# Supplementary material for: Cultural and Species Differences in Gazing Patterns for Marked and Decorated Objects: A Comparative Eye-Tracking Study
Source: Front Psychol. 2017 Jan 23;8:06. doi: 10.3389/fpsyg.2017.00006 (PMC5253367; doi:10.3389/fpsyg.2017.00006)
Supplement: Supplementary file 1 [file Data_Sheet_1.ZIP]

Archive with 7 entries (4 files):
- Data tables/
- Data tables/all AOI data/
- Data tables/all AOI data/hand_axes.csv
- Data tables/all AOI data/sticks.csv
- Data tables/data table with pref test/
- Data tables/data table with pref test/hand_axes.csv
- Data tables/data table with pref test/sticks.csv
