# Supplementary material for: Cultural and Species Differences in Gazing Patterns for Marked and Decorated Objects: A Comparative Eye-Tracking Study
Source: Front Psychol. 2017 Jan 23;8:06. doi: 10.3389/fpsyg.2017.00006 (PMC5253367; doi:10.3389/fpsyg.2017.00006)
Supplement: Supplementary file 1 [file Data_Sheet_1.ZIP › Data tables/all AOI data/hand_axes.csv]

Proband	Study	Age	Gender	Timestamp	FixationDuration	AoiIds	AoiNames	FixMark	FixMarkNew	StimuliName	PicNumb	FixationPointX	FixationPointY
1	nm_VP1	Namibians	13	m	22	418	0	Content	NA	NA	No media	NA	677	363
2	nm_VP1	Namibians	13	m	418	443	0	Content	NA	NA	No media	NA	238	367
3	nm_VP1	Namibians	13	m	1085	365	0	Content	NA	NA	Fix_sw.jpg	NA	147	460
4	nm_VP1	Namibians	13	m	1449	571	0	Content	NA	NA	Fix_sw.jpg	NA	428	282
5	nm_VP1	Namibians	13	m	2021	902	100	AOI_54_m	TRUE	TRUE	54.jpg	54	264	294
6	nm_VP1	Namibians	13	m	2923	479	100	AOI_54_m	TRUE	TRUE	54.jpg	54	223	387
7	nm_VP1	Namibians	13	m	3402	416	99	AOI_54	FALSE	FALSE	54.jpg	54	623	338
8	nm_VP1	Namibians	13	m	3818	346	99	AOI_54	FALSE	NA	54.jpg	54	564	422
9	nm_VP1	Namibians	13	m	4165	278	99	AOI_54	FALSE	FALSE	54.jpg	54	581	189
10	nm_VP1	Namibians	13	m	4443	343	99	AOI_54	FALSE	FALSE	54.jpg	54	644	231
11	nm_VP1	Namibians	13	m	4786	267	0	Content	NA	NA	Fix_sw.jpg	NA	268	254
12	nm_VP1	Namibians	13	m	5053	577	0	Content	NA	NA	Fix_sw.jpg	NA	404	290
13	nm_VP1	Namibians	13	m	5630	386	50	AOI_31_m	TRUE	TRUE	31.jpg	31	571	265
14	nm_VP1	Namibians	13	m	6017	521	50	AOI_31_m	TRUE	TRUE	31.jpg	31	616	316
15	nm_VP1	Namibians	13	m	6537	546	49	AOI_31	FALSE	FALSE	31.jpg	31	246	282
16	nm_VP1	Namibians	13	m	7084	419	50	AOI_31_m	TRUE	TRUE	31.jpg	31	543	270
17	nm_VP1	Namibians	13	m	7979	184	49	AOI_31	FALSE	FALSE	31.jpg	31	217	170
18	nm_VP1	Namibians	13	m	8163	246	49	AOI_31	FALSE	FALSE	31.jpg	31	319	234
19	nm_VP1	Namibians	13	m	8409	299	0	Content	NA	NA	Fix_sw.jpg	NA	283	270
20	nm_VP1	Namibians	13	m	8707	473	0	Content	NA	NA	Fix_sw.jpg	NA	409	279
21	nm_VP1	Namibians	13	m	9181	354	77	AOI_44_m	TRUE	TRUE	44.jpg	44	623	308
22	nm_VP1	Namibians	13	m	9534	412	77	AOI_44_m	TRUE	TRUE	44.jpg	44	603	353
23	nm_VP1	Namibians	13	m	9946	411	78	AOI_44	FALSE	FALSE	44.jpg	44	237	329
24	nm_VP1	Namibians	13	m	10357	535	77	AOI_44_m	TRUE	NA	44.jpg	44	570	358
25	nm_VP1	Namibians	13	m	10892	219	77	AOI_44_m	TRUE	TRUE	44.jpg	44	582	240
26	nm_VP1	Namibians	13	m	11111	263	77	AOI_44_m	TRUE	TRUE	44.jpg	44	598	279
27	nm_VP1	Namibians	13	m	11374	299	77	AOI_44_m	TRUE	TRUE	44.jpg	44	610	406
28	nm_VP1	Namibians	13	m	11673	511	77	AOI_44_m	TRUE	TRUE	44.jpg	44	700	387
29	nm_VP1	Namibians	13	m	12184	609	0	Content	NA	NA	Fix_sw.jpg	NA	425	282
30	nm_VP1	Namibians	13	m	12793	498	109	AOI_59	FALSE	FALSE	59.jpg	59	594	304
31	nm_VP1	Namibians	13	m	13291	504	110	AOI_59_m	TRUE	TRUE	59.jpg	59	262	284
32	nm_VP1	Namibians	13	m	13795	257	109	AOI_59	FALSE	FALSE	59.jpg	59	613	213
33	nm_VP1	Namibians	13	m	14052	253	109	AOI_59	FALSE	FALSE	59.jpg	59	619	295
34	nm_VP1	Namibians	13	m	14305	252	109	AOI_59	FALSE	FALSE	59.jpg	59	621	345
35	nm_VP1	Namibians	13	m	14557	287	109	AOI_59	FALSE	FALSE	59.jpg	59	636	389
36	nm_VP1	Namibians	13	m	14844	448	110	AOI_59_m	TRUE	TRUE	59.jpg	59	249	366
37	nm_VP1	Namibians	13	m	15292	459	110	AOI_59_m	TRUE	TRUE	59.jpg	59	264	195
38	nm_VP1	Namibians	13	m	15751	216	0	Content	NA	NA	Fix_sw.jpg	NA	462	264
39	nm_VP1	Namibians	13	m	15967	338	0	Content	NA	NA	Fix_sw.jpg	NA	424	266
40	nm_VP1	Namibians	13	m	16305	452	15	AOI_16	FALSE	FALSE	16.jpg	16	558	273
41	nm_VP1	Namibians	13	m	16758	280	16	AOI_16_m	TRUE	TRUE	16.jpg	16	250	315
42	nm_VP1	Namibians	13	m	17160	257	16	AOI_16_m	TRUE	TRUE	16.jpg	16	243	109
43	nm_VP1	Namibians	13	m	17417	425	16	AOI_16_m	TRUE	TRUE	16.jpg	16	232	289
44	nm_VP1	Namibians	13	m	17842	350	16	AOI_16_m	TRUE	TRUE	16.jpg	16	369	142
45	nm_VP1	Namibians	13	m	18192	343	16	AOI_16_m	TRUE	TRUE	16.jpg	16	283	126
46	nm_VP1	Namibians	13	m	18535	612	15	AOI_16	FALSE	NA	16.jpg	16	492	158
47	nm_VP1	Namibians	13	m	19328	605	0	Content	NA	NA	Fix_sw.jpg	NA	425	255
48	nm_VP1	Namibians	13	m	19933	351	115	AOI_7_m	TRUE	TRUE	7.jpg	7	555	274
49	nm_VP1	Namibians	13	m	20283	470	115	AOI_7_m	TRUE	TRUE	7.jpg	7	586	291
50	nm_VP1	Namibians	13	m	20753	396	116	AOI_7	FALSE	FALSE	7.jpg	7	372	268
51	nm_VP1	Namibians	13	m	21149	293	115	AOI_7_m	TRUE	TRUE	7.jpg	7	563	254
52	nm_VP1	Namibians	13	m	21442	359	116	AOI_7	FALSE	FALSE	7.jpg	7	277	203
53	nm_VP1	Namibians	13	m	21801	217	116	AOI_7	FALSE	FALSE	7.jpg	7	147	223
54	nm_VP1	Namibians	13	m	22018	995	115	AOI_7_m	TRUE	TRUE	7.jpg	7	517	258
55	nm_VP1	Namibians	13	m	23013	359	0	Content	NA	NA	Fix_sw.jpg	NA	447	267
56	nm_VP1	Namibians	13	m	23371	500	93	AOI_51	FALSE	FALSE	51.jpg	51	585	269
57	nm_VP1	Namibians	13	m	23871	545	94	AOI_51_m	TRUE	TRUE	51.jpg	51	250	148
58	nm_VP1	Namibians	13	m	24416	438	93	AOI_51	FALSE	FALSE	51.jpg	51	546	283
59	nm_VP1	Namibians	13	m	24854	621	93	AOI_51	FALSE	FALSE	51.jpg	51	586	344
60	nm_VP1	Namibians	13	m	25475	722	94	AOI_51_m	TRUE	TRUE	51.jpg	51	235	336
61	nm_VP1	Namibians	13	m	26197	325	0	Content	NA	NA	Fix_sw.jpg	NA	-1055	209
62	nm_VP1	Namibians	13	m	26969	38	0	Content	NA	NA	48.jpg	48	73	679
63	nm_VP1	Namibians	13	m	27121	577	85	AOI_48	FALSE	FALSE	48.jpg	48	551	272
64	nm_VP1	Namibians	13	m	27698	273	86	AOI_48_m	TRUE	TRUE	48.jpg	48	285	271
65	nm_VP1	Namibians	13	m	27971	295	85	AOI_48	FALSE	FALSE	48.jpg	48	541	293
66	nm_VP1	Namibians	13	m	28433	848	86	AOI_48_m	TRUE	NA	48.jpg	48	403	277
67	nm_VP1	Namibians	13	m	29280	412	85	AOI_48	FALSE	FALSE	48.jpg	48	525	272
68	nm_VP1	Namibians	13	m	29692	323	85	AOI_48	FALSE	FALSE	48.jpg	48	560	272
69	nm_VP1	Namibians	13	m	30015	698	0	Content	NA	NA	Fix_sw.jpg	NA	394	288
70	nm_VP1	Namibians	13	m	30713	235	38	AOI_26	FALSE	FALSE	26.jpg	26	570	228
71	nm_VP1	Namibians	13	m	30948	225	38	AOI_26	FALSE	FALSE	26.jpg	26	632	231
72	nm_VP1	Namibians	13	m	31173	414	37	AOI_26_m	TRUE	TRUE	26.jpg	26	246	275
73	nm_VP1	Namibians	13	m	31587	530	38	AOI_26	FALSE	FALSE	26.jpg	26	569	280
74	nm_VP1	Namibians	13	m	32117	394	37	AOI_26_m	TRUE	TRUE	26.jpg	26	289	212
75	nm_VP1	Namibians	13	m	32511	423	38	AOI_26	FALSE	FALSE	26.jpg	26	589	206
76	nm_VP1	Namibians	13	m	32934	336	37	AOI_26_m	TRUE	TRUE	26.jpg	26	312	204
77	nm_VP1	Namibians	13	m	33270	382	37	AOI_26_m	TRUE	TRUE	26.jpg	26	243	258
78	nm_VP1	Namibians	13	m	33815	390	0	Content	NA	NA	Fix_sw.jpg	NA	406	289
79	nm_VP1	Namibians	13	m	34205	243	69	AOI_40_m	TRUE	TRUE	40.jpg	40	536	290
80	nm_VP1	Namibians	13	m	34448	379	69	AOI_40_m	TRUE	TRUE	40.jpg	40	589	401
81	nm_VP1	Namibians	13	m	34827	470	70	AOI_40	FALSE	FALSE	40.jpg	40	290	366
82	nm_VP1	Namibians	13	m	35297	531	69	AOI_40_m	TRUE	TRUE	40.jpg	40	560	294
83	nm_VP1	Namibians	13	m	36050	319	70	AOI_40	FALSE	NA	40.jpg	40	437	268
84	nm_VP1	Namibians	13	m	36369	468	69	AOI_40_m	TRUE	NA	40.jpg	40	483	267
85	nm_VP1	Namibians	13	m	36838	509	69	AOI_40_m	TRUE	TRUE	40.jpg	40	584	288
86	nm_VP1	Namibians	13	m	37347	384	0	Content	NA	NA	Fix_sw.jpg	NA	432	278
87	nm_VP1	Namibians	13	m	37731	313	2	AOI_1_m	TRUE	TRUE	1.jpg	1	542	255
88	nm_VP1	Namibians	13	m	38044	849	2	AOI_1_m	TRUE	TRUE	1.jpg	1	605	319
89	nm_VP1	Namibians	13	m	39120	144	1	AOI_1	FALSE	FALSE	1.jpg	1	295	247
90	nm_VP1	Namibians	13	m	40970	301	102	AOI_55_m	TRUE	NA	55.jpg	55	434	275
91	nm_VP1	Namibians	13	m	41271	350	101	AOI_55	FALSE	FALSE	55.jpg	55	602	211
92	nm_VP1	Namibians	13	m	41621	301	101	AOI_55	FALSE	FALSE	55.jpg	55	610	306
93	nm_VP1	Namibians	13	m	41922	226	101	AOI_55	FALSE	FALSE	55.jpg	55	648	352
94	nm_VP1	Namibians	13	m	42148	239	102	AOI_55_m	TRUE	TRUE	55.jpg	55	302	343
95	nm_VP1	Namibians	13	m	42518	229	102	AOI_55_m	TRUE	TRUE	55.jpg	55	253	191
96	nm_VP1	Namibians	13	m	42747	529	102	AOI_55_m	TRUE	NA	55.jpg	55	396	172
97	nm_VP1	Namibians	13	m	43276	538	102	AOI_55_m	TRUE	TRUE	55.jpg	55	201	331
98	nm_VP1	Namibians	13	m	43814	223	102	AOI_55_m	TRUE	NA	55.jpg	55	236	529
99	nm_VP1	Namibians	13	m	44037	218	0	Content	NA	NA	Fix_sw.jpg	NA	217	341
100	nm_VP1	Namibians	13	m	44254	287	0	Content	NA	NA	Fix_sw.jpg	NA	421	280
101	nm_VP1	Namibians	13	m	44541	248	97	AOI_53	FALSE	FALSE	53.jpg	53	505	254
102	nm_VP1	Namibians	13	m	44790	360	97	AOI_53	FALSE	FALSE	53.jpg	53	618	272
103	nm_VP1	Namibians	13	m	45150	282	98	AOI_53_m	TRUE	NA	53.jpg	53	335	416
104	nm_VP1	Namibians	13	m	45652	424	0	Content	NA	NA	53.jpg	53	356	891
105	nm_VP1	Namibians	13	m	46076	250	0	Content	NA	NA	53.jpg	53	-171	686
106	nm_VP1	Namibians	13	m	46327	250	0	Content	NA	NA	53.jpg	53	-99	699
107	nm_VP1	Namibians	13	m	46576	325	0	Content	NA	NA	53.jpg	53	25	615
108	nm_VP1	Namibians	13	m	46901	331	98	AOI_53_m	TRUE	TRUE	53.jpg	53	380	300
109	nm_VP1	Namibians	13	m	47232	407	98	AOI_53_m	TRUE	TRUE	53.jpg	53	249	286
110	nm_VP1	Namibians	13	m	47860	187	0	Content	NA	NA	Fix_sw.jpg	NA	348	516
111	nm_VP1	Namibians	13	m	48047	602	0	Content	NA	NA	Fix_sw.jpg	NA	450	270
112	nm_VP1	Namibians	13	m	48648	282	33	AOI_24	FALSE	FALSE	24.jpg	24	589	355
113	nm_VP1	Namibians	13	m	48931	576	0	Content	NA	NA	24.jpg	24	962	875
114	nm_VP1	Namibians	13	m	50857	311	0	AOI_24	FALSE	NA	24.jpg	24	448	278
115	nm_VP1	Namibians	13	m	51167	380	0	Content	NA	NA	Fix_sw.jpg	NA	543	882
116	nm_VP1	Namibians	13	m	51547	363	0	Content	NA	NA	Fix_sw.jpg	NA	513	925
117	nm_VP1	Namibians	13	m	51910	464	0	Content	NA	NA	52.jpg	52	-563	803
118	nm_VP1	Namibians	13	m	52374	496	96	AOI_52	FALSE	FALSE	52.jpg	52	572	251
119	nm_VP1	Namibians	13	m	52870	830	96	AOI_52	FALSE	FALSE	52.jpg	52	654	270
120	nm_VP1	Namibians	13	m	53700	223	95	AOI_52_m	TRUE	TRUE	52.jpg	52	302	350
121	nm_VP1	Namibians	13	m	53923	608	95	AOI_52_m	TRUE	NA	52.jpg	52	395	407
122	nm_VP1	Namibians	13	m	55235	525	54	AOI_33_m	TRUE	TRUE	33.jpg	33	588	324
123	nm_VP1	Namibians	13	m	55760	211	54	AOI_33_m	TRUE	TRUE	33.jpg	33	557	187
124	nm_VP1	Namibians	13	m	55971	453	53	AOI_33	FALSE	FALSE	33.jpg	33	268	244
125	nm_VP1	Namibians	13	m	56424	482	54	AOI_33_m	TRUE	NA	33.jpg	33	492	239
126	nm_VP1	Namibians	13	m	56906	605	53	AOI_33	FALSE	FALSE	33.jpg	33	235	241
127	nm_VP1	Namibians	13	m	57511	553	54	AOI_33_m	TRUE	TRUE	33.jpg	33	620	243
128	nm_VP1	Namibians	13	m	58064	477	54	AOI_33_m	TRUE	TRUE	33.jpg	33	564	122
129	nm_VP1	Namibians	13	m	58541	520	0	Content	NA	NA	Fix_sw.jpg	NA	414	253
130	nm_VP1	Namibians	13	m	59060	215	108	AOI_58_m	TRUE	NA	58.jpg	58	420	302
131	nm_VP1	Namibians	13	m	62298	373	0	Content	NA	NA	Fix_sw.jpg	NA	417	424
132	nm_VP1	Namibians	13	m	62671	1804	91	AOI_50	FALSE	FALSE	50.jpg	50	646	215
133	nm_VP1	Namibians	13	m	64837	635	91	AOI_50	FALSE	FALSE	50.jpg	50	598	209
134	nm_VP1	Namibians	13	m	65472	262	0	Content	NA	NA	Fix_sw.jpg	NA	528	320
135	nm_VP1	Namibians	13	m	65734	604	0	Content	NA	NA	Fix_sw.jpg	NA	416	266
136	nm_VP1	Namibians	13	m	66338	334	30	AOI_22_m	TRUE	TRUE	22.jpg	22	226	268
137	nm_VP1	Namibians	13	m	66672	255	29	AOI_22	FALSE	FALSE	22.jpg	22	603	295
138	nm_VP1	Namibians	13	m	66927	439	29	AOI_22	FALSE	FALSE	22.jpg	22	659	292
139	nm_VP1	Namibians	13	m	67366	296	30	AOI_22_m	TRUE	TRUE	22.jpg	22	264	270
140	nm_VP1	Namibians	13	m	67662	318	0	Content	NA	NA	22.jpg	22	-1038	280
141	nm_VP1	Namibians	13	m	68162	406	0	Content	NA	NA	22.jpg	22	-910	365
142	nm_VP1	Namibians	13	m	68761	49	0	Content	NA	NA	22.jpg	22	-877	310
143	nm_VP1	Namibians	13	m	68998	345	0	Content	NA	NA	Fix_sw.jpg	NA	623	378
144	nm_VP1	Namibians	13	m	69343	502	0	Content	NA	NA	Fix_sw.jpg	NA	401	259
145	nm_VP1	Namibians	13	m	69846	368	14	AOI_15	FALSE	FALSE	15.jpg	15	226	266
146	nm_VP1	Namibians	13	m	70214	489	13	AOI_15_m	TRUE	TRUE	15.jpg	15	601	287
147	nm_VP1	Namibians	13	m	70703	227	13	AOI_15_m	TRUE	TRUE	15.jpg	15	636	268
148	nm_VP1	Namibians	13	m	71608	644	14	AOI_15	FALSE	FALSE	15.jpg	15	244	280
149	nm_VP1	Namibians	13	m	72251	456	13	AOI_15_m	TRUE	TRUE	15.jpg	15	596	293
150	nm_VP1	Namibians	13	m	72946	480	0	Content	NA	NA	Fix_sw.jpg	NA	415	273
151	nm_VP1	Namibians	13	m	73426	373	74	AOI_42	FALSE	FALSE	42.jpg	42	276	306
152	nm_VP1	Namibians	13	m	73799	220	73	AOI_42_m	TRUE	TRUE	42.jpg	42	575	296
153	nm_VP1	Namibians	13	m	74019	521	73	AOI_42_m	TRUE	TRUE	42.jpg	42	666	299
154	nm_VP1	Namibians	13	m	74540	483	74	AOI_42	FALSE	FALSE	42.jpg	42	322	264
155	nm_VP1	Namibians	13	m	75023	508	73	AOI_42_m	TRUE	TRUE	42.jpg	42	702	275
156	nm_VP1	Namibians	13	m	75531	583	74	AOI_42	FALSE	NA	42.jpg	42	353	427
157	nm_VP1	Namibians	13	m	76114	272	0	Content	NA	NA	Fix_sw.jpg	NA	438	321
158	nm_VP1	Namibians	13	m	76386	223	0	Content	NA	NA	Fix_sw.jpg	NA	185	256
159	nm_VP1	Namibians	13	m	77366	80	0	Content	NA	NA	20.jpg	20	-656	-262
160	nm_VP1	Namibians	13	m	77772	364	25	AOI_20	FALSE	FALSE	20.jpg	20	480	336
161	nm_VP1	Namibians	13	m	78136	375	26	AOI_20_m	TRUE	TRUE	20.jpg	20	256	316
162	nm_VP1	Namibians	13	m	78511	1001	25	AOI_20	FALSE	FALSE	20.jpg	20	592	272
163	nm_VP1	Namibians	13	m	79776	324	0	Content	NA	NA	Fix_sw.jpg	NA	573	296
164	nm_VP1	Namibians	13	m	80100	465	0	Content	NA	NA	Fix_sw.jpg	NA	458	280
165	nm_VP1	Namibians	13	m	80565	387	0	Content	NA	NA	60.jpg	60	-169	280
166	nm_VP1	Namibians	13	m	81443	163	113	AOI_60	FALSE	FALSE	60.jpg	60	640	279
167	nm_VP1	Namibians	13	m	81605	695	113	AOI_60	FALSE	FALSE	60.jpg	60	618	202
168	nm_VP1	Namibians	13	m	82300	657	113	AOI_60	FALSE	FALSE	60.jpg	60	532	202
169	nm_VP1	Namibians	13	m	82957	566	114	AOI_60_m	TRUE	TRUE	60.jpg	60	238	187
170	nm_VP1	Namibians	13	m	83523	530	0	Content	NA	NA	Fix_sw.jpg	NA	409	246
171	nm_VP1	Namibians	13	m	84053	246	35	AOI_25_m	TRUE	TRUE	25.jpg	25	272	238
172	nm_VP1	Namibians	13	m	84299	213	35	AOI_25_m	TRUE	TRUE	25.jpg	25	230	207
173	nm_VP1	Namibians	13	m	84512	486	36	AOI_25	FALSE	FALSE	25.jpg	25	667	218
174	nm_VP1	Namibians	13	m	84998	270	35	AOI_25_m	TRUE	TRUE	25.jpg	25	247	226
175	nm_VP1	Namibians	13	m	85267	452	36	AOI_25	FALSE	FALSE	25.jpg	25	628	247
176	nm_VP1	Namibians	13	m	85719	235	35	AOI_25_m	TRUE	TRUE	25.jpg	25	291	237
177	nm_VP1	Namibians	13	m	86316	342	36	AOI_25	FALSE	FALSE	25.jpg	25	657	269
178	nm_VP1	Namibians	13	m	86658	383	35	AOI_25_m	TRUE	TRUE	25.jpg	25	348	297
179	nm_VP1	Namibians	13	m	87041	982	0	Content	NA	NA	Fix_sw.jpg	NA	439	277
180	nm_VP1	Namibians	13	m	88023	214	82	AOI_46_m	TRUE	TRUE	46.jpg	46	293	223
181	nm_VP1	Namibians	13	m	88237	555	81	AOI_46	FALSE	FALSE	46.jpg	46	591	213
182	nm_VP1	Namibians	13	m	88792	384	81	AOI_46	FALSE	NA	46.jpg	46	460	283
183	nm_VP1	Namibians	13	m	89402	1803	81	AOI_46	FALSE	NA	46.jpg	46	465	283
184	nm_VP1	Namibians	13	m	91205	438	5	AOI_11_m	TRUE	TRUE	11.jpg	11	591	289
185	nm_VP1	Namibians	13	m	91643	224	6	AOI_11	FALSE	NA	11.jpg	11	420	304
186	nm_VP1	Namibians	13	m	91867	222	6	AOI_11	FALSE	FALSE	11.jpg	11	314	232
187	nm_VP1	Namibians	13	m	92089	637	5	AOI_11_m	TRUE	TRUE	11.jpg	11	657	285
188	nm_VP1	Namibians	13	m	92869	1376	5	AOI_11_m	TRUE	TRUE	11.jpg	11	570	270
189	nm_VP1	Namibians	13	m	94245	612	0	Content	NA	NA	Fix_sw.jpg	NA	445	278
190	nm_VP1	Namibians	13	m	94857	359	68	AOI_4_m	TRUE	TRUE	4.jpg	4	606	305
191	nm_VP1	Namibians	13	m	95216	347	68	AOI_4_m	TRUE	TRUE	4.jpg	4	638	365
192	nm_VP1	Namibians	13	m	95734	408	67	AOI_4	FALSE	FALSE	4.jpg	4	250	353
193	nm_VP1	Namibians	13	m	96142	770	68	AOI_4_m	TRUE	TRUE	4.jpg	4	656	350
194	nm_VP1	Namibians	13	m	96912	416	68	AOI_4_m	TRUE	TRUE	4.jpg	4	725	193
195	nm_VP1	Namibians	13	m	97328	424	67	AOI_4	FALSE	FALSE	4.jpg	4	239	199
196	nm_VP1	Namibians	13	m	97752	600	0	Content	NA	NA	Fix_sw.jpg	NA	448	284
197	nm_VP1	Namibians	13	m	98352	365	103	AOI_56	FALSE	FALSE	56.jpg	56	586	255
198	nm_VP1	Namibians	13	m	98717	332	103	AOI_56	FALSE	FALSE	56.jpg	56	728	293
199	nm_VP1	Namibians	13	m	99048	248	104	AOI_56_m	TRUE	TRUE	56.jpg	56	306	317
200	nm_VP1	Namibians	13	m	99296	251	104	AOI_56_m	TRUE	TRUE	56.jpg	56	340	308
201	nm_VP1	Namibians	13	m	99547	379	103	AOI_56	FALSE	FALSE	56.jpg	56	633	300
202	nm_VP1	Namibians	13	m	100154	243	104	AOI_56_m	TRUE	TRUE	56.jpg	56	273	311
203	nm_VP1	Namibians	13	m	100645	674	103	AOI_56	FALSE	FALSE	56.jpg	56	651	236
204	nm_VP1	Namibians	13	m	101319	684	0	Content	NA	NA	Fix_sw.jpg	NA	476	256
205	nm_VP1	Namibians	13	m	102003	282	52	AOI_32_m	TRUE	TRUE	32.jpg	32	671	325
206	nm_VP1	Namibians	13	m	102285	282	52	AOI_32_m	TRUE	TRUE	32.jpg	32	635	347
207	nm_VP1	Namibians	13	m	102567	280	52	AOI_32_m	TRUE	TRUE	32.jpg	32	651	196
208	nm_VP1	Namibians	13	m	102847	285	51	AOI_32	FALSE	FALSE	32.jpg	32	253	209
209	nm_VP1	Namibians	13	m	103132	283	51	AOI_32	FALSE	FALSE	32.jpg	32	316	255
210	nm_VP1	Namibians	13	m	103415	973	52	AOI_32_m	TRUE	TRUE	32.jpg	32	678	347
211	nm_VP1	Namibians	13	m	104689	935	0	Content	NA	NA	Fix_sw.jpg	NA	539	248
212	nm_VP1	Namibians	13	m	105624	382	57	AOI_35_m	TRUE	TRUE	35.jpg	35	625	204
213	nm_VP1	Namibians	13	m	106006	1792	58	AOI_35	FALSE	FALSE	35.jpg	35	281	197
214	nm_VP1	Namibians	13	m	108069	376	57	AOI_35_m	TRUE	TRUE	35.jpg	35	672	206
215	nm_VP1	Namibians	13	m	108445	719	0	Content	NA	NA	Fix_sw.jpg	NA	448	261
216	nm_VP1	Namibians	13	m	109164	433	118	AOI_8	FALSE	FALSE	8.jpg	8	262	240
217	nm_VP1	Namibians	13	m	109815	273	117	AOI_8_m	TRUE	TRUE	8.jpg	8	515	262
218	nm_VP1	Namibians	13	m	110088	711	118	AOI_8	FALSE	FALSE	8.jpg	8	301	272
219	nm_VP1	Namibians	13	m	110799	221	117	AOI_8_m	TRUE	NA	8.jpg	8	482	239
220	nm_VP1	Namibians	13	m	111020	804	117	AOI_8_m	TRUE	TRUE	8.jpg	8	698	239
221	nm_VP1	Namibians	13	m	112174	1299	0	Content	NA	NA	Fix_sw.jpg	NA	573	282
222	nm_VP1	Namibians	13	m	113473	1085	90	AOI_5	FALSE	NA	5.jpg	5	420	278
223	nm_VP1	Namibians	13	m	114557	1013	89	AOI_5_m	TRUE	TRUE	5.jpg	5	633	209
224	nm_VP1	Namibians	13	m	115799	859	0	Content	NA	NA	Fix_sw.jpg	NA	545	272
225	nm_VP1	Namibians	13	m	116658	490	83	AOI_47	FALSE	FALSE	47.jpg	47	678	344
226	nm_VP1	Namibians	13	m	117148	453	84	AOI_47_m	TRUE	TRUE	47.jpg	47	302	372
227	nm_VP1	Namibians	13	m	117601	756	83	AOI_47	FALSE	FALSE	47.jpg	47	666	271
228	nm_VP1	Namibians	13	m	119033	201	0	Content	NA	NA	Fix_sw.jpg	NA	672	293
229	nm_VP1	Namibians	13	m	119235	531	0	Content	NA	NA	Fix_sw.jpg	NA	484	293
230	nm_VP1	Namibians	13	m	119765	336	23	AOI_2_m	TRUE	TRUE	2.jpg	2	620	305
231	nm_VP1	Namibians	13	m	120102	227	23	AOI_2_m	TRUE	TRUE	2.jpg	2	709	391
232	nm_VP1	Namibians	13	m	120329	341	24	AOI_2	FALSE	FALSE	2.jpg	2	366	321
233	nm_VP1	Namibians	13	m	120670	305	23	AOI_2_m	TRUE	TRUE	2.jpg	2	504	342
234	nm_VP1	Namibians	13	m	120975	374	23	AOI_2_m	TRUE	TRUE	2.jpg	2	634	338
235	nm_VP1	Namibians	13	m	121349	301	23	AOI_2_m	TRUE	TRUE	2.jpg	2	472	310
236	nm_VP1	Namibians	13	m	121650	635	24	AOI_2	FALSE	FALSE	2.jpg	2	180	313
237	nm_VP1	Namibians	13	m	122285	514	23	AOI_2_m	TRUE	TRUE	2.jpg	2	727	341
238	nm_VP1	Namibians	13	m	122931	403	0	Content	NA	NA	Fix_sw.jpg	NA	500	274
239	nm_VP1	Namibians	13	m	123334	210	60	AOI_36_m	TRUE	TRUE	36.jpg	36	631	222
240	nm_VP1	Namibians	13	m	123760	681	60	AOI_36_m	TRUE	TRUE	36.jpg	36	647	203
241	nm_VP1	Namibians	13	m	124656	220	59	AOI_36	FALSE	FALSE	36.jpg	36	261	166
242	nm_VP1	Namibians	13	m	124876	736	0	Content	NA	NA	36.jpg	36	483	-102
243	nm_VP1	Namibians	13	m	125726	197	0	Content	NA	NA	36.jpg	36	454	-99
244	nm_VP1	Namibians	13	m	125923	255	0	Content	NA	NA	36.jpg	36	476	-134
245	nm_VP1	Namibians	13	m	126178	735	0	Content	NA	NA	Fix_sw.jpg	NA	438	257
246	nm_VP1	Namibians	13	m	126913	227	39	AOI_27	FALSE	FALSE	27.jpg	27	599	272
247	nm_VP1	Namibians	13	m	127140	323	40	AOI_27_m	TRUE	TRUE	27.jpg	27	228	271
248	nm_VP1	Namibians	13	m	128319	226	40	AOI_27_m	TRUE	TRUE	27.jpg	27	214	283
249	nm_VP1	Namibians	13	m	128544	365	0	Content	NA	NA	27.jpg	27	517	631
250	nm_VP1	Namibians	13	m	129124	236	0	Content	NA	NA	27.jpg	27	-939	317
251	nm_VP1	Namibians	13	m	129360	231	0	Content	NA	NA	27.jpg	27	-870	312
252	nm_VP1	Namibians	13	m	129804	182	0	Content	NA	NA	Fix_sw.jpg	NA	501	259
253	nm_VP1	Namibians	13	m	129986	555	0	Content	NA	NA	Fix_sw.jpg	NA	447	268
254	nm_VP1	Namibians	13	m	130541	413	79	AOI_45_m	TRUE	TRUE	45.jpg	45	633	290
255	nm_VP1	Namibians	13	m	130954	428	79	AOI_45_m	TRUE	TRUE	45.jpg	45	612	102
256	nm_VP1	Namibians	13	m	131382	348	80	AOI_45	FALSE	FALSE	45.jpg	45	295	143
257	nm_VP1	Namibians	13	m	131730	542	79	AOI_45_m	TRUE	TRUE	45.jpg	45	665	239
258	nm_VP1	Namibians	13	m	132273	800	79	AOI_45_m	TRUE	TRUE	45.jpg	45	685	392
259	nm_VP1	Namibians	13	m	133073	494	0	Content	NA	NA	45.jpg	45	609	873
260	nm_VP1	Namibians	13	m	136581	146	22	AOI_19_m	TRUE	NA	19.jpg	19	371	379
261	nm_VP1	Namibians	13	m	137355	76	0	Content	NA	NA	No media	NA	625	576
262	nm_VP1	Namibians	13	m	138364	437	66	AOI_39	FALSE	FALSE	39.jpg	39	269	222
263	nm_VP1	Namibians	13	m	138801	424	66	AOI_39	FALSE	FALSE	39.jpg	39	308	236
264	nm_VP1	Namibians	13	m	139224	204	65	AOI_39_m	TRUE	TRUE	39.jpg	39	664	231
265	nm_VP1	Namibians	13	m	139428	301	65	AOI_39_m	TRUE	TRUE	39.jpg	39	601	240
266	nm_VP1	Namibians	13	m	139729	241	66	AOI_39	FALSE	FALSE	39.jpg	39	358	207
267	nm_VP1	Namibians	13	m	140418	210	0	Content	NA	NA	Fix_sw.jpg	NA	626	231
268	nm_VP1	Namibians	13	m	140628	609	0	Content	NA	NA	Fix_sw.jpg	NA	404	266
269	nm_VP1	Namibians	13	m	141238	766	7	AOI_12_m	TRUE	TRUE	12.jpg	12	557	230
270	nm_VP1	Namibians	13	m	142192	351	7	AOI_12_m	TRUE	TRUE	12.jpg	12	555	261
271	nm_VP1	Namibians	13	m	142543	513	7	AOI_12_m	TRUE	TRUE	12.jpg	12	556	223
272	nm_VP1	Namibians	13	m	143453	593	7	AOI_12_m	TRUE	TRUE	12.jpg	12	570	245
273	nm_VP1	Namibians	13	m	144164	848	0	Content	NA	NA	Fix_sw.jpg	NA	431	270
274	nm_VP1	Namibians	13	m	145013	326	42	AOI_28	FALSE	FALSE	28.jpg	28	535	298
275	nm_VP1	Namibians	13	m	145339	837	42	AOI_28	FALSE	FALSE	28.jpg	28	592	260
276	nm_VP1	Namibians	13	m	146176	645	41	AOI_28_m	TRUE	TRUE	28.jpg	28	271	274
277	nm_VP1	Namibians	13	m	146821	418	41	AOI_28_m	TRUE	TRUE	28.jpg	28	286	234
278	nm_VP1	Namibians	13	m	147238	505	42	AOI_28	FALSE	FALSE	28.jpg	28	625	232
279	nm_VP1	Namibians	13	m	147744	789	0	Content	NA	NA	Fix_sw.jpg	NA	402	272
280	nm_VP1	Namibians	13	m	148532	273	47	AOI_30	FALSE	FALSE	30.jpg	30	591	253
281	nm_VP1	Namibians	13	m	148805	510	48	AOI_30_m	TRUE	TRUE	30.jpg	30	297	238
282	nm_VP1	Namibians	13	m	149315	321	47	AOI_30	FALSE	FALSE	30.jpg	30	553	268
283	nm_VP1	Namibians	13	m	149637	305	47	AOI_30	FALSE	NA	30.jpg	30	483	210
284	nm_VP1	Namibians	13	m	149941	687	48	AOI_30_m	TRUE	TRUE	30.jpg	30	259	157
285	nm_VP1	Namibians	13	m	150628	625	47	AOI_30	FALSE	FALSE	30.jpg	30	580	204
286	nm_VP1	Namibians	13	m	151253	540	0	Content	NA	NA	Fix_sw.jpg	NA	358	259
287	nm_VP1	Namibians	13	m	151977	191	62	AOI_37_m	TRUE	TRUE	37.jpg	37	563	276
288	nm_VP1	Namibians	13	m	152169	291	62	AOI_37_m	TRUE	TRUE	37.jpg	37	615	294
289	nm_VP1	Namibians	13	m	152460	338	61	AOI_37	FALSE	FALSE	37.jpg	37	297	310
290	nm_VP1	Namibians	13	m	152797	232	61	AOI_37	FALSE	FALSE	37.jpg	37	174	281
291	nm_VP1	Namibians	13	m	153029	298	62	AOI_37_m	TRUE	TRUE	37.jpg	37	540	368
292	nm_VP1	Namibians	13	m	153327	255	62	AOI_37_m	TRUE	TRUE	37.jpg	37	648	282
293	nm_VP1	Namibians	13	m	153582	231	62	AOI_37_m	TRUE	TRUE	37.jpg	37	616	255
294	nm_VP1	Namibians	13	m	153813	245	62	AOI_37_m	TRUE	TRUE	37.jpg	37	698	321
295	nm_VP1	Namibians	13	m	154059	301	62	AOI_37_m	TRUE	TRUE	37.jpg	37	663	306
296	nm_VP1	Namibians	13	m	154360	670	61	AOI_37	FALSE	NA	37.jpg	37	415	284
297	nm_VP1	Namibians	13	m	155030	361	0	Content	NA	NA	Fix_sw.jpg	NA	325	330
298	nm_VP1	Namibians	13	m	155390	515	31	AOI_23	FALSE	FALSE	23.jpg	23	540	273
299	nm_VP1	Namibians	13	m	155905	459	32	AOI_23_m	TRUE	TRUE	23.jpg	23	250	286
300	nm_VP1	Namibians	13	m	156364	293	31	AOI_23	FALSE	NA	23.jpg	23	500	237
301	nm_VP1	Namibians	13	m	156658	613	31	AOI_23	FALSE	NA	23.jpg	23	454	215
302	nm_VP1	Namibians	13	m	157270	1142	31	AOI_23	FALSE	FALSE	23.jpg	23	542	361
303	nm_VP1	Namibians	13	m	158413	592	0	Content	NA	NA	Fix_sw.jpg	NA	422	304
304	nm_VP1	Namibians	13	m	159005	640	63	AOI_38_m	TRUE	NA	38.jpg	38	500	271
305	nm_VP1	Namibians	13	m	159644	258	63	AOI_38_m	TRUE	TRUE	38.jpg	38	675	360
306	nm_VP1	Namibians	13	m	159903	369	64	AOI_38	FALSE	FALSE	38.jpg	38	305	308
307	nm_VP1	Namibians	13	m	160272	605	63	AOI_38_m	TRUE	TRUE	38.jpg	38	550	264
308	nm_VP1	Namibians	13	m	160877	377	63	AOI_38_m	TRUE	TRUE	38.jpg	38	591	234
309	nm_VP1	Namibians	13	m	161254	687	64	AOI_38	FALSE	NA	38.jpg	38	353	215
310	nm_VP1	Namibians	13	m	161941	670	0	Content	NA	NA	Fix_sw.jpg	NA	360	254
311	nm_VP1	Namibians	13	m	162610	315	119	AOI_9_m	TRUE	TRUE	9.jpg	9	531	219
312	nm_VP1	Namibians	13	m	162925	251	119	AOI_9_m	TRUE	TRUE	9.jpg	9	582	163
313	nm_VP1	Namibians	13	m	163177	388	120	AOI_9	FALSE	FALSE	9.jpg	9	359	274
314	nm_VP1	Namibians	13	m	164205	247	119	AOI_9_m	TRUE	TRUE	9.jpg	9	532	235
315	nm_VP1	Namibians	13	m	164452	497	120	AOI_9	FALSE	FALSE	9.jpg	9	370	243
316	nm_VP1	Namibians	13	m	164949	410	119	AOI_9_m	TRUE	TRUE	9.jpg	9	525	252
317	nm_VP1	Namibians	13	m	165359	332	0	Content	NA	NA	Fix_sw.jpg	NA	478	267
318	nm_VP1	Namibians	13	m	165691	430	0	Content	NA	NA	Fix_sw.jpg	NA	433	267
319	nm_VP1	Namibians	13	m	166121	213	20	AOI_18	FALSE	FALSE	18.jpg	18	595	235
320	nm_VP1	Namibians	13	m	166334	358	20	AOI_18	FALSE	FALSE	18.jpg	18	611	267
321	nm_VP1	Namibians	13	m	166692	281	19	AOI_18_m	TRUE	TRUE	18.jpg	18	244	325
322	nm_VP1	Namibians	13	m	166973	277	19	AOI_18_m	TRUE	TRUE	18.jpg	18	288	248
323	nm_VP1	Namibians	13	m	167250	534	20	AOI_18	FALSE	FALSE	18.jpg	18	610	304
324	nm_VP1	Namibians	13	m	167784	473	20	AOI_18	FALSE	NA	18.jpg	18	455	168
325	nm_VP1	Namibians	13	m	168256	552	20	AOI_18	FALSE	FALSE	18.jpg	18	671	184
326	nm_VP1	Namibians	13	m	168808	276	0	Content	NA	NA	Fix_sw.jpg	NA	258	212
327	nm_VP1	Namibians	13	m	169084	521	0	Content	NA	NA	Fix_sw.jpg	NA	428	259
328	nm_VP1	Namibians	13	m	169605	556	4	AOI_10_m	TRUE	TRUE	10.jpg	10	561	233
329	nm_VP1	Namibians	13	m	170160	281	4	AOI_10_m	TRUE	TRUE	10.jpg	10	600	257
330	nm_VP1	Namibians	13	m	170442	422	3	AOI_10	FALSE	FALSE	10.jpg	10	288	261
331	nm_VP1	Namibians	13	m	170863	694	4	AOI_10_m	TRUE	TRUE	10.jpg	10	606	263
332	nm_VP1	Namibians	13	m	171557	214	4	AOI_10_m	TRUE	TRUE	10.jpg	10	528	257
333	nm_VP1	Namibians	13	m	171771	820	4	AOI_10_m	TRUE	TRUE	10.jpg	10	623	225
334	nm_VP1	Namibians	13	m	172591	563	0	Content	NA	NA	Fix_sw.jpg	NA	418	267
335	nm_VP1	Namibians	13	m	173154	378	17	AOI_17	FALSE	FALSE	17.jpg	17	614	212
336	nm_VP1	Namibians	13	m	173533	305	18	AOI_17_m	TRUE	TRUE	17.jpg	17	252	308
337	nm_VP1	Namibians	13	m	173837	585	17	AOI_17	FALSE	FALSE	17.jpg	17	596	297
338	nm_VP1	Namibians	13	m	174422	229	17	AOI_17	FALSE	FALSE	17.jpg	17	600	240
339	nm_VP1	Namibians	13	m	176234	252	0	Content	NA	NA	Fix_sw.jpg	NA	478	256
340	nm_VP1	Namibians	13	m	176632	416	11	AOI_14_m	TRUE	TRUE	14.jpg	14	718	313
341	nm_VP1	Namibians	13	m	177048	450	12	AOI_14	FALSE	FALSE	14.jpg	14	285	268
342	nm_VP1	Namibians	13	m	177703	309	11	AOI_14_m	TRUE	TRUE	14.jpg	14	650	209
343	nm_VP1	Namibians	13	m	178012	384	11	AOI_14_m	TRUE	TRUE	14.jpg	14	530	197
344	nm_VP1	Namibians	13	m	178396	528	12	AOI_14	FALSE	FALSE	14.jpg	14	281	166
345	nm_VP1	Namibians	13	m	178924	265	11	AOI_14_m	TRUE	NA	14.jpg	14	480	237
346	nm_VP1	Namibians	13	m	179190	216	12	AOI_14	FALSE	NA	14.jpg	14	411	235
347	nm_VP1	Namibians	13	m	179405	573	11	AOI_14_m	TRUE	NA	14.jpg	14	477	231
348	nm_VP1	Namibians	13	m	179978	231	0	Content	NA	NA	Fix_sw.jpg	NA	528	234
349	nm_VP1	Namibians	13	m	180210	211	56	AOI_34_m	TRUE	NA	34.jpg	34	486	247
350	nm_VP1	Namibians	13	m	180420	332	56	AOI_34_m	TRUE	TRUE	34.jpg	34	548	251
351	nm_VP1	Namibians	13	m	180753	1535	56	AOI_34_m	TRUE	TRUE	34.jpg	34	614	263
352	nm_VP1	Namibians	13	m	182548	1596	56	AOI_34_m	TRUE	TRUE	34.jpg	34	612	307
353	nm_VP1	Namibians	13	m	184144	578	28	AOI_21_m	TRUE	TRUE	21.jpg	21	243	275
354	nm_VP1	Namibians	13	m	184722	298	27	AOI_21	FALSE	FALSE	21.jpg	21	607	257
355	nm_VP1	Namibians	13	m	185020	274	28	AOI_21_m	TRUE	TRUE	21.jpg	21	227	355
356	nm_VP1	Namibians	13	m	185294	448	27	AOI_21	FALSE	FALSE	21.jpg	21	607	190
357	nm_VP1	Namibians	13	m	185742	386	28	AOI_21_m	TRUE	TRUE	21.jpg	21	255	159
358	nm_VP1	Namibians	13	m	186128	847	28	AOI_21_m	TRUE	TRUE	21.jpg	21	254	344
359	nm_VP1	Namibians	13	m	186975	529	0	Content	NA	NA	Fix_sw.jpg	NA	450	282
360	nm_VP1	Namibians	13	m	187504	667	71	AOI_41_m	TRUE	TRUE	41.jpg	41	597	278
361	nm_VP1	Namibians	13	m	188171	509	72	AOI_41	FALSE	FALSE	41.jpg	41	284	273
362	nm_VP1	Namibians	13	m	188680	942	71	AOI_41_m	TRUE	TRUE	41.jpg	41	649	234
363	nm_VP1	Namibians	13	m	189622	477	71	AOI_41_m	TRUE	TRUE	41.jpg	41	649	278
364	nm_VP1	Namibians	13	m	190099	523	71	AOI_41_m	TRUE	TRUE	41.jpg	41	580	324
365	nm_VP1	Namibians	13	m	190622	513	0	Content	NA	NA	Fix_sw.jpg	NA	459	297
366	nm_VP1	Namibians	13	m	191136	256	9	AOI_13_m	TRUE	TRUE	13.jpg	13	586	280
367	nm_VP1	Namibians	13	m	191392	257	10	AOI_13	FALSE	FALSE	13.jpg	13	276	277
368	nm_VP1	Namibians	13	m	191648	516	10	AOI_13	FALSE	FALSE	13.jpg	13	328	254
369	nm_VP1	Namibians	13	m	192165	520	9	AOI_13_m	TRUE	TRUE	13.jpg	13	664	282
370	nm_VP1	Namibians	13	m	192684	412	10	AOI_13	FALSE	FALSE	13.jpg	13	285	280
371	nm_VP1	Namibians	13	m	193096	1019	9	AOI_13_m	TRUE	TRUE	13.jpg	13	621	248
372	nm_VP1	Namibians	13	m	194115	515	0	Content	NA	NA	Fix_sw.jpg	NA	461	267
373	nm_VP1	Namibians	13	m	194630	256	106	AOI_57	FALSE	FALSE	57.jpg	57	598	263
374	nm_VP1	Namibians	13	m	194886	295	106	AOI_57	FALSE	FALSE	57.jpg	57	636	266
375	nm_VP1	Namibians	13	m	195181	476	106	AOI_57	FALSE	FALSE	57.jpg	57	621	192
376	nm_VP1	Namibians	13	m	195657	265	106	AOI_57	FALSE	FALSE	57.jpg	57	610	301
377	nm_VP1	Namibians	13	m	195922	298	105	AOI_57_m	TRUE	TRUE	57.jpg	57	240	300
378	nm_VP1	Namibians	13	m	196220	224	105	AOI_57_m	TRUE	TRUE	57.jpg	57	250	186
379	nm_VP1	Namibians	13	m	196444	409	106	AOI_57	FALSE	FALSE	57.jpg	57	668	223
380	nm_VP1	Namibians	13	m	196853	590	106	AOI_57	FALSE	FALSE	57.jpg	57	635	246
381	nm_VP1	Namibians	13	m	197444	224	0	Content	NA	NA	Fix_sw.jpg	NA	342	252
382	nm_VP1	Namibians	13	m	197667	478	0	Content	NA	NA	Fix_sw.jpg	NA	462	269
383	nm_VP1	Namibians	13	m	198145	681	111	AOI_6_m	TRUE	TRUE	6.jpg	6	613	293
384	nm_VP1	Namibians	13	m	198826	550	112	AOI_6	FALSE	FALSE	6.jpg	6	247	269
385	nm_VP1	Namibians	13	m	199602	1000	111	AOI_6_m	TRUE	TRUE	6.jpg	6	597	248
386	nm_VP1	Namibians	13	m	200602	272	111	AOI_6_m	TRUE	TRUE	6.jpg	6	675	255
387	nm_VP1	Namibians	13	m	200874	349	111	AOI_6_m	TRUE	TRUE	6.jpg	6	790	261
388	nm_VP1	Namibians	13	m	201222	509	0	Content	NA	NA	Fix_sw.jpg	NA	508	274
389	nm_VP1	Namibians	13	m	201731	266	44	AOI_29	FALSE	FALSE	29.jpg	29	616	272
390	nm_VP1	Namibians	13	m	201997	343	44	AOI_29	FALSE	FALSE	29.jpg	29	644	320
391	nm_VP1	Namibians	13	m	202340	529	43	AOI_29_m	TRUE	TRUE	29.jpg	29	278	333
392	nm_VP1	Namibians	13	m	202869	339	44	AOI_29	FALSE	FALSE	29.jpg	29	686	330
393	nm_VP1	Namibians	13	m	203209	646	44	AOI_29	FALSE	FALSE	29.jpg	29	627	327
394	nm_VP1	Namibians	13	m	206156	160	87	AOI_49	FALSE	NA	49.jpg	49	466	402
395	nm_VP1	Namibians	13	m	206551	115	87	AOI_49	FALSE	FALSE	49.jpg	49	567	293
396	nm_VP1	Namibians	13	m	206797	250	88	AOI_49_m	TRUE	TRUE	49.jpg	49	253	266
397	nm_VP1	Namibians	13	m	207047	367	88	AOI_49_m	TRUE	TRUE	49.jpg	49	256	128
398	nm_VP1	Namibians	13	m	207617	133	87	AOI_49	FALSE	FALSE	49.jpg	49	617	201
399	nm_VP1	Namibians	13	m	207968	311	87	AOI_49	FALSE	FALSE	49.jpg	49	695	247
400	nm_VP1	Namibians	13	m	208279	230	0	Content	NA	NA	Fix_sw.jpg	NA	464	261
401	nm_VP1	Namibians	13	m	208725	244	45	AOI_3_m	TRUE	TRUE	3.jpg	3	609	231
402	nm_VP1	Namibians	13	m	208969	258	45	AOI_3_m	TRUE	TRUE	3.jpg	3	600	268
403	nm_VP1	Namibians	13	m	209227	492	46	AOI_3	FALSE	FALSE	3.jpg	3	239	259
404	nm_VP1	Namibians	13	m	209719	500	45	AOI_3_m	TRUE	TRUE	3.jpg	3	599	243
405	nm_VP1	Namibians	13	m	210219	236	45	AOI_3_m	TRUE	TRUE	3.jpg	3	682	279
406	nm_VP1	Namibians	13	m	210662	175	46	AOI_3	FALSE	FALSE	3.jpg	3	310	235
407	nm_VP1	Namibians	13	m	210836	202	46	AOI_3	FALSE	FALSE	3.jpg	3	261	251
408	nm_VP1	Namibians	13	m	211039	625	45	AOI_3_m	TRUE	TRUE	3.jpg	3	602	231
409	nm_VP1	Namibians	13	m	211976	405	0	Content	NA	NA	Fix_sw.jpg	NA	447	267
410	nm_VP1	Namibians	13	m	212382	388	75	AOI_43_m	TRUE	TRUE	43.jpg	43	638	283
411	nm_VP1	Namibians	13	m	212770	213	75	AOI_43_m	TRUE	TRUE	43.jpg	43	653	336
412	nm_VP1	Namibians	13	m	213197	311	75	AOI_43_m	TRUE	TRUE	43.jpg	43	624	257
413	nm_VP1	Namibians	13	m	213508	663	76	AOI_43	FALSE	FALSE	43.jpg	43	251	245
414	nm_VP1	Namibians	13	m	214171	213	76	AOI_43	FALSE	FALSE	43.jpg	43	260	202
415	nm_VP1	Namibians	13	m	214561	257	75	AOI_43_m	TRUE	TRUE	43.jpg	43	686	178
416	nm_VP1	Namibians	13	m	214818	520	76	AOI_43	FALSE	NA	43.jpg	43	405	264
417	nm_VP1	Namibians	13	m	215338	1494	0	Content	NA	NA	Fix_sw.jpg	NA	446	276
418	nm_VP2	Namibians	9	f	6	412	0	Content	NA	NA	No media	NA	431	336
419	nm_VP2	Namibians	9	f	412	1181	0	Content	NA	NA	Fix_sw.jpg	NA	62	174
420	nm_VP2	Namibians	9	f	1594	531	0	Content	NA	NA	Fix_sw.jpg	NA	294	198
421	nm_VP2	Namibians	9	f	2124	519	54	AOI_33	FALSE	FALSE	33.jpg	33	240	225
422	nm_VP2	Namibians	9	f	2644	422	53	AOI_33_m	TRUE	TRUE	33.jpg	33	534	212
423	nm_VP2	Namibians	9	f	3066	1239	54	AOI_33	FALSE	FALSE	33.jpg	33	251	197
424	nm_VP2	Namibians	9	f	4305	372	54	AOI_33	FALSE	FALSE	33.jpg	33	233	166
425	nm_VP2	Namibians	9	f	4677	353	54	AOI_33	FALSE	FALSE	33.jpg	33	230	234
426	nm_VP2	Namibians	9	f	5030	593	0	Content	NA	NA	Fix_sw.jpg	NA	367	242
427	nm_VP2	Namibians	9	f	5623	646	107	AOI_58_m	TRUE	TRUE	58.jpg	58	266	298
428	nm_VP2	Namibians	9	f	6269	460	108	AOI_58	FALSE	FALSE	58.jpg	58	572	271
429	nm_VP2	Namibians	9	f	6729	309	108	AOI_58	FALSE	FALSE	58.jpg	58	616	243
430	nm_VP2	Namibians	9	f	7038	250	108	AOI_58	FALSE	FALSE	58.jpg	58	640	191
431	nm_VP2	Namibians	9	f	7288	286	107	AOI_58_m	TRUE	TRUE	58.jpg	58	310	161
432	nm_VP2	Namibians	9	f	7574	980	107	AOI_58_m	TRUE	TRUE	58.jpg	58	244	220
433	nm_VP2	Namibians	9	f	8553	927	0	Content	NA	NA	Fix_sw.jpg	NA	367	225
434	nm_VP2	Namibians	9	f	9480	460	92	AOI_50	FALSE	FALSE	50.jpg	50	617	222
435	nm_VP2	Namibians	9	f	9940	601	92	AOI_50	FALSE	FALSE	50.jpg	50	654	182
436	nm_VP2	Namibians	9	f	10541	353	91	AOI_50_m	TRUE	TRUE	50.jpg	50	269	165
437	nm_VP2	Namibians	9	f	10894	548	91	AOI_50_m	TRUE	TRUE	50.jpg	50	290	199
438	nm_VP2	Namibians	9	f	11442	720	92	AOI_50	FALSE	FALSE	50.jpg	50	641	175
439	nm_VP2	Namibians	9	f	12163	485	0	Content	NA	NA	Fix_sw.jpg	NA	452	209
440	nm_VP2	Namibians	9	f	12648	596	29	AOI_22_m	TRUE	TRUE	22.jpg	22	238	258
441	nm_VP2	Namibians	9	f	13244	380	29	AOI_22_m	TRUE	TRUE	22.jpg	22	261	214
442	nm_VP2	Namibians	9	f	13624	900	29	AOI_22_m	TRUE	TRUE	22.jpg	22	277	143
443	nm_VP2	Namibians	9	f	14523	202	29	AOI_22_m	TRUE	TRUE	22.jpg	22	258	205
444	nm_VP2	Namibians	9	f	14725	355	29	AOI_22_m	TRUE	TRUE	22.jpg	22	274	301
445	nm_VP2	Namibians	9	f	15294	330	30	AOI_22	FALSE	FALSE	22.jpg	22	529	224
446	nm_VP2	Namibians	9	f	15624	615	0	Content	NA	NA	Fix_sw.jpg	NA	436	209
447	nm_VP2	Namibians	9	f	16239	399	13	AOI_15_m	TRUE	TRUE	15.jpg	15	586	213
448	nm_VP2	Namibians	9	f	16638	432	14	AOI_15	FALSE	FALSE	15.jpg	15	319	236
449	nm_VP2	Namibians	9	f	17071	265	13	AOI_15_m	TRUE	NA	15.jpg	15	457	259
450	nm_VP2	Namibians	9	f	17336	363	13	AOI_15_m	TRUE	TRUE	15.jpg	15	515	280
451	nm_VP2	Namibians	9	f	17699	591	13	AOI_15_m	TRUE	TRUE	15.jpg	15	598	212
452	nm_VP2	Namibians	9	f	18290	379	14	AOI_15	FALSE	FALSE	15.jpg	15	315	202
453	nm_VP2	Namibians	9	f	18669	569	14	AOI_15	FALSE	FALSE	15.jpg	15	155	276
454	nm_VP2	Namibians	9	f	19238	280	0	Content	NA	NA	Fix_sw.jpg	NA	365	255
455	nm_VP2	Namibians	9	f	19517	283	74	AOI_42	FALSE	NA	42.jpg	42	426	232
456	nm_VP2	Namibians	9	f	19800	398	73	AOI_42_m	TRUE	TRUE	42.jpg	42	599	248
457	nm_VP2	Namibians	9	f	20198	442	74	AOI_42	FALSE	FALSE	42.jpg	42	274	263
458	nm_VP2	Namibians	9	f	20640	399	74	AOI_42	FALSE	FALSE	42.jpg	42	255	230
459	nm_VP2	Namibians	9	f	21039	352	74	AOI_42	FALSE	FALSE	42.jpg	42	260	172
460	nm_VP2	Namibians	9	f	21392	395	74	AOI_42	FALSE	NA	42.jpg	42	384	158
461	nm_VP2	Namibians	9	f	21786	305	74	AOI_42	FALSE	NA	42.jpg	42	390	195
462	nm_VP2	Namibians	9	f	22092	301	74	AOI_42	FALSE	NA	42.jpg	42	389	254
463	nm_VP2	Namibians	9	f	22392	620	74	AOI_42	FALSE	FALSE	42.jpg	42	328	300
464	nm_VP2	Namibians	9	f	23012	312	26	AOI_20_m	TRUE	TRUE	20.jpg	20	388	247
465	nm_VP2	Namibians	9	f	23324	580	26	AOI_20_m	TRUE	TRUE	20.jpg	20	316	248
466	nm_VP2	Namibians	9	f	23904	584	25	AOI_20	FALSE	FALSE	20.jpg	20	589	251
467	nm_VP2	Namibians	9	f	24489	875	26	AOI_20_m	TRUE	TRUE	20.jpg	20	309	260
468	nm_VP2	Namibians	9	f	25364	412	25	AOI_20	FALSE	FALSE	20.jpg	20	474	258
469	nm_VP2	Namibians	9	f	25776	1204	26	AOI_20_m	TRUE	NA	20.jpg	20	424	273
470	nm_VP2	Namibians	9	f	26980	183	114	AOI_60_m	TRUE	TRUE	60.jpg	60	333	274
471	nm_VP2	Namibians	9	f	27163	441	114	AOI_60_m	TRUE	TRUE	60.jpg	60	275	262
472	nm_VP2	Namibians	9	f	27604	381	113	AOI_60	FALSE	FALSE	60.jpg	60	615	216
473	nm_VP2	Namibians	9	f	27985	588	113	AOI_60	FALSE	FALSE	60.jpg	60	660	302
474	nm_VP2	Namibians	9	f	28573	284	113	AOI_60	FALSE	FALSE	60.jpg	60	656	222
475	nm_VP2	Namibians	9	f	28857	1047	114	AOI_60_m	TRUE	TRUE	60.jpg	60	283	243
476	nm_VP2	Namibians	9	f	29904	596	0	Content	NA	NA	Fix_sw.jpg	NA	477	236
477	nm_VP2	Namibians	9	f	30500	781	36	AOI_25_m	TRUE	TRUE	25.jpg	25	279	238
478	nm_VP2	Namibians	9	f	31732	228	35	AOI_25	FALSE	FALSE	25.jpg	25	667	248
479	nm_VP2	Namibians	9	f	31960	257	35	AOI_25	FALSE	FALSE	25.jpg	25	665	209
480	nm_VP2	Namibians	9	f	32217	352	35	AOI_25	FALSE	FALSE	25.jpg	25	715	316
481	nm_VP2	Namibians	9	f	32569	544	36	AOI_25_m	TRUE	TRUE	25.jpg	25	290	254
482	nm_VP2	Namibians	9	f	33113	383	35	AOI_25	FALSE	NA	25.jpg	25	491	215
483	nm_VP2	Namibians	9	f	33495	280	0	Content	NA	NA	Fix_sw.jpg	NA	454	259
484	nm_VP2	Namibians	9	f	33775	278	82	AOI_46	FALSE	NA	46.jpg	46	543	216
485	nm_VP2	Namibians	9	f	34054	324	81	AOI_46_m	TRUE	TRUE	46.jpg	46	246	234
486	nm_VP2	Namibians	9	f	34377	360	81	AOI_46_m	TRUE	TRUE	46.jpg	46	228	278
487	nm_VP2	Namibians	9	f	34737	577	82	AOI_46	FALSE	FALSE	46.jpg	46	616	214
488	nm_VP2	Namibians	9	f	35314	302	81	AOI_46_m	TRUE	TRUE	46.jpg	46	256	204
489	nm_VP2	Namibians	9	f	35616	407	0	Content	NA	NA	46.jpg	46	433	-85
490	nm_VP2	Namibians	9	f	36022	362	81	AOI_46_m	TRUE	TRUE	46.jpg	46	197	159
491	nm_VP2	Namibians	9	f	36384	650	0	Content	NA	NA	46.jpg	46	437	-130
492	nm_VP2	Namibians	9	f	37035	559	0	Content	NA	NA	Fix_sw.jpg	NA	444	264
493	nm_VP2	Namibians	9	f	37594	320	5	AOI_11_m	TRUE	TRUE	11.jpg	11	581	234
494	nm_VP2	Namibians	9	f	37914	452	6	AOI_11	FALSE	FALSE	11.jpg	11	207	257
495	nm_VP2	Namibians	9	f	38366	423	6	AOI_11	FALSE	FALSE	11.jpg	11	296	371
496	nm_VP2	Namibians	9	f	38789	444	5	AOI_11_m	TRUE	TRUE	11.jpg	11	564	345
497	nm_VP2	Namibians	9	f	39233	516	0	Content	NA	NA	11.jpg	11	1652	113
498	nm_VP2	Namibians	9	f	39749	306	5	AOI_11_m	TRUE	NA	11.jpg	11	473	237
499	nm_VP2	Namibians	9	f	40055	499	6	AOI_11	FALSE	FALSE	11.jpg	11	266	246
500	nm_VP2	Namibians	9	f	40555	635	0	Content	NA	NA	Fix_sw.jpg	NA	392	245
501	nm_VP2	Namibians	9	f	41190	533	67	AOI_4_m	TRUE	TRUE	4.jpg	4	657	298
502	nm_VP2	Namibians	9	f	41723	563	68	AOI_4	FALSE	FALSE	4.jpg	4	252	302
503	nm_VP2	Namibians	9	f	42285	223	68	AOI_4	FALSE	FALSE	4.jpg	4	217	314
504	nm_VP2	Namibians	9	f	42508	890	67	AOI_4_m	TRUE	TRUE	4.jpg	4	601	306
505	nm_VP2	Namibians	9	f	43397	260	67	AOI_4_m	TRUE	TRUE	4.jpg	4	684	155
506	nm_VP2	Namibians	9	f	43657	506	68	AOI_4	FALSE	FALSE	4.jpg	4	327	120
507	nm_VP2	Namibians	9	f	44164	544	0	Content	NA	NA	Fix_sw.jpg	NA	422	222
508	nm_VP2	Namibians	9	f	44707	691	103	AOI_56_m	TRUE	TRUE	56.jpg	56	276	263
509	nm_VP2	Namibians	9	f	45399	554	104	AOI_56	FALSE	FALSE	56.jpg	56	607	261
510	nm_VP2	Namibians	9	f	45952	432	104	AOI_56	FALSE	FALSE	56.jpg	56	644	370
511	nm_VP2	Namibians	9	f	46384	304	104	AOI_56	FALSE	FALSE	56.jpg	56	658	309
512	nm_VP2	Namibians	9	f	46688	590	103	AOI_56_m	TRUE	TRUE	56.jpg	56	288	269
513	nm_VP2	Namibians	9	f	47278	312	103	AOI_56_m	TRUE	TRUE	56.jpg	56	310	152
514	nm_VP2	Namibians	9	f	47590	644	0	Content	NA	NA	Fix_sw.jpg	NA	457	-78
515	nm_VP2	Namibians	9	f	48234	307	51	AOI_32_m	TRUE	TRUE	32.jpg	32	569	189
516	nm_VP2	Namibians	9	f	48541	394	52	AOI_32	FALSE	FALSE	32.jpg	32	242	257
517	nm_VP2	Namibians	9	f	48935	209	52	AOI_32	FALSE	FALSE	32.jpg	32	211	295
518	nm_VP2	Namibians	9	f	49364	153	51	AOI_32_m	TRUE	TRUE	32.jpg	32	557	333
519	nm_VP2	Namibians	9	f	49517	259	51	AOI_32_m	TRUE	TRUE	32.jpg	32	615	331
520	nm_VP2	Namibians	9	f	49776	869	51	AOI_32_m	TRUE	TRUE	32.jpg	32	649	300
521	nm_VP2	Namibians	9	f	50645	648	51	AOI_32_m	TRUE	TRUE	32.jpg	32	631	183
522	nm_VP2	Namibians	9	f	51293	572	0	Content	NA	NA	Fix_sw.jpg	NA	491	213
523	nm_VP2	Namibians	9	f	51865	341	58	AOI_35_m	TRUE	TRUE	35.jpg	35	621	212
524	nm_VP2	Namibians	9	f	52206	448	57	AOI_35	FALSE	FALSE	35.jpg	35	274	214
525	nm_VP2	Namibians	9	f	52654	436	57	AOI_35	FALSE	FALSE	35.jpg	35	251	277
526	nm_VP2	Namibians	9	f	53091	475	57	AOI_35	FALSE	FALSE	35.jpg	35	284	326
527	nm_VP2	Namibians	9	f	53566	659	58	AOI_35_m	TRUE	TRUE	35.jpg	35	609	194
528	nm_VP2	Namibians	9	f	54225	476	58	AOI_35_m	TRUE	TRUE	35.jpg	35	636	368
529	nm_VP2	Namibians	9	f	55045	581	0	Content	NA	NA	Fix_sw.jpg	NA	563	199
530	nm_VP2	Namibians	9	f	55626	491	118	AOI_8	FALSE	FALSE	8.jpg	8	239	240
531	nm_VP2	Namibians	9	f	56117	373	118	AOI_8	FALSE	FALSE	8.jpg	8	337	207
532	nm_VP2	Namibians	9	f	56490	235	117	AOI_8_m	TRUE	NA	8.jpg	8	521	188
533	nm_VP2	Namibians	9	f	56724	1927	117	AOI_8_m	TRUE	NA	8.jpg	8	462	262
534	nm_VP2	Namibians	9	f	58652	235	90	AOI_5_m	TRUE	NA	5.jpg	5	472	222
535	nm_VP2	Namibians	9	f	58887	510	90	AOI_5_m	TRUE	NA	5.jpg	5	520	222
536	nm_VP2	Namibians	9	f	59396	822	89	AOI_5	FALSE	NA	5.jpg	5	421	247
537	nm_VP2	Namibians	9	f	60218	253	90	AOI_5_m	TRUE	TRUE	5.jpg	5	559	205
538	nm_VP2	Namibians	9	f	60471	464	90	AOI_5_m	TRUE	TRUE	5.jpg	5	606	205
539	nm_VP2	Namibians	9	f	60935	307	90	AOI_5_m	TRUE	TRUE	5.jpg	5	563	267
540	nm_VP2	Namibians	9	f	61242	705	89	AOI_5	FALSE	FALSE	5.jpg	5	272	235
541	nm_VP2	Namibians	9	f	61947	536	0	Content	NA	NA	Fix_sw.jpg	NA	373	196
542	nm_VP2	Namibians	9	f	62484	543	84	AOI_47_m	TRUE	TRUE	47.jpg	47	237	280
543	nm_VP2	Namibians	9	f	63026	293	83	AOI_47	FALSE	FALSE	47.jpg	47	603	295
544	nm_VP2	Namibians	9	f	63320	197	83	AOI_47	FALSE	FALSE	47.jpg	47	551	296
545	nm_VP2	Namibians	9	f	63517	543	83	AOI_47	FALSE	FALSE	47.jpg	47	636	323
546	nm_VP2	Namibians	9	f	64059	465	84	AOI_47_m	TRUE	TRUE	47.jpg	47	212	325
547	nm_VP2	Namibians	9	f	64525	614	84	AOI_47_m	TRUE	TRUE	47.jpg	47	243	269
548	nm_VP2	Namibians	9	f	65139	398	0	Content	NA	NA	47.jpg	47	444	-96
549	nm_VP2	Namibians	9	f	65536	575	0	Content	NA	NA	Fix_sw.jpg	NA	410	275
550	nm_VP2	Namibians	9	f	66112	321	23	AOI_2	FALSE	FALSE	2.jpg	2	241	254
551	nm_VP2	Namibians	9	f	66432	475	23	AOI_2	FALSE	FALSE	2.jpg	2	363	269
552	nm_VP2	Namibians	9	f	66907	432	24	AOI_2_m	TRUE	TRUE	2.jpg	2	469	263
553	nm_VP2	Namibians	9	f	67338	243	24	AOI_2_m	TRUE	TRUE	2.jpg	2	514	273
554	nm_VP2	Namibians	9	f	67581	316	0	Content	NA	NA	2.jpg	2	63	650
555	nm_VP2	Namibians	9	f	67897	460	0	Content	NA	NA	2.jpg	2	-88	739
556	nm_VP2	Namibians	9	f	68357	435	0	Content	NA	NA	2.jpg	2	-222	840
557	nm_VP2	Namibians	9	f	68792	398	0	Content	NA	NA	Fix_sw.jpg	NA	-262	855
558	nm_VP2	Namibians	9	f	69190	446	0	Content	NA	NA	Fix_sw.jpg	NA	433	309
559	nm_VP2	Namibians	9	f	69636	540	60	AOI_36	FALSE	FALSE	36.jpg	36	287	255
560	nm_VP2	Namibians	9	f	70176	459	59	AOI_36_m	TRUE	TRUE	36.jpg	36	649	228
561	nm_VP2	Namibians	9	f	70635	860	60	AOI_36	FALSE	FALSE	36.jpg	36	288	193
562	nm_VP2	Namibians	9	f	71495	507	0	Content	NA	NA	36.jpg	36	479	-102
563	nm_VP2	Namibians	9	f	72002	307	60	AOI_36	FALSE	FALSE	36.jpg	36	293	139
564	nm_VP2	Namibians	9	f	72309	429	0	Content	NA	NA	Fix_sw.jpg	NA	69	877
565	nm_VP2	Namibians	9	f	72739	243	0	Content	NA	NA	Fix_sw.jpg	NA	420	194
566	nm_VP2	Namibians	9	f	72982	265	40	AOI_27	FALSE	NA	27.jpg	27	466	206
567	nm_VP2	Namibians	9	f	73247	722	39	AOI_27_m	TRUE	TRUE	27.jpg	27	273	263
568	nm_VP2	Namibians	9	f	73969	369	40	AOI_27	FALSE	FALSE	27.jpg	27	712	233
569	nm_VP2	Namibians	9	f	74337	307	40	AOI_27	FALSE	FALSE	27.jpg	27	657	225
570	nm_VP2	Namibians	9	f	74645	648	39	AOI_27_m	TRUE	TRUE	27.jpg	27	301	262
571	nm_VP2	Namibians	9	f	75292	638	40	AOI_27	FALSE	FALSE	27.jpg	27	608	222
572	nm_VP2	Namibians	9	f	76426	287	80	AOI_45_m	TRUE	NA	45.jpg	45	459	237
573	nm_VP2	Namibians	9	f	76713	476	79	AOI_45	FALSE	FALSE	45.jpg	45	246	272
574	nm_VP2	Namibians	9	f	77189	226	79	AOI_45	FALSE	FALSE	45.jpg	45	259	208
575	nm_VP2	Namibians	9	f	77416	341	80	AOI_45_m	TRUE	TRUE	45.jpg	45	593	202
576	nm_VP2	Namibians	9	f	77757	247	80	AOI_45_m	TRUE	TRUE	45.jpg	45	636	212
577	nm_VP2	Namibians	9	f	78004	221	80	AOI_45_m	TRUE	TRUE	45.jpg	45	630	348
578	nm_VP2	Namibians	9	f	78225	1044	80	AOI_45_m	TRUE	TRUE	45.jpg	45	642	208
579	nm_VP2	Namibians	9	f	79269	192	80	AOI_45_m	TRUE	TRUE	45.jpg	45	640	244
580	nm_VP2	Namibians	9	f	79461	480	0	Content	NA	NA	Fix_sw.jpg	NA	624	293
581	nm_VP2	Namibians	9	f	79941	590	0	Content	NA	NA	Fix_sw.jpg	NA	640	210
582	nm_VP2	Namibians	9	f	80531	878	22	AOI_19_m	TRUE	TRUE	19.jpg	19	283	281
583	nm_VP2	Namibians	9	f	81409	308	21	AOI_19	FALSE	FALSE	19.jpg	19	611	244
584	nm_VP2	Namibians	9	f	81717	369	21	AOI_19	FALSE	FALSE	19.jpg	19	639	203
585	nm_VP2	Namibians	9	f	82086	583	22	AOI_19_m	TRUE	TRUE	19.jpg	19	306	242
586	nm_VP2	Namibians	9	f	82669	366	21	AOI_19	FALSE	FALSE	19.jpg	19	556	198
587	nm_VP2	Namibians	9	f	83035	403	0	Content	NA	NA	Fix_sw.jpg	NA	624	216
588	nm_VP2	Namibians	9	f	83438	572	0	Content	NA	NA	Fix_sw.jpg	NA	567	188
589	nm_VP2	Namibians	9	f	84010	658	65	AOI_39	FALSE	FALSE	39.jpg	39	281	249
590	nm_VP2	Namibians	9	f	84667	264	65	AOI_39	FALSE	FALSE	39.jpg	39	230	300
591	nm_VP2	Namibians	9	f	84932	341	66	AOI_39_m	TRUE	TRUE	39.jpg	39	602	278
592	nm_VP2	Namibians	9	f	85273	248	66	AOI_39_m	TRUE	TRUE	39.jpg	39	616	198
593	nm_VP2	Namibians	9	f	85521	276	66	AOI_39_m	TRUE	TRUE	39.jpg	39	651	117
594	nm_VP2	Namibians	9	f	85797	242	66	AOI_39_m	TRUE	TRUE	39.jpg	39	694	120
595	nm_VP2	Namibians	9	f	86038	477	65	AOI_39	FALSE	FALSE	39.jpg	39	335	177
596	nm_VP2	Namibians	9	f	86516	348	65	AOI_39	FALSE	FALSE	39.jpg	39	301	251
597	nm_VP2	Namibians	9	f	86864	219	0	Content	NA	NA	Fix_sw.jpg	NA	416	250
598	nm_VP2	Namibians	9	f	87083	284	8	AOI_12_m	TRUE	TRUE	12.jpg	12	529	158
599	nm_VP2	Namibians	9	f	87366	464	8	AOI_12_m	TRUE	TRUE	12.jpg	12	590	194
600	nm_VP2	Namibians	9	f	87831	558	7	AOI_12	FALSE	FALSE	12.jpg	12	288	234
601	nm_VP2	Namibians	9	f	88802	212	8	AOI_12_m	TRUE	TRUE	12.jpg	12	598	313
602	nm_VP2	Namibians	9	f	89014	444	8	AOI_12_m	TRUE	TRUE	12.jpg	12	568	249
603	nm_VP2	Namibians	9	f	89458	419	8	AOI_12_m	TRUE	TRUE	12.jpg	12	594	215
604	nm_VP2	Namibians	9	f	89877	588	7	AOI_12	FALSE	FALSE	12.jpg	12	368	224
605	nm_VP2	Namibians	9	f	90465	289	0	Content	NA	NA	Fix_sw.jpg	NA	448	229
606	nm_VP2	Namibians	9	f	90753	185	42	AOI_28	FALSE	NA	28.jpg	28	490	211
607	nm_VP2	Namibians	9	f	90938	250	41	AOI_28_m	TRUE	TRUE	28.jpg	28	300	234
608	nm_VP2	Namibians	9	f	91189	419	41	AOI_28_m	TRUE	TRUE	28.jpg	28	254	256
609	nm_VP2	Namibians	9	f	91825	307	42	AOI_28	FALSE	FALSE	28.jpg	28	610	247
610	nm_VP2	Namibians	9	f	92133	344	41	AOI_28_m	TRUE	TRUE	28.jpg	28	284	215
611	nm_VP2	Namibians	9	f	92477	716	0	AOI_28_m	TRUE	NA	28.jpg	28	438	197
612	nm_VP2	Namibians	9	f	93193	379	41	AOI_28_m	TRUE	NA	28.jpg	28	412	234
613	nm_VP2	Namibians	9	f	93572	542	42	AOI_28	FALSE	NA	28.jpg	28	462	209
614	nm_VP2	Namibians	9	f	94114	431	0	Content	NA	NA	Fix_sw.jpg	NA	552	197
615	nm_VP2	Namibians	9	f	94545	280	48	AOI_30	FALSE	FALSE	30.jpg	30	603	190
616	nm_VP2	Namibians	9	f	94825	598	47	AOI_30_m	TRUE	TRUE	30.jpg	30	298	231
617	nm_VP2	Namibians	9	f	95422	307	48	AOI_30	FALSE	NA	30.jpg	30	486	184
618	nm_VP2	Namibians	9	f	95730	512	47	AOI_30_m	TRUE	TRUE	30.jpg	30	279	180
619	nm_VP2	Namibians	9	f	96241	321	47	AOI_30_m	TRUE	NA	30.jpg	30	415	197
620	nm_VP2	Namibians	9	f	96562	1052	47	AOI_30_m	TRUE	NA	30.jpg	30	364	193
621	nm_VP2	Namibians	9	f	97614	477	0	Content	NA	NA	Fix_sw.jpg	NA	433	199
622	nm_VP2	Namibians	9	f	98091	649	62	AOI_37	FALSE	FALSE	37.jpg	37	349	269
623	nm_VP2	Namibians	9	f	98740	287	61	AOI_37_m	TRUE	TRUE	37.jpg	37	581	287
624	nm_VP2	Namibians	9	f	99027	593	61	AOI_37_m	TRUE	NA	37.jpg	37	523	357
625	nm_VP2	Namibians	9	f	99620	318	62	AOI_37	FALSE	FALSE	37.jpg	37	388	315
626	nm_VP2	Namibians	9	f	99938	1469	0	AOI_37_m	TRUE	NA	37.jpg	37	446	293
627	nm_VP2	Namibians	9	f	101407	302	31	AOI_23	FALSE	NA	23.jpg	23	498	223
628	nm_VP2	Namibians	9	f	101709	235	31	AOI_23	FALSE	FALSE	23.jpg	23	570	215
629	nm_VP2	Namibians	9	f	101944	239	32	AOI_23_m	TRUE	NA	23.jpg	23	322	185
630	nm_VP2	Namibians	9	f	102184	391	32	AOI_23_m	TRUE	TRUE	23.jpg	23	212	221
631	nm_VP2	Namibians	9	f	102574	501	32	AOI_23_m	TRUE	NA	23.jpg	23	407	223
632	nm_VP2	Namibians	9	f	103076	1184	31	AOI_23	FALSE	NA	23.jpg	23	493	214
633	nm_VP2	Namibians	9	f	104260	960	32	AOI_23_m	TRUE	NA	23.jpg	23	436	215
634	nm_VP2	Namibians	9	f	105220	321	64	AOI_38	FALSE	FALSE	38.jpg	38	290	217
635	nm_VP2	Namibians	9	f	105541	352	64	AOI_38	FALSE	FALSE	38.jpg	38	255	230
636	nm_VP2	Namibians	9	f	105893	317	63	AOI_38_m	TRUE	TRUE	38.jpg	38	589	250
637	nm_VP2	Namibians	9	f	106210	541	63	AOI_38_m	TRUE	TRUE	38.jpg	38	642	243
638	nm_VP2	Namibians	9	f	106751	327	63	AOI_38_m	TRUE	TRUE	38.jpg	38	595	171
639	nm_VP2	Namibians	9	f	107078	561	64	AOI_38	FALSE	FALSE	38.jpg	38	352	224
640	nm_VP2	Namibians	9	f	107639	261	63	AOI_38_m	TRUE	NA	38.jpg	38	477	208
641	nm_VP2	Namibians	9	f	107900	422	0	Content	NA	NA	Fix_sw.jpg	NA	570	183
642	nm_VP2	Namibians	9	f	108322	647	0	Content	NA	NA	Fix_sw.jpg	NA	633	180
643	nm_VP2	Namibians	9	f	108969	219	119	AOI_9_m	TRUE	TRUE	9.jpg	9	569	216
644	nm_VP2	Namibians	9	f	109188	564	120	AOI_9	FALSE	FALSE	9.jpg	9	259	214
645	nm_VP2	Namibians	9	f	109751	289	0	AOI_9_m	TRUE	NA	9.jpg	9	449	217
646	nm_VP2	Namibians	9	f	110040	429	120	AOI_9	FALSE	NA	9.jpg	9	408	278
647	nm_VP2	Namibians	9	f	110469	868	120	AOI_9	FALSE	NA	9.jpg	9	438	256
648	nm_VP2	Namibians	9	f	111337	632	119	AOI_9_m	TRUE	NA	9.jpg	9	469	235
649	nm_VP2	Namibians	9	f	111969	673	0	AOI_18_m	TRUE	NA	18.jpg	18	436	223
650	nm_VP2	Namibians	9	f	112642	444	19	AOI_18_m	TRUE	TRUE	18.jpg	18	266	260
651	nm_VP2	Namibians	9	f	113086	252	20	AOI_18	FALSE	FALSE	18.jpg	18	592	267
652	nm_VP2	Namibians	9	f	113338	1019	20	AOI_18	FALSE	FALSE	18.jpg	18	637	270
653	nm_VP2	Namibians	9	f	114357	218	20	AOI_18	FALSE	FALSE	18.jpg	18	602	260
654	nm_VP2	Namibians	9	f	114575	409	19	AOI_18_m	TRUE	TRUE	18.jpg	18	269	252
655	nm_VP2	Namibians	9	f	114984	408	0	Content	NA	NA	Fix_sw.jpg	NA	326	234
656	nm_VP2	Namibians	9	f	115392	481	0	Content	NA	NA	Fix_sw.jpg	NA	407	191
657	nm_VP2	Namibians	9	f	115872	521	4	AOI_10	FALSE	FALSE	10.jpg	10	325	220
658	nm_VP2	Namibians	9	f	116394	394	3	AOI_10_m	TRUE	NA	10.jpg	10	483	210
659	nm_VP2	Namibians	9	f	116787	852	4	AOI_10	FALSE	FALSE	10.jpg	10	301	237
660	nm_VP2	Namibians	9	f	117639	320	4	AOI_10	FALSE	FALSE	10.jpg	10	264	394
661	nm_VP2	Namibians	9	f	117960	609	3	AOI_10_m	TRUE	TRUE	10.jpg	10	639	248
662	nm_VP2	Namibians	9	f	118568	1090	0	Content	NA	NA	Fix_sw.jpg	NA	287	218
663	nm_VP2	Namibians	9	f	119659	422	18	AOI_17	FALSE	FALSE	17.jpg	17	606	280
664	nm_VP2	Namibians	9	f	120080	227	18	AOI_17	FALSE	FALSE	17.jpg	17	646	282
665	nm_VP2	Namibians	9	f	120308	495	17	AOI_17_m	TRUE	TRUE	17.jpg	17	260	256
666	nm_VP2	Namibians	9	f	120803	458	17	AOI_17_m	TRUE	TRUE	17.jpg	17	290	216
667	nm_VP2	Namibians	9	f	121261	1857	18	AOI_17	FALSE	FALSE	17.jpg	17	602	219
668	nm_VP2	Namibians	9	f	123118	614	12	AOI_14	FALSE	FALSE	14.jpg	14	263	223
669	nm_VP2	Namibians	9	f	123732	512	11	AOI_14_m	TRUE	TRUE	14.jpg	14	546	293
670	nm_VP2	Namibians	9	f	124591	230	11	AOI_14_m	TRUE	TRUE	14.jpg	14	712	317
671	nm_VP2	Namibians	9	f	124821	1295	11	AOI_14_m	TRUE	TRUE	14.jpg	14	554	252
672	nm_VP2	Namibians	9	f	126116	708	0	Content	NA	NA	Fix_sw.jpg	NA	610	203
673	nm_VP2	Namibians	9	f	126824	489	56	AOI_34	FALSE	FALSE	34.jpg	34	288	239
674	nm_VP2	Namibians	9	f	127312	290	0	Content	NA	NA	34.jpg	34	-377	12
675	nm_VP2	Namibians	9	f	127602	387	55	AOI_34_m	TRUE	TRUE	34.jpg	34	540	263
676	nm_VP2	Namibians	9	f	128324	352	0	Content	NA	NA	34.jpg	34	848	572
677	nm_VP2	Namibians	9	f	128676	1070	0	Content	NA	NA	34.jpg	34	769	667
678	nm_VP2	Namibians	9	f	129906	219	28	AOI_21_m	TRUE	TRUE	21.jpg	21	340	162
679	nm_VP2	Namibians	9	f	130124	198	28	AOI_21_m	TRUE	TRUE	21.jpg	21	293	229
680	nm_VP2	Namibians	9	f	130323	403	28	AOI_21_m	TRUE	TRUE	21.jpg	21	264	295
681	nm_VP2	Namibians	9	f	130725	433	27	AOI_21	FALSE	FALSE	21.jpg	21	588	278
682	nm_VP2	Namibians	9	f	131158	471	27	AOI_21	FALSE	FALSE	21.jpg	21	632	265
683	nm_VP2	Namibians	9	f	131628	268	0	Content	NA	NA	21.jpg	21	745	625
684	nm_VP2	Namibians	9	f	132238	1571	0	Content	NA	NA	21.jpg	21	765	692
685	nm_VP2	Namibians	9	f	133809	222	71	AOI_41_m	TRUE	TRUE	41.jpg	41	622	315
686	nm_VP2	Namibians	9	f	134498	295	0	Content	NA	NA	41.jpg	41	751	703
687	nm_VP2	Namibians	9	f	134794	417	0	Content	NA	NA	41.jpg	41	776	668
688	nm_VP2	Namibians	9	f	135414	832	0	Content	NA	NA	41.jpg	41	764	675
689	nm_VP2	Namibians	9	f	137740	322	0	Content	NA	NA	13.jpg	13	727	738
690	nm_VP2	Namibians	9	f	138062	2166	0	Content	NA	NA	13.jpg	13	760	677
691	nm_VP2	Namibians	9	f	140761	369	0	Content	NA	NA	57.jpg	57	773	731
692	nm_VP2	Namibians	9	f	141130	302	106	AOI_57	FALSE	FALSE	57.jpg	57	587	281
693	nm_VP2	Namibians	9	f	141432	274	0	Content	NA	NA	57.jpg	57	760	698
694	nm_VP2	Namibians	9	f	142009	455	0	Content	NA	NA	57.jpg	57	765	679
695	nm_VP2	Namibians	9	f	142465	299	106	AOI_57	FALSE	FALSE	57.jpg	57	597	262
696	nm_VP2	Namibians	9	f	142764	471	105	AOI_57_m	TRUE	TRUE	57.jpg	57	240	222
697	nm_VP2	Namibians	9	f	143235	208	105	AOI_57_m	TRUE	TRUE	57.jpg	57	201	158
698	nm_VP2	Namibians	9	f	143443	248	0	Content	NA	NA	Fix_sw.jpg	NA	289	341
699	nm_VP2	Namibians	9	f	143691	286	0	Content	NA	NA	Fix_sw.jpg	NA	420	281
700	nm_VP2	Namibians	9	f	143977	277	112	AOI_6	FALSE	NA	6.jpg	6	403	213
701	nm_VP2	Namibians	9	f	144254	314	112	AOI_6	FALSE	FALSE	6.jpg	6	275	275
702	nm_VP2	Namibians	9	f	144568	221	112	AOI_6	FALSE	FALSE	6.jpg	6	224	276
703	nm_VP2	Namibians	9	f	144789	381	111	AOI_6_m	TRUE	TRUE	6.jpg	6	583	286
704	nm_VP2	Namibians	9	f	145170	385	111	AOI_6_m	TRUE	TRUE	6.jpg	6	626	276
705	nm_VP2	Namibians	9	f	145555	224	111	AOI_6_m	TRUE	TRUE	6.jpg	6	505	283
706	nm_VP2	Namibians	9	f	145779	261	112	AOI_6	FALSE	NA	6.jpg	6	420	285
707	nm_VP2	Namibians	9	f	146040	266	112	AOI_6	FALSE	FALSE	6.jpg	6	328	269
708	nm_VP2	Namibians	9	f	146306	387	112	AOI_6	FALSE	FALSE	6.jpg	6	251	264
709	nm_VP2	Namibians	9	f	146693	331	111	AOI_6_m	TRUE	NA	6.jpg	6	451	218
710	nm_VP2	Namibians	9	f	147024	791	0	Content	NA	NA	Fix_sw.jpg	NA	570	215
711	nm_VP2	Namibians	9	f	147815	406	44	AOI_29	FALSE	FALSE	29.jpg	29	621	237
712	nm_VP2	Namibians	9	f	148221	504	43	AOI_29_m	TRUE	TRUE	29.jpg	29	293	262
713	nm_VP2	Namibians	9	f	148725	318	43	AOI_29_m	TRUE	TRUE	29.jpg	29	305	201
714	nm_VP2	Namibians	9	f	149043	1109	0	Content	NA	NA	29.jpg	29	459	-98
715	nm_VP2	Namibians	9	f	150152	831	43	AOI_29_m	TRUE	TRUE	29.jpg	29	261	235
716	nm_VP2	Namibians	9	f	150983	319	0	Content	NA	NA	Fix_sw.jpg	NA	343	218
717	nm_VP2	Namibians	9	f	151302	1013	87	AOI_49_m	TRUE	TRUE	49.jpg	49	266	231
718	nm_VP2	Namibians	9	f	152315	834	87	AOI_49_m	TRUE	TRUE	49.jpg	49	278	193
719	nm_VP2	Namibians	9	f	153149	1909	88	AOI_49	FALSE	FALSE	49.jpg	49	618	196
720	nm_VP2	Namibians	9	f	155058	450	45	AOI_3	FALSE	FALSE	3.jpg	3	275	208
721	nm_VP2	Namibians	9	f	155508	314	45	AOI_3	FALSE	FALSE	3.jpg	3	213	300
722	nm_VP2	Namibians	9	f	155822	351	45	AOI_3	FALSE	FALSE	3.jpg	3	231	229
723	nm_VP2	Namibians	9	f	156173	365	45	AOI_3	FALSE	FALSE	3.jpg	3	272	191
724	nm_VP2	Namibians	9	f	156539	2106	46	AOI_3_m	TRUE	TRUE	3.jpg	3	620	215
725	nm_VP2	Namibians	9	f	158645	428	75	AOI_43	FALSE	FALSE	43.jpg	43	312	232
726	nm_VP2	Namibians	9	f	159073	562	75	AOI_43	FALSE	FALSE	43.jpg	43	291	316
727	nm_VP2	Namibians	9	f	159635	327	75	AOI_43	FALSE	FALSE	43.jpg	43	306	262
728	nm_VP2	Namibians	9	f	159962	1010	76	AOI_43_m	TRUE	TRUE	43.jpg	43	633	328
729	nm_VP2	Namibians	9	f	160972	292	76	AOI_43_m	TRUE	TRUE	43.jpg	43	643	434
730	nm_VP2	Namibians	9	f	161264	259	0	Content	NA	NA	Fix_sw.jpg	NA	583	415
731	nm_VP2	Namibians	9	f	161523	485	0	Content	NA	NA	Fix_sw.jpg	NA	499	300
732	nm_VP2	Namibians	9	f	162008	379	99	AOI_54_m	TRUE	TRUE	54.jpg	54	273	264
733	nm_VP2	Namibians	9	f	162387	301	99	AOI_54_m	TRUE	TRUE	54.jpg	54	254	299
734	nm_VP2	Namibians	9	f	162688	445	100	AOI_54	FALSE	FALSE	54.jpg	54	631	303
735	nm_VP2	Namibians	9	f	163133	225	100	AOI_54	FALSE	FALSE	54.jpg	54	624	356
736	nm_VP2	Namibians	9	f	163358	649	99	AOI_54_m	TRUE	TRUE	54.jpg	54	227	313
737	nm_VP2	Namibians	9	f	164007	495	100	AOI_54	FALSE	FALSE	54.jpg	54	613	350
738	nm_VP2	Namibians	9	f	164502	255	100	AOI_54	FALSE	FALSE	54.jpg	54	612	390
739	nm_VP2	Namibians	9	f	164757	216	0	Content	NA	NA	Fix_sw.jpg	NA	642	294
740	nm_VP2	Namibians	9	f	164973	217	0	Content	NA	NA	Fix_sw.jpg	NA	456	250
741	nm_VP2	Namibians	9	f	165190	352	0	Content	NA	NA	Fix_sw.jpg	NA	314	264
742	nm_VP2	Namibians	9	f	165542	263	50	AOI_31	FALSE	FALSE	31.jpg	31	269	269
743	nm_VP2	Namibians	9	f	165805	787	49	AOI_31_m	TRUE	TRUE	31.jpg	31	617	274
744	nm_VP2	Namibians	9	f	166592	237	50	AOI_31	FALSE	FALSE	31.jpg	31	302	278
745	nm_VP2	Namibians	9	f	166830	550	50	AOI_31	FALSE	FALSE	31.jpg	31	253	262
746	nm_VP2	Namibians	9	f	167380	254	49	AOI_31_m	TRUE	TRUE	31.jpg	31	504	247
747	nm_VP2	Namibians	9	f	167634	460	49	AOI_31_m	TRUE	TRUE	31.jpg	31	619	270
748	nm_VP2	Namibians	9	f	168094	227	50	AOI_31	FALSE	NA	31.jpg	31	422	235
749	nm_VP2	Namibians	9	f	168321	219	0	Content	NA	NA	Fix_sw.jpg	NA	309	241
750	nm_VP2	Namibians	9	f	168540	566	0	Content	NA	NA	Fix_sw.jpg	NA	413	235
751	nm_VP2	Namibians	9	f	169106	227	78	AOI_44	FALSE	FALSE	44.jpg	44	280	278
752	nm_VP2	Namibians	9	f	169333	261	78	AOI_44	FALSE	FALSE	44.jpg	44	280	326
753	nm_VP2	Namibians	9	f	169594	392	77	AOI_44_m	TRUE	TRUE	44.jpg	44	635	306
754	nm_VP2	Namibians	9	f	169986	694	78	AOI_44	FALSE	FALSE	44.jpg	44	270	320
755	nm_VP2	Namibians	9	f	172001	165	0	Content	NA	NA	Fix_sw.jpg	NA	461	368
756	nm_VP2	Namibians	9	f	172166	504	0	Content	NA	NA	Fix_sw.jpg	NA	458	267
757	nm_VP2	Namibians	9	f	172670	448	110	AOI_59_m	TRUE	TRUE	59.jpg	59	270	294
758	nm_VP2	Namibians	9	f	173118	330	110	AOI_59_m	TRUE	TRUE	59.jpg	59	274	209
759	nm_VP2	Namibians	9	f	173448	532	109	AOI_59	FALSE	FALSE	59.jpg	59	625	174
760	nm_VP2	Namibians	9	f	173980	2457	110	AOI_59_m	TRUE	TRUE	59.jpg	59	265	208
761	nm_VP2	Namibians	9	f	176437	797	15	AOI_16_m	TRUE	TRUE	16.jpg	16	266	295
762	nm_VP2	Namibians	9	f	177234	1927	15	AOI_16_m	TRUE	TRUE	16.jpg	16	286	255
763	nm_VP2	Namibians	9	f	179161	267	0	Content	NA	NA	Fix_sw.jpg	NA	285	300
764	nm_VP2	Namibians	9	f	179428	410	0	Content	NA	NA	Fix_sw.jpg	NA	305	229
765	nm_VP2	Namibians	9	f	179838	291	116	AOI_7	FALSE	FALSE	7.jpg	7	311	282
766	nm_VP2	Namibians	9	f	180129	752	115	AOI_7_m	TRUE	TRUE	7.jpg	7	524	257
767	nm_VP2	Namibians	9	f	180882	304	115	AOI_7_m	TRUE	TRUE	7.jpg	7	602	268
768	nm_VP2	Namibians	9	f	181186	732	115	AOI_7_m	TRUE	TRUE	7.jpg	7	517	269
769	nm_VP2	Namibians	9	f	181918	373	116	AOI_7	FALSE	FALSE	7.jpg	7	235	190
770	nm_VP2	Namibians	9	f	182291	755	115	AOI_7_m	TRUE	TRUE	7.jpg	7	576	145
771	nm_VP2	Namibians	9	f	183045	249	94	AOI_51	FALSE	FALSE	51.jpg	51	539	155
772	nm_VP2	Namibians	9	f	183294	277	94	AOI_51	FALSE	FALSE	51.jpg	51	581	206
773	nm_VP2	Namibians	9	f	183571	433	93	AOI_51_m	TRUE	TRUE	51.jpg	51	222	265
774	nm_VP2	Namibians	9	f	184004	689	93	AOI_51_m	TRUE	TRUE	51.jpg	51	215	198
775	nm_VP2	Namibians	9	f	184693	510	94	AOI_51	FALSE	FALSE	51.jpg	51	593	226
776	nm_VP2	Namibians	9	f	185202	629	94	AOI_51	FALSE	FALSE	51.jpg	51	587	350
777	nm_VP2	Namibians	9	f	185831	348	94	AOI_51	FALSE	FALSE	51.jpg	51	654	268
778	nm_VP2	Namibians	9	f	186179	749	0	Content	NA	NA	Fix_sw.jpg	NA	655	217
779	nm_VP2	Namibians	9	f	186928	521	86	AOI_48	FALSE	FALSE	48.jpg	48	585	244
780	nm_VP2	Namibians	9	f	187449	428	85	AOI_48_m	TRUE	TRUE	48.jpg	48	216	207
781	nm_VP2	Namibians	9	f	187877	302	85	AOI_48_m	TRUE	TRUE	48.jpg	48	228	157
782	nm_VP2	Namibians	9	f	188180	291	85	AOI_48_m	TRUE	TRUE	48.jpg	48	244	249
783	nm_VP2	Namibians	9	f	188470	370	86	AOI_48	FALSE	FALSE	48.jpg	48	569	221
784	nm_VP2	Namibians	9	f	189189	240	86	AOI_48	FALSE	FALSE	48.jpg	48	695	375
785	nm_VP2	Namibians	9	f	189799	501	0	Content	NA	NA	Fix_sw.jpg	NA	625	250
786	nm_VP2	Namibians	9	f	190784	238	38	AOI_26	FALSE	FALSE	26.jpg	26	603	243
787	nm_VP2	Namibians	9	f	191022	274	37	AOI_26_m	TRUE	TRUE	26.jpg	26	297	188
788	nm_VP2	Namibians	9	f	191828	1208	37	AOI_26_m	TRUE	TRUE	26.jpg	26	262	241
789	nm_VP2	Namibians	9	f	193788	129	69	AOI_40_m	TRUE	NA	40.jpg	40	483	209
790	nm_VP2	Namibians	9	f	194307	272	70	AOI_40	FALSE	FALSE	40.jpg	40	243	350
791	nm_VP2	Namibians	9	f	194976	107	70	AOI_40	FALSE	FALSE	40.jpg	40	203	386
792	nm_VP2	Namibians	9	f	196122	264	70	AOI_40	FALSE	NA	40.jpg	40	378	261
793	nm_VP2	Namibians	9	f	196386	310	70	AOI_40	FALSE	FALSE	40.jpg	40	263	389
794	nm_VP2	Namibians	9	f	197223	342	1	AOI_1_m	TRUE	TRUE	1.jpg	1	489	238
795	nm_VP2	Namibians	9	f	197565	412	2	AOI_1	FALSE	FALSE	1.jpg	1	248	259
796	nm_VP2	Namibians	9	f	197977	421	1	AOI_1_m	TRUE	TRUE	1.jpg	1	605	277
797	nm_VP2	Namibians	9	f	198398	525	1	AOI_1_m	TRUE	TRUE	1.jpg	1	645	274
798	nm_VP2	Namibians	9	f	198923	569	1	AOI_1_m	TRUE	TRUE	1.jpg	1	576	265
799	nm_VP2	Namibians	9	f	199493	458	1	AOI_1_m	TRUE	TRUE	1.jpg	1	614	243
800	nm_VP2	Namibians	9	f	199951	436	2	AOI_1	FALSE	FALSE	1.jpg	1	314	236
801	nm_VP2	Namibians	9	f	200387	363	0	Content	NA	NA	Fix_sw.jpg	NA	612	255
802	nm_VP2	Namibians	9	f	200750	441	0	Content	NA	NA	Fix_sw.jpg	NA	656	258
803	nm_VP2	Namibians	9	f	201191	304	101	AOI_55	FALSE	FALSE	55.jpg	55	613	300
804	nm_VP2	Namibians	9	f	201495	662	102	AOI_55_m	TRUE	TRUE	55.jpg	55	279	306
805	nm_VP2	Namibians	9	f	202157	381	101	AOI_55	FALSE	FALSE	55.jpg	55	640	226
806	nm_VP2	Namibians	9	f	202538	324	101	AOI_55	FALSE	FALSE	55.jpg	55	594	206
807	nm_VP2	Namibians	9	f	202863	1448	102	AOI_55_m	TRUE	TRUE	55.jpg	55	284	177
808	nm_VP2	Namibians	9	f	204311	398	0	Content	NA	NA	Fix_sw.jpg	NA	357	173
809	nm_VP2	Namibians	9	f	204709	628	97	AOI_53_m	TRUE	TRUE	53.jpg	53	280	250
810	nm_VP2	Namibians	9	f	205337	609	98	AOI_53	FALSE	FALSE	53.jpg	53	651	259
811	nm_VP2	Namibians	9	f	205946	352	97	AOI_53_m	TRUE	TRUE	53.jpg	53	258	251
812	nm_VP2	Namibians	9	f	206633	619	98	AOI_53	FALSE	FALSE	53.jpg	53	652	263
813	nm_VP2	Namibians	9	f	207624	382	0	Content	NA	NA	Fix_sw.jpg	NA	665	288
814	nm_VP2	Namibians	9	f	208006	499	34	AOI_24	FALSE	FALSE	24.jpg	24	647	232
815	nm_VP2	Namibians	9	f	208506	1203	33	AOI_24_m	TRUE	TRUE	24.jpg	24	277	208
816	nm_VP2	Namibians	9	f	209708	349	34	AOI_24	FALSE	FALSE	24.jpg	24	615	275
817	nm_VP2	Namibians	9	f	210393	399	34	AOI_24	FALSE	FALSE	24.jpg	24	660	256
818	nm_VP2	Namibians	9	f	210792	499	33	AOI_24_m	TRUE	TRUE	24.jpg	24	275	200
819	nm_VP2	Namibians	9	f	211291	393	0	Content	NA	NA	Fix_sw.jpg	NA	421	211
820	nm_VP2	Namibians	9	f	211684	199	96	AOI_52	FALSE	NA	52.jpg	52	462	231
821	nm_VP2	Namibians	9	f	211882	468	95	AOI_52_m	TRUE	TRUE	52.jpg	52	290	267
822	nm_VP2	Namibians	9	f	212350	488	96	AOI_52	FALSE	FALSE	52.jpg	52	648	293
823	nm_VP2	Namibians	9	f	212838	799	95	AOI_52_m	TRUE	TRUE	52.jpg	52	252	303
824	nm_VP2	Namibians	9	f	213637	336	95	AOI_52_m	TRUE	TRUE	52.jpg	52	326	287
825	nm_VP2	Namibians	9	f	213973	273	96	AOI_52	FALSE	FALSE	52.jpg	52	639	296
826	nm_VP2	Namibians	9	f	214246	437	96	AOI_52	FALSE	FALSE	52.jpg	52	703	306
827	nm_VP2	Namibians	9	f	214683	344	0	Content	NA	NA	Fix_sw.jpg	NA	326	308
828	nm_VP2	Namibians	9	f	215027	598	0	Content	NA	NA	Fix_sw.jpg	NA	436	239
829	nm_VP3	Namibians	12	f	35	91	0	Content	NA	NA	No media	NA	449	324
830	nm_VP3	Namibians	12	f	91	1171	0	Content	NA	NA	Fix_sw.jpg	NA	71	157
831	nm_VP3	Namibians	12	f	1262	482	0	Content	NA	NA	Fix_sw.jpg	NA	54	227
832	nm_VP3	Namibians	12	f	1744	329	117	AOI_8	FALSE	NA	8.jpg	8	418	229
833	nm_VP3	Namibians	12	f	2073	421	118	AOI_8_m	TRUE	TRUE	8.jpg	8	642	211
834	nm_VP3	Namibians	12	f	2494	487	117	AOI_8	FALSE	FALSE	8.jpg	8	268	219
835	nm_VP3	Namibians	12	f	2981	241	117	AOI_8	FALSE	FALSE	8.jpg	8	230	265
836	nm_VP3	Namibians	12	f	3222	333	118	AOI_8_m	TRUE	TRUE	8.jpg	8	615	242
837	nm_VP3	Namibians	12	f	3555	441	118	AOI_8_m	TRUE	TRUE	8.jpg	8	607	298
838	nm_VP3	Namibians	12	f	3996	378	117	AOI_8	FALSE	FALSE	8.jpg	8	253	272
839	nm_VP3	Namibians	12	f	4374	354	117	AOI_8	FALSE	FALSE	8.jpg	8	236	200
840	nm_VP3	Namibians	12	f	4728	503	0	Content	NA	NA	Fix_sw.jpg	NA	598	205
841	nm_VP3	Namibians	12	f	5231	316	89	AOI_5	FALSE	NA	5.jpg	5	433	245
842	nm_VP3	Namibians	12	f	5547	415	90	AOI_5_m	TRUE	TRUE	5.jpg	5	599	196
843	nm_VP3	Namibians	12	f	5962	366	89	AOI_5	FALSE	NA	5.jpg	5	338	252
844	nm_VP3	Namibians	12	f	6328	782	89	AOI_5	FALSE	NA	5.jpg	5	397	274
845	nm_VP3	Namibians	12	f	7110	267	89	AOI_5	FALSE	FALSE	5.jpg	5	266	218
846	nm_VP3	Namibians	12	f	7377	389	90	AOI_5_m	TRUE	TRUE	5.jpg	5	632	226
847	nm_VP3	Namibians	12	f	7766	307	90	AOI_5_m	TRUE	TRUE	5.jpg	5	626	178
848	nm_VP3	Namibians	12	f	8073	480	89	AOI_5	FALSE	FALSE	5.jpg	5	285	203
849	nm_VP3	Namibians	12	f	8553	583	0	Content	NA	NA	Fix_sw.jpg	NA	407	236
850	nm_VP3	Namibians	12	f	9135	345	84	AOI_47	FALSE	FALSE	47.jpg	47	601	253
851	nm_VP3	Namibians	12	f	9481	268	84	AOI_47	FALSE	FALSE	47.jpg	47	589	293
852	nm_VP3	Namibians	12	f	9748	355	83	AOI_47_m	TRUE	TRUE	47.jpg	47	264	315
853	nm_VP3	Namibians	12	f	10103	208	84	AOI_47	FALSE	FALSE	47.jpg	47	612	289
854	nm_VP3	Namibians	12	f	10312	323	84	AOI_47	FALSE	FALSE	47.jpg	47	611	170
855	nm_VP3	Namibians	12	f	10634	308	83	AOI_47_m	TRUE	TRUE	47.jpg	47	316	143
856	nm_VP3	Namibians	12	f	10942	304	84	AOI_47	FALSE	NA	47.jpg	47	465	183
857	nm_VP3	Namibians	12	f	11246	685	84	AOI_47	FALSE	NA	47.jpg	47	482	287
858	nm_VP3	Namibians	12	f	11931	1250	0	Content	NA	NA	Fix_sw.jpg	NA	510	254
859	nm_VP3	Namibians	12	f	13180	457	23	AOI_2	FALSE	FALSE	2.jpg	2	379	215
860	nm_VP3	Namibians	12	f	13637	250	23	AOI_2	FALSE	FALSE	2.jpg	2	284	217
861	nm_VP3	Namibians	12	f	13888	173	23	AOI_2	FALSE	FALSE	2.jpg	2	262	247
862	nm_VP3	Namibians	12	f	14061	235	23	AOI_2	FALSE	FALSE	2.jpg	2	372	308
863	nm_VP3	Namibians	12	f	14296	264	24	AOI_2_m	TRUE	TRUE	2.jpg	2	548	324
864	nm_VP3	Namibians	12	f	14560	316	24	AOI_2_m	TRUE	TRUE	2.jpg	2	739	299
865	nm_VP3	Namibians	12	f	14876	455	24	AOI_2_m	TRUE	TRUE	2.jpg	2	694	145
866	nm_VP3	Namibians	12	f	15331	500	24	AOI_2_m	TRUE	TRUE	2.jpg	2	557	122
867	nm_VP3	Namibians	12	f	15831	467	0	Content	NA	NA	Fix_sw.jpg	NA	417	202
868	nm_VP3	Namibians	12	f	16298	875	59	AOI_36	FALSE	FALSE	36.jpg	36	250	189
869	nm_VP3	Namibians	12	f	17173	484	60	AOI_36_m	TRUE	TRUE	36.jpg	36	614	113
870	nm_VP3	Namibians	12	f	17658	199	60	AOI_36_m	TRUE	TRUE	36.jpg	36	593	74
871	nm_VP3	Namibians	12	f	17857	338	0	Content	NA	NA	36.jpg	36	497	-99
872	nm_VP3	Namibians	12	f	18195	222	60	AOI_36_m	TRUE	TRUE	36.jpg	36	609	133
873	nm_VP3	Namibians	12	f	18417	555	60	AOI_36_m	TRUE	TRUE	36.jpg	36	580	89
874	nm_VP3	Namibians	12	f	18972	803	0	Content	NA	NA	Fix_sw.jpg	NA	259	104
875	nm_VP3	Namibians	12	f	19775	247	39	AOI_27_m	TRUE	TRUE	27.jpg	27	257	142
876	nm_VP3	Namibians	12	f	20022	244	40	AOI_27	FALSE	FALSE	27.jpg	27	504	180
877	nm_VP3	Namibians	12	f	20266	1097	39	AOI_27_m	TRUE	TRUE	27.jpg	27	254	227
878	nm_VP3	Namibians	12	f	21363	528	40	AOI_27	FALSE	FALSE	27.jpg	27	518	174
879	nm_VP3	Namibians	12	f	21891	791	0	Content	NA	NA	27.jpg	27	457	-142
880	nm_VP3	Namibians	12	f	22954	544	0	Content	NA	NA	Fix_sw.jpg	NA	623	142
881	nm_VP3	Namibians	12	f	23498	653	79	AOI_45	FALSE	FALSE	45.jpg	45	313	110
882	nm_VP3	Namibians	12	f	24151	467	79	AOI_45	FALSE	FALSE	45.jpg	45	300	75
883	nm_VP3	Namibians	12	f	24618	355	80	AOI_45_m	TRUE	TRUE	45.jpg	45	619	277
884	nm_VP3	Namibians	12	f	24973	324	80	AOI_45_m	TRUE	TRUE	45.jpg	45	624	399
885	nm_VP3	Namibians	12	f	25297	283	79	AOI_45	FALSE	FALSE	45.jpg	45	260	426
886	nm_VP3	Namibians	12	f	25580	337	79	AOI_45	FALSE	FALSE	45.jpg	45	278	303
887	nm_VP3	Namibians	12	f	25918	222	79	AOI_45	FALSE	FALSE	45.jpg	45	297	233
888	nm_VP3	Namibians	12	f	26140	269	0	Content	NA	NA	Fix_sw.jpg	NA	624	204
889	nm_VP3	Namibians	12	f	26409	492	0	Content	NA	NA	Fix_sw.jpg	NA	493	187
890	nm_VP3	Namibians	12	f	26900	262	22	AOI_19	FALSE	FALSE	19.jpg	19	550	183
891	nm_VP3	Namibians	12	f	27162	249	22	AOI_19	FALSE	FALSE	19.jpg	19	648	244
892	nm_VP3	Namibians	12	f	27411	648	21	AOI_19_m	TRUE	TRUE	19.jpg	19	293	216
893	nm_VP3	Namibians	12	f	28058	313	21	AOI_19_m	TRUE	TRUE	19.jpg	19	282	276
894	nm_VP3	Namibians	12	f	28372	361	21	AOI_19_m	TRUE	TRUE	19.jpg	19	259	143
895	nm_VP3	Namibians	12	f	28732	551	22	AOI_19	FALSE	FALSE	19.jpg	19	532	182
896	nm_VP3	Namibians	12	f	29284	625	21	AOI_19_m	TRUE	TRUE	19.jpg	19	329	246
897	nm_VP3	Namibians	12	f	29909	547	0	Content	NA	NA	Fix_sw.jpg	NA	414	244
898	nm_VP3	Namibians	12	f	30455	335	66	AOI_39_m	TRUE	TRUE	39.jpg	39	556	210
899	nm_VP3	Namibians	12	f	30791	515	65	AOI_39	FALSE	FALSE	39.jpg	39	332	212
900	nm_VP3	Namibians	12	f	31306	713	65	AOI_39	FALSE	FALSE	39.jpg	39	342	178
901	nm_VP3	Namibians	12	f	32019	521	66	AOI_39_m	TRUE	TRUE	39.jpg	39	550	245
902	nm_VP3	Namibians	12	f	32540	741	65	AOI_39	FALSE	FALSE	39.jpg	39	349	184
903	nm_VP3	Namibians	12	f	33282	176	0	Content	NA	NA	Fix_sw.jpg	NA	257	413
904	nm_VP3	Namibians	12	f	33457	664	0	Content	NA	NA	Fix_sw.jpg	NA	428	222
905	nm_VP3	Namibians	12	f	34121	602	8	AOI_12_m	TRUE	TRUE	12.jpg	12	546	207
906	nm_VP3	Namibians	12	f	34723	558	7	AOI_12	FALSE	FALSE	12.jpg	12	373	270
907	nm_VP3	Namibians	12	f	35281	322	8	AOI_12_m	TRUE	TRUE	12.jpg	12	608	274
908	nm_VP3	Namibians	12	f	35603	324	8	AOI_12_m	TRUE	TRUE	12.jpg	12	642	188
909	nm_VP3	Namibians	12	f	35927	504	8	AOI_12_m	TRUE	TRUE	12.jpg	12	737	257
910	nm_VP3	Namibians	12	f	36431	357	8	AOI_12_m	TRUE	TRUE	12.jpg	12	663	260
911	nm_VP3	Namibians	12	f	36788	797	0	Content	NA	NA	Fix_sw.jpg	NA	484	-102
912	nm_VP3	Namibians	12	f	37585	443	42	AOI_28	FALSE	FALSE	28.jpg	28	559	178
913	nm_VP3	Namibians	12	f	38029	515	41	AOI_28_m	TRUE	TRUE	28.jpg	28	102	145
914	nm_VP3	Namibians	12	f	38543	440	41	AOI_28_m	TRUE	TRUE	28.jpg	28	239	177
915	nm_VP3	Namibians	12	f	38983	684	41	AOI_28_m	TRUE	TRUE	28.jpg	28	285	206
916	nm_VP3	Namibians	12	f	39667	548	41	AOI_28_m	TRUE	TRUE	28.jpg	28	246	236
917	nm_VP3	Namibians	12	f	40214	349	41	AOI_28_m	TRUE	TRUE	28.jpg	28	256	196
918	nm_VP3	Namibians	12	f	40564	603	0	Content	NA	NA	Fix_sw.jpg	NA	414	219
919	nm_VP3	Namibians	12	f	41167	442	48	AOI_30	FALSE	FALSE	30.jpg	30	588	191
920	nm_VP3	Namibians	12	f	41609	337	48	AOI_30	FALSE	FALSE	30.jpg	30	588	71
921	nm_VP3	Namibians	12	f	41946	627	47	AOI_30_m	TRUE	TRUE	30.jpg	30	257	103
922	nm_VP3	Namibians	12	f	42573	1119	47	AOI_30_m	TRUE	NA	30.jpg	30	182	14
923	nm_VP3	Namibians	12	f	43692	285	0	AOI_30_m	TRUE	NA	30.jpg	30	430	83
924	nm_VP3	Namibians	12	f	43977	703	0	Content	NA	NA	Fix_sw.jpg	NA	588	79
925	nm_VP3	Namibians	12	f	44680	339	62	AOI_37_m	TRUE	TRUE	37.jpg	37	610	134
926	nm_VP3	Namibians	12	f	45019	258	61	AOI_37	FALSE	FALSE	37.jpg	37	341	163
927	nm_VP3	Namibians	12	f	45277	938	61	AOI_37	FALSE	FALSE	37.jpg	37	281	148
928	nm_VP3	Namibians	12	f	46215	362	0	Content	NA	NA	37.jpg	37	506	629
929	nm_VP3	Namibians	12	f	46577	233	62	AOI_37_m	TRUE	TRUE	37.jpg	37	625	282
930	nm_VP3	Namibians	12	f	46810	545	62	AOI_37_m	TRUE	TRUE	37.jpg	37	615	175
931	nm_VP3	Namibians	12	f	47355	456	61	AOI_37	FALSE	FALSE	37.jpg	37	289	220
932	nm_VP3	Namibians	12	f	47811	579	0	Content	NA	NA	Fix_sw.jpg	NA	388	220
933	nm_VP3	Namibians	12	f	48389	561	32	AOI_23	FALSE	FALSE	23.jpg	23	613	198
934	nm_VP3	Namibians	12	f	48951	385	31	AOI_23_m	TRUE	TRUE	23.jpg	23	280	182
935	nm_VP3	Namibians	12	f	49335	367	31	AOI_23_m	TRUE	TRUE	23.jpg	23	289	295
936	nm_VP3	Namibians	12	f	49702	219	32	AOI_23	FALSE	FALSE	23.jpg	23	611	310
937	nm_VP3	Namibians	12	f	49922	566	32	AOI_23	FALSE	FALSE	23.jpg	23	596	387
938	nm_VP3	Namibians	12	f	50487	311	31	AOI_23_m	TRUE	TRUE	23.jpg	23	264	371
939	nm_VP3	Namibians	12	f	50798	274	31	AOI_23_m	TRUE	NA	23.jpg	23	341	212
940	nm_VP3	Namibians	12	f	51072	816	0	Content	NA	NA	Fix_sw.jpg	NA	633	168
941	nm_VP3	Namibians	12	f	51888	247	64	AOI_38_m	TRUE	TRUE	38.jpg	38	606	227
942	nm_VP3	Namibians	12	f	52135	564	64	AOI_38_m	TRUE	NA	38.jpg	38	517	195
943	nm_VP3	Namibians	12	f	52699	506	64	AOI_38_m	TRUE	NA	38.jpg	38	481	277
944	nm_VP3	Namibians	12	f	53205	789	64	AOI_38_m	TRUE	NA	38.jpg	38	505	187
945	nm_VP3	Namibians	12	f	53994	344	64	AOI_38_m	TRUE	TRUE	38.jpg	38	571	164
946	nm_VP3	Namibians	12	f	54338	261	0	Content	NA	NA	38.jpg	38	496	-68
947	nm_VP3	Namibians	12	f	54599	204	0	Content	NA	NA	Fix_sw.jpg	NA	472	-115
948	nm_VP3	Namibians	12	f	54803	315	0	Content	NA	NA	Fix_sw.jpg	NA	442	165
949	nm_VP3	Namibians	12	f	55118	544	119	AOI_9	FALSE	NA	9.jpg	9	429	218
950	nm_VP3	Namibians	12	f	55662	417	120	AOI_9_m	TRUE	TRUE	9.jpg	9	521	232
951	nm_VP3	Namibians	12	f	56079	733	119	AOI_9	FALSE	FALSE	9.jpg	9	357	254
952	nm_VP3	Namibians	12	f	56812	311	120	AOI_9_m	TRUE	TRUE	9.jpg	9	549	224
953	nm_VP3	Namibians	12	f	57123	366	120	AOI_9_m	TRUE	TRUE	9.jpg	9	510	203
954	nm_VP3	Namibians	12	f	57489	346	119	AOI_9	FALSE	NA	9.jpg	9	373	154
955	nm_VP3	Namibians	12	f	57835	597	119	AOI_9	FALSE	FALSE	9.jpg	9	179	143
956	nm_VP3	Namibians	12	f	58431	728	0	Content	NA	NA	Fix_sw.jpg	NA	400	206
957	nm_VP3	Namibians	12	f	59160	469	19	AOI_18_m	TRUE	TRUE	18.jpg	18	293	223
958	nm_VP3	Namibians	12	f	59629	796	20	AOI_18	FALSE	FALSE	18.jpg	18	602	248
959	nm_VP3	Namibians	12	f	60425	283	19	AOI_18_m	TRUE	TRUE	18.jpg	18	277	224
960	nm_VP3	Namibians	12	f	60708	710	19	AOI_18_m	TRUE	TRUE	18.jpg	18	229	219
961	nm_VP3	Namibians	12	f	61418	485	19	AOI_18_m	TRUE	TRUE	18.jpg	18	219	169
962	nm_VP3	Namibians	12	f	61903	704	0	Content	NA	NA	Fix_sw.jpg	NA	395	189
963	nm_VP3	Namibians	12	f	62607	360	3	AOI_10	FALSE	FALSE	10.jpg	10	304	176
964	nm_VP3	Namibians	12	f	62967	1752	3	AOI_10	FALSE	FALSE	10.jpg	10	269	208
965	nm_VP3	Namibians	12	f	64719	922	4	AOI_10_m	TRUE	TRUE	10.jpg	10	487	230
966	nm_VP3	Namibians	12	f	65641	558	0	Content	NA	NA	Fix_sw.jpg	NA	426	228
967	nm_VP3	Namibians	12	f	66199	603	17	AOI_17_m	TRUE	TRUE	17.jpg	17	323	217
968	nm_VP3	Namibians	12	f	66801	744	17	AOI_17_m	TRUE	TRUE	17.jpg	17	271	241
969	nm_VP3	Namibians	12	f	67545	232	18	AOI_17	FALSE	NA	17.jpg	17	489	240
970	nm_VP3	Namibians	12	f	67777	367	18	AOI_17	FALSE	FALSE	17.jpg	17	546	243
971	nm_VP3	Namibians	12	f	68145	232	18	AOI_17	FALSE	FALSE	17.jpg	17	535	192
972	nm_VP3	Namibians	12	f	68377	2210	18	AOI_17	FALSE	NA	17.jpg	17	517	246
973	nm_VP3	Namibians	12	f	70587	1054	11	AOI_14	FALSE	NA	14.jpg	14	360	251
974	nm_VP3	Namibians	12	f	71641	197	0	Content	NA	NA	14.jpg	14	659	597
975	nm_VP3	Namibians	12	f	71838	173	0	Content	NA	NA	14.jpg	14	690	621
976	nm_VP3	Namibians	12	f	72411	199	0	Content	NA	NA	Fix_sw.jpg	NA	741	580
977	nm_VP3	Namibians	12	f	72610	642	0	Content	NA	NA	Fix_sw.jpg	NA	440	252
978	nm_VP3	Namibians	12	f	73252	576	55	AOI_34	FALSE	FALSE	34.jpg	34	267	190
979	nm_VP3	Namibians	12	f	73828	800	56	AOI_34_m	TRUE	TRUE	34.jpg	34	616	215
980	nm_VP3	Namibians	12	f	74628	874	56	AOI_34_m	TRUE	TRUE	34.jpg	34	607	125
981	nm_VP3	Namibians	12	f	75502	608	55	AOI_34	FALSE	FALSE	34.jpg	34	246	222
982	nm_VP3	Namibians	12	f	76110	1096	0	Content	NA	NA	Fix_sw.jpg	NA	403	235
983	nm_VP3	Namibians	12	f	77206	768	28	AOI_21	FALSE	NA	21.jpg	21	454	246
984	nm_VP3	Namibians	12	f	77974	325	28	AOI_21	FALSE	FALSE	21.jpg	21	560	259
985	nm_VP3	Namibians	12	f	78299	849	28	AOI_21	FALSE	FALSE	21.jpg	21	481	263
986	nm_VP3	Namibians	12	f	79147	415	27	AOI_21_m	TRUE	TRUE	21.jpg	21	369	254
987	nm_VP3	Namibians	12	f	79562	730	0	Content	NA	NA	Fix_sw.jpg	NA	431	238
988	nm_VP3	Namibians	12	f	80292	1301	72	AOI_41_m	TRUE	TRUE	41.jpg	41	519	274
989	nm_VP3	Namibians	12	f	81593	458	71	AOI_41	FALSE	FALSE	41.jpg	41	345	245
990	nm_VP3	Namibians	12	f	82051	370	71	AOI_41	FALSE	FALSE	41.jpg	41	184	244
991	nm_VP3	Namibians	12	f	82421	926	72	AOI_41_m	TRUE	TRUE	41.jpg	41	525	250
992	nm_VP3	Namibians	12	f	83346	553	0	Content	NA	NA	Fix_sw.jpg	NA	442	230
993	nm_VP3	Namibians	12	f	83899	453	9	AOI_13	FALSE	FALSE	13.jpg	13	356	205
994	nm_VP3	Namibians	12	f	84352	223	10	AOI_13_m	TRUE	TRUE	13.jpg	13	593	198
995	nm_VP3	Namibians	12	f	84575	516	10	AOI_13_m	TRUE	TRUE	13.jpg	13	727	199
996	nm_VP3	Namibians	12	f	85091	316	10	AOI_13_m	TRUE	TRUE	13.jpg	13	622	243
997	nm_VP3	Namibians	12	f	85407	293	10	AOI_13_m	TRUE	TRUE	13.jpg	13	570	261
998	nm_VP3	Namibians	12	f	85700	292	9	AOI_13	FALSE	FALSE	13.jpg	13	376	243
999	nm_VP3	Namibians	12	f	85992	486	9	AOI_13	FALSE	FALSE	13.jpg	13	304	266
1000	nm_VP3	Namibians	12	f	86478	1016	0	Content	NA	NA	Fix_sw.jpg	NA	346	224
1001	nm_VP3	Namibians	12	f	87494	256	106	AOI_57	FALSE	FALSE	57.jpg	57	609	198
1002	nm_VP3	Namibians	12	f	87750	567	106	AOI_57	FALSE	FALSE	57.jpg	57	593	147
1003	nm_VP3	Namibians	12	f	88317	511	105	AOI_57_m	TRUE	TRUE	57.jpg	57	242	131
1004	nm_VP3	Namibians	12	f	88828	256	106	AOI_57	FALSE	FALSE	57.jpg	57	575	141
1005	nm_VP3	Namibians	12	f	89084	513	106	AOI_57	FALSE	FALSE	57.jpg	57	648	355
1006	nm_VP3	Namibians	12	f	89597	235	106	AOI_57	FALSE	FALSE	57.jpg	57	569	422
1007	nm_VP3	Namibians	12	f	89832	494	105	AOI_57_m	TRUE	TRUE	57.jpg	57	281	439
1008	nm_VP3	Namibians	12	f	90326	443	0	Content	NA	NA	Fix_sw.jpg	NA	431	275
1009	nm_VP3	Namibians	12	f	90768	364	112	AOI_6_m	TRUE	TRUE	6.jpg	6	543	370
1010	nm_VP3	Namibians	12	f	91132	426	112	AOI_6_m	TRUE	TRUE	6.jpg	6	600	212
1011	nm_VP3	Namibians	12	f	91558	261	111	AOI_6	FALSE	FALSE	6.jpg	6	308	241
1012	nm_VP3	Namibians	12	f	91819	611	111	AOI_6	FALSE	FALSE	6.jpg	6	255	244
1013	nm_VP3	Namibians	12	f	92430	856	112	AOI_6_m	TRUE	TRUE	6.jpg	6	594	252
1014	nm_VP3	Namibians	12	f	93287	512	112	AOI_6_m	TRUE	TRUE	6.jpg	6	610	359
1015	nm_VP3	Namibians	12	f	93798	555	0	Content	NA	NA	Fix_sw.jpg	NA	455	257
1016	nm_VP3	Namibians	12	f	94353	194	44	AOI_29	FALSE	FALSE	29.jpg	29	530	259
1017	nm_VP3	Namibians	12	f	94547	486	44	AOI_29	FALSE	FALSE	29.jpg	29	603	265
1018	nm_VP3	Namibians	12	f	95033	454	43	AOI_29_m	TRUE	TRUE	29.jpg	29	264	262
1019	nm_VP3	Namibians	12	f	95487	739	44	AOI_29	FALSE	FALSE	29.jpg	29	618	266
1020	nm_VP3	Namibians	12	f	96226	280	44	AOI_29	FALSE	FALSE	29.jpg	29	641	222
1021	nm_VP3	Namibians	12	f	96506	318	43	AOI_29_m	TRUE	TRUE	29.jpg	29	288	278
1022	nm_VP3	Namibians	12	f	96824	435	43	AOI_29_m	TRUE	TRUE	29.jpg	29	253	283
1023	nm_VP3	Namibians	12	f	97259	801	0	Content	NA	NA	Fix_sw.jpg	NA	601	297
1024	nm_VP3	Namibians	12	f	98060	251	88	AOI_49	FALSE	FALSE	49.jpg	49	596	216
1025	nm_VP3	Namibians	12	f	98311	225	87	AOI_49_m	TRUE	TRUE	49.jpg	49	281	224
1026	nm_VP3	Namibians	12	f	98536	365	87	AOI_49_m	TRUE	TRUE	49.jpg	49	246	135
1027	nm_VP3	Namibians	12	f	98901	256	88	AOI_49	FALSE	FALSE	49.jpg	49	600	198
1028	nm_VP3	Namibians	12	f	99157	368	88	AOI_49	FALSE	FALSE	49.jpg	49	609	249
1029	nm_VP3	Namibians	12	f	99525	678	87	AOI_49_m	TRUE	TRUE	49.jpg	49	286	265
1030	nm_VP3	Namibians	12	f	100202	1580	88	AOI_49	FALSE	FALSE	49.jpg	49	619	250
1031	nm_VP3	Namibians	12	f	101782	199	45	AOI_3	FALSE	FALSE	3.jpg	3	317	236
1032	nm_VP3	Namibians	12	f	101981	431	45	AOI_3	FALSE	FALSE	3.jpg	3	251	216
1033	nm_VP3	Namibians	12	f	102413	236	45	AOI_3	FALSE	FALSE	3.jpg	3	226	318
1034	nm_VP3	Namibians	12	f	102649	261	46	AOI_3_m	TRUE	TRUE	3.jpg	3	594	278
1035	nm_VP3	Namibians	12	f	102910	772	46	AOI_3_m	TRUE	TRUE	3.jpg	3	600	216
1036	nm_VP3	Namibians	12	f	103681	539	46	AOI_3_m	TRUE	TRUE	3.jpg	3	582	97
1037	nm_VP3	Namibians	12	f	104220	1009	0	Content	NA	NA	Fix_sw.jpg	NA	607	175
1038	nm_VP3	Namibians	12	f	105229	463	75	AOI_43	FALSE	FALSE	43.jpg	43	300	253
1039	nm_VP3	Namibians	12	f	105692	612	76	AOI_43_m	TRUE	TRUE	43.jpg	43	630	280
1040	nm_VP3	Namibians	12	f	106304	634	75	AOI_43	FALSE	FALSE	43.jpg	43	279	285
1041	nm_VP3	Namibians	12	f	106938	320	76	AOI_43_m	TRUE	TRUE	43.jpg	43	664	271
1042	nm_VP3	Namibians	12	f	107258	229	76	AOI_43_m	TRUE	TRUE	43.jpg	43	650	200
1043	nm_VP3	Namibians	12	f	107487	289	76	AOI_43_m	TRUE	TRUE	43.jpg	43	642	149
1044	nm_VP3	Namibians	12	f	107776	445	0	Content	NA	NA	Fix_sw.jpg	NA	290	192
1045	nm_VP3	Namibians	12	f	108221	314	0	Content	NA	NA	Fix_sw.jpg	NA	440	242
1046	nm_VP3	Namibians	12	f	108535	229	100	AOI_54	FALSE	FALSE	54.jpg	54	628	202
1047	nm_VP3	Namibians	12	f	108764	354	100	AOI_54	FALSE	FALSE	54.jpg	54	638	261
1048	nm_VP3	Namibians	12	f	109118	549	99	AOI_54_m	TRUE	TRUE	54.jpg	54	249	300
1049	nm_VP3	Namibians	12	f	109667	464	100	AOI_54	FALSE	FALSE	54.jpg	54	594	301
1050	nm_VP3	Namibians	12	f	110131	552	100	AOI_54	FALSE	FALSE	54.jpg	54	595	253
1051	nm_VP3	Namibians	12	f	110683	696	100	AOI_54	FALSE	FALSE	54.jpg	54	625	316
1052	nm_VP3	Namibians	12	f	111379	427	0	Content	NA	NA	Fix_sw.jpg	NA	643	274
1053	nm_VP3	Namibians	12	f	111806	277	50	AOI_31_m	TRUE	NA	31.jpg	31	481	267
1054	nm_VP3	Namibians	12	f	112083	738	50	AOI_31_m	TRUE	TRUE	31.jpg	31	602	303
1055	nm_VP3	Namibians	12	f	112821	415	49	AOI_31	FALSE	FALSE	31.jpg	31	283	303
1056	nm_VP3	Namibians	12	f	113236	467	49	AOI_31	FALSE	FALSE	31.jpg	31	267	265
1057	nm_VP3	Namibians	12	f	113703	323	50	AOI_31_m	TRUE	TRUE	31.jpg	31	607	252
1058	nm_VP3	Namibians	12	f	114026	172	50	AOI_31_m	TRUE	TRUE	31.jpg	31	665	153
1059	nm_VP3	Namibians	12	f	114198	265	50	AOI_31_m	TRUE	TRUE	31.jpg	31	637	64
1060	nm_VP3	Namibians	12	f	114463	259	49	AOI_31	FALSE	FALSE	31.jpg	31	312	47
1061	nm_VP3	Namibians	12	f	114722	411	0	Content	NA	NA	31.jpg	31	463	-121
1062	nm_VP3	Namibians	12	f	115133	574	0	Content	NA	NA	Fix_sw.jpg	NA	438	217
1063	nm_VP3	Namibians	12	f	115707	382	77	AOI_44	FALSE	FALSE	44.jpg	44	282	191
1064	nm_VP3	Namibians	12	f	116089	476	77	AOI_44	FALSE	FALSE	44.jpg	44	292	241
1065	nm_VP3	Namibians	12	f	116565	326	77	AOI_44	FALSE	FALSE	44.jpg	44	300	311
1066	nm_VP3	Namibians	12	f	116891	820	78	AOI_44_m	TRUE	TRUE	44.jpg	44	632	280
1067	nm_VP3	Namibians	12	f	117711	324	78	AOI_44_m	TRUE	TRUE	44.jpg	44	619	336
1068	nm_VP3	Namibians	12	f	118035	266	78	AOI_44_m	TRUE	TRUE	44.jpg	44	580	263
1069	nm_VP3	Namibians	12	f	126972	233	115	AOI_7	FALSE	NA	7.jpg	7	409	196
1070	nm_VP3	Namibians	12	f	127206	566	115	AOI_7	FALSE	FALSE	7.jpg	7	204	133
1071	nm_VP3	Namibians	12	f	127771	489	115	AOI_7	FALSE	FALSE	7.jpg	7	102	256
1072	nm_VP3	Namibians	12	f	128260	262	115	AOI_7	FALSE	FALSE	7.jpg	7	150	151
1073	nm_VP3	Namibians	12	f	128522	228	0	Content	NA	NA	7.jpg	7	393	-50
1074	nm_VP3	Namibians	12	f	128750	262	116	AOI_7_m	TRUE	TRUE	7.jpg	7	538	160
1075	nm_VP3	Namibians	12	f	129012	384	0	Content	NA	NA	Fix_sw.jpg	NA	466	141
1076	nm_VP3	Namibians	12	f	129396	240	0	Content	NA	NA	Fix_sw.jpg	NA	425	190
1077	nm_VP3	Namibians	12	f	129635	262	93	AOI_51_m	TRUE	NA	51.jpg	51	418	235
1078	nm_VP3	Namibians	12	f	129898	414	94	AOI_51	FALSE	FALSE	51.jpg	51	542	154
1079	nm_VP3	Namibians	12	f	130312	376	0	Content	NA	NA	51.jpg	51	424	-76
1080	nm_VP3	Namibians	12	f	130687	191	94	AOI_51	FALSE	FALSE	51.jpg	51	572	91
1081	nm_VP3	Namibians	12	f	130878	415	94	AOI_51	FALSE	FALSE	51.jpg	51	561	154
1082	nm_VP3	Namibians	12	f	131293	556	93	AOI_51_m	TRUE	TRUE	51.jpg	51	179	199
1083	nm_VP3	Namibians	12	f	131849	170	93	AOI_51_m	TRUE	TRUE	51.jpg	51	224	234
1084	nm_VP3	Namibians	12	f	132020	483	94	AOI_51	FALSE	FALSE	51.jpg	51	565	245
1085	nm_VP3	Namibians	12	f	132503	523	94	AOI_51	FALSE	FALSE	51.jpg	51	565	172
1086	nm_VP3	Namibians	12	f	133027	530	0	Content	NA	NA	Fix_sw.jpg	NA	526	161
1087	nm_VP3	Namibians	12	f	133557	503	85	AOI_48_m	TRUE	NA	48.jpg	48	420	220
1088	nm_VP3	Namibians	12	f	134060	272	86	AOI_48	FALSE	FALSE	48.jpg	48	533	164
1089	nm_VP3	Namibians	12	f	134332	226	85	AOI_48_m	TRUE	TRUE	48.jpg	48	255	196
1090	nm_VP3	Namibians	12	f	134558	640	85	AOI_48_m	TRUE	TRUE	48.jpg	48	237	239
1091	nm_VP3	Namibians	12	f	135198	623	86	AOI_48	FALSE	FALSE	48.jpg	48	580	223
1092	nm_VP3	Namibians	12	f	135821	375	85	AOI_48_m	TRUE	TRUE	48.jpg	48	250	255
1093	nm_VP3	Namibians	12	f	136196	197	0	Content	NA	NA	Fix_sw.jpg	NA	224	122
1094	nm_VP3	Namibians	12	f	136392	528	0	Content	NA	NA	Fix_sw.jpg	NA	413	199
1095	nm_VP3	Namibians	12	f	136921	459	38	AOI_26	FALSE	FALSE	26.jpg	26	586	201
1096	nm_VP3	Namibians	12	f	137379	1217	36	AOI_26_m	TRUE	TRUE	26.jpg	26	285	189
1097	nm_VP3	Namibians	12	f	138596	377	38	AOI_26	FALSE	FALSE	26.jpg	26	628	161
1098	nm_VP3	Namibians	12	f	138973	685	38	AOI_26	FALSE	FALSE	26.jpg	26	546	195
1099	nm_VP3	Namibians	12	f	139658	303	38	AOI_26	FALSE	FALSE	26.jpg	26	472	253
1100	nm_VP3	Namibians	12	f	139961	943	0	Content	NA	NA	Fix_sw.jpg	NA	452	223
1101	nm_VP3	Namibians	12	f	140904	440	70	AOI_40_m	TRUE	TRUE	40.jpg	40	631	318
1102	nm_VP3	Namibians	12	f	141344	641	70	AOI_40_m	TRUE	NA	40.jpg	40	465	205
1103	nm_VP3	Namibians	12	f	141985	515	70	AOI_40_m	TRUE	TRUE	40.jpg	40	573	144
1104	nm_VP3	Namibians	12	f	142500	1208	70	AOI_40_m	TRUE	TRUE	40.jpg	40	604	66
1105	nm_VP3	Namibians	12	f	143708	557	0	Content	NA	NA	Fix_sw.jpg	NA	546	157
1106	nm_VP3	Namibians	12	f	144265	405	1	AOI_1_m	TRUE	TRUE	1.jpg	1	486	210
1107	nm_VP3	Namibians	12	f	144670	315	1	AOI_1_m	TRUE	TRUE	1.jpg	1	620	194
1108	nm_VP3	Namibians	12	f	144986	233	1	AOI_1_m	TRUE	TRUE	1.jpg	1	647	232
1109	nm_VP3	Namibians	12	f	145218	479	2	AOI_1	FALSE	FALSE	1.jpg	1	287	243
1110	nm_VP3	Namibians	12	f	145697	362	2	AOI_1	FALSE	FALSE	1.jpg	1	276	93
1111	nm_VP3	Namibians	12	f	146059	1523	1	AOI_1_m	TRUE	TRUE	1.jpg	1	556	121
1112	nm_VP3	Namibians	12	f	147582	194	102	AOI_55	FALSE	FALSE	55.jpg	55	625	127
1113	nm_VP3	Namibians	12	f	147776	373	102	AOI_55	FALSE	FALSE	55.jpg	55	640	197
1114	nm_VP3	Namibians	12	f	148149	443	102	AOI_55	FALSE	FALSE	55.jpg	55	662	122
1115	nm_VP3	Namibians	12	f	148592	1004	101	AOI_55_m	TRUE	TRUE	55.jpg	55	297	131
1116	nm_VP3	Namibians	12	f	149596	700	102	AOI_55	FALSE	FALSE	55.jpg	55	639	128
1117	nm_VP3	Namibians	12	f	150296	1484	102	AOI_55	FALSE	FALSE	55.jpg	55	634	71
1118	nm_VP3	Namibians	12	f	151780	1057	98	AOI_53	FALSE	FALSE	53.jpg	53	613	102
1119	nm_VP3	Namibians	12	f	152838	386	98	AOI_53	FALSE	FALSE	53.jpg	53	625	196
1120	nm_VP3	Namibians	12	f	153224	414	98	AOI_53	FALSE	FALSE	53.jpg	53	661	278
1121	nm_VP3	Namibians	12	f	153638	1243	97	AOI_53_m	TRUE	TRUE	53.jpg	53	275	256
1122	nm_VP3	Namibians	12	f	154880	316	34	AOI_24	FALSE	FALSE	24.jpg	24	589	210
1123	nm_VP3	Namibians	12	f	155196	454	34	AOI_24	FALSE	FALSE	24.jpg	24	504	221
1124	nm_VP3	Namibians	12	f	155651	387	34	AOI_24	FALSE	FALSE	24.jpg	24	499	265
1125	nm_VP3	Namibians	12	f	156037	302	34	AOI_24	FALSE	FALSE	24.jpg	24	573	280
1126	nm_VP3	Namibians	12	f	156340	357	34	AOI_24	FALSE	FALSE	24.jpg	24	539	265
1127	nm_VP3	Namibians	12	f	156696	807	34	AOI_24	FALSE	NA	24.jpg	24	459	267
1128	nm_VP3	Namibians	12	f	157504	964	0	Content	NA	NA	Fix_sw.jpg	NA	612	310
1129	nm_VP3	Namibians	12	f	158468	237	96	AOI_52	FALSE	FALSE	52.jpg	52	664	254
1130	nm_VP3	Namibians	12	f	158706	219	96	AOI_52	FALSE	FALSE	52.jpg	52	655	140
1131	nm_VP3	Namibians	12	f	158924	637	96	AOI_52	FALSE	FALSE	52.jpg	52	637	100
1132	nm_VP3	Namibians	12	f	159562	754	95	AOI_52_m	TRUE	TRUE	52.jpg	52	292	90
1133	nm_VP3	Namibians	12	f	160316	624	96	AOI_52	FALSE	FALSE	52.jpg	52	605	127
1134	nm_VP3	Namibians	12	f	160940	424	0	Content	NA	NA	52.jpg	52	516	-72
1135	nm_VP3	Namibians	12	f	161363	572	0	Content	NA	NA	Fix_sw.jpg	NA	479	215
1136	nm_VP3	Namibians	12	f	161935	947	54	AOI_33_m	TRUE	TRUE	33.jpg	33	592	136
1137	nm_VP3	Namibians	12	f	165181	150	0	Content	NA	NA	58.jpg	58	-1574	198
1138	nm_VP3	Namibians	12	f	165806	151	0	Content	NA	NA	58.jpg	58	-1121	344
1139	nm_VP3	Namibians	12	f	166094	702	107	AOI_58_m	TRUE	TRUE	58.jpg	58	230	181
1140	nm_VP3	Namibians	12	f	166796	207	107	AOI_58_m	TRUE	TRUE	58.jpg	58	141	200
1141	nm_VP3	Namibians	12	f	167002	1023	107	AOI_58_m	TRUE	TRUE	58.jpg	58	202	194
1142	nm_VP3	Namibians	12	f	168025	298	107	AOI_58_m	TRUE	TRUE	58.jpg	58	251	188
1143	nm_VP3	Namibians	12	f	168323	599	0	Content	NA	NA	Fix_sw.jpg	NA	383	194
1144	nm_VP3	Namibians	12	f	168922	730	92	AOI_50	FALSE	FALSE	50.jpg	50	571	172
1145	nm_VP3	Namibians	12	f	169652	523	91	AOI_50_m	TRUE	TRUE	50.jpg	50	318	180
1146	nm_VP3	Namibians	12	f	170175	875	92	AOI_50	FALSE	FALSE	50.jpg	50	655	180
1147	nm_VP3	Namibians	12	f	171051	201	92	AOI_50	FALSE	NA	50.jpg	50	704	508
1148	nm_VP3	Namibians	12	f	171251	704	91	AOI_50_m	TRUE	TRUE	50.jpg	50	290	172
1149	nm_VP3	Namibians	12	f	171955	543	0	Content	NA	NA	Fix_sw.jpg	NA	429	218
1150	nm_VP3	Namibians	12	f	172499	669	30	AOI_22	FALSE	FALSE	22.jpg	22	619	157
1151	nm_VP3	Namibians	12	f	173167	222	29	AOI_22_m	TRUE	TRUE	22.jpg	22	281	169
1152	nm_VP3	Namibians	12	f	173389	485	29	AOI_22_m	TRUE	TRUE	22.jpg	22	263	122
1153	nm_VP3	Namibians	12	f	173875	640	30	AOI_22	FALSE	FALSE	22.jpg	22	608	118
1154	nm_VP3	Namibians	12	f	174514	793	29	AOI_22_m	TRUE	TRUE	22.jpg	22	270	103
1155	nm_VP3	Namibians	12	f	175308	813	0	Content	NA	NA	Fix_sw.jpg	NA	629	112
1156	nm_VP3	Namibians	12	f	176121	339	14	AOI_15_m	TRUE	TRUE	15.jpg	15	600	290
1157	nm_VP3	Namibians	12	f	176460	871	13	AOI_15	FALSE	FALSE	15.jpg	15	188	274
1158	nm_VP3	Namibians	12	f	177331	539	14	AOI_15_m	TRUE	TRUE	15.jpg	15	608	272
1159	nm_VP3	Namibians	12	f	177870	517	14	AOI_15_m	TRUE	TRUE	15.jpg	15	628	354
1160	nm_VP3	Namibians	12	f	178597	83	0	Content	NA	NA	15.jpg	15	158	-371
1161	nm_VP3	Namibians	12	f	181059	668	74	AOI_42_m	TRUE	TRUE	42.jpg	42	579	394
1162	nm_VP3	Namibians	12	f	181726	355	74	AOI_42_m	TRUE	TRUE	42.jpg	42	640	277
1163	nm_VP3	Namibians	12	f	182082	523	0	Content	NA	NA	42.jpg	42	718	611
1164	nm_VP3	Namibians	12	f	182605	387	0	Content	NA	NA	Fix_sw.jpg	NA	560	270
1165	nm_VP3	Namibians	12	f	182992	311	26	AOI_20	FALSE	FALSE	20.jpg	20	469	263
1166	nm_VP3	Namibians	12	f	183304	336	25	AOI_20_m	TRUE	TRUE	20.jpg	20	308	250
1167	nm_VP3	Namibians	12	f	183640	1372	26	AOI_20	FALSE	FALSE	20.jpg	20	603	243
1168	nm_VP3	Namibians	12	f	185012	394	25	AOI_20_m	TRUE	TRUE	20.jpg	20	282	282
1169	nm_VP3	Namibians	12	f	185406	278	26	AOI_20	FALSE	FALSE	20.jpg	20	601	250
1170	nm_VP3	Namibians	12	f	185684	245	26	AOI_20	FALSE	FALSE	20.jpg	20	617	317
1171	nm_VP3	Namibians	12	f	185929	230	0	Content	NA	NA	Fix_sw.jpg	NA	715	680
1172	nm_VP3	Namibians	12	f	186159	505	0	Content	NA	NA	Fix_sw.jpg	NA	431	262
1173	nm_VP3	Namibians	12	f	186664	337	114	AOI_60	FALSE	FALSE	60.jpg	60	579	160
1174	nm_VP3	Namibians	12	f	187001	2496	114	AOI_60	FALSE	NA	60.jpg	60	457	271
1175	nm_VP3	Namibians	12	f	189497	354	0	Content	NA	NA	Fix_sw.jpg	NA	650	309
1176	nm_VP3	Namibians	12	f	189851	910	0	Content	NA	NA	Fix_sw.jpg	NA	444	249
1177	nm_VP3	Namibians	12	f	190761	351	35	AOI_25_m	TRUE	TRUE	25.jpg	25	327	230
1178	nm_VP3	Namibians	12	f	191111	639	37	AOI_25	FALSE	FALSE	25.jpg	25	640	268
1179	nm_VP3	Namibians	12	f	191751	368	37	AOI_25	FALSE	FALSE	25.jpg	25	566	159
1180	nm_VP3	Namibians	12	f	192119	661	0	Content	NA	NA	25.jpg	25	469	-124
1181	nm_VP3	Namibians	12	f	192779	483	0	Content	NA	NA	25.jpg	25	798	-124
1182	nm_VP3	Namibians	12	f	193262	496	0	Content	NA	NA	Fix_sw.jpg	NA	457	220
1183	nm_VP3	Namibians	12	f	193759	885	82	AOI_46	FALSE	NA	46.jpg	46	548	228
1184	nm_VP3	Namibians	12	f	194644	357	81	AOI_46_m	TRUE	NA	46.jpg	46	346	237
1185	nm_VP3	Namibians	12	f	195001	324	81	AOI_46_m	TRUE	TRUE	46.jpg	46	300	236
1186	nm_VP3	Namibians	12	f	195325	455	82	AOI_46	FALSE	FALSE	46.jpg	46	616	250
1187	nm_VP3	Namibians	12	f	195780	989	82	AOI_46	FALSE	FALSE	46.jpg	46	584	288
1188	nm_VP3	Namibians	12	f	196769	617	0	Content	NA	NA	Fix_sw.jpg	NA	440	243
1189	nm_VP3	Namibians	12	f	197386	377	5	AOI_11	FALSE	FALSE	11.jpg	11	298	249
1190	nm_VP3	Namibians	12	f	197763	473	5	AOI_11	FALSE	FALSE	11.jpg	11	175	255
1191	nm_VP3	Namibians	12	f	198236	1323	6	AOI_11_m	TRUE	TRUE	11.jpg	11	574	252
1192	nm_VP3	Namibians	12	f	199560	642	5	AOI_11	FALSE	FALSE	11.jpg	11	280	187
1193	nm_VP3	Namibians	12	f	200202	650	0	Content	NA	NA	Fix_sw.jpg	NA	425	223
1194	nm_VP3	Namibians	12	f	200852	1060	68	AOI_4_m	TRUE	TRUE	4.jpg	4	638	125
1195	nm_VP3	Namibians	12	f	201913	610	67	AOI_4	FALSE	FALSE	4.jpg	4	274	115
1196	nm_VP3	Namibians	12	f	202523	332	67	AOI_4	FALSE	FALSE	4.jpg	4	349	155
1197	nm_VP3	Namibians	12	f	202855	426	68	AOI_4_m	TRUE	TRUE	4.jpg	4	595	256
1198	nm_VP3	Namibians	12	f	203281	487	68	AOI_4_m	TRUE	TRUE	4.jpg	4	686	416
1199	nm_VP3	Namibians	12	f	203768	662	0	Content	NA	NA	Fix_sw.jpg	NA	473	224
1200	nm_VP3	Namibians	12	f	204429	758	103	AOI_56_m	TRUE	TRUE	56.jpg	56	302	229
1201	nm_VP3	Namibians	12	f	205187	227	103	AOI_56_m	TRUE	TRUE	56.jpg	56	260	243
1202	nm_VP3	Namibians	12	f	205414	1234	104	AOI_56	FALSE	FALSE	56.jpg	56	540	233
1203	nm_VP3	Namibians	12	f	206648	383	103	AOI_56_m	TRUE	TRUE	56.jpg	56	318	220
1204	nm_VP3	Namibians	12	f	207031	990	0	Content	NA	NA	Fix_sw.jpg	NA	208	209
1205	nm_VP3	Namibians	12	f	208020	664	52	AOI_32_m	TRUE	TRUE	32.jpg	32	564	229
1206	nm_VP3	Namibians	12	f	208685	581	52	AOI_32_m	TRUE	TRUE	32.jpg	32	636	239
1207	nm_VP3	Namibians	12	f	209266	668	52	AOI_32_m	TRUE	TRUE	32.jpg	32	560	206
1208	nm_VP3	Namibians	12	f	209934	459	52	AOI_32_m	TRUE	TRUE	32.jpg	32	577	339
1209	nm_VP3	Namibians	12	f	210393	1090	52	AOI_32_m	TRUE	TRUE	32.jpg	32	633	275
1210	nm_VP3	Namibians	12	f	211483	382	58	AOI_35_m	TRUE	TRUE	35.jpg	35	614	182
1211	nm_VP3	Namibians	12	f	211865	633	58	AOI_35_m	TRUE	NA	35.jpg	35	582	163
1212	nm_VP3	Namibians	12	f	212498	346	58	AOI_35_m	TRUE	NA	35.jpg	35	567	221
1213	nm_VP3	Namibians	12	f	212844	309	58	AOI_35_m	TRUE	TRUE	35.jpg	35	595	315
1214	nm_VP3	Namibians	12	f	213152	305	57	AOI_35	FALSE	FALSE	35.jpg	35	284	247
1215	nm_VP3	Namibians	12	f	213457	339	57	AOI_35	FALSE	FALSE	35.jpg	35	284	184
1216	nm_VP3	Namibians	12	f	213797	254	58	AOI_35_m	TRUE	NA	35.jpg	35	473	183
1217	nm_VP3	Namibians	12	f	214051	1224	58	AOI_35_m	TRUE	NA	35.jpg	35	537	220
1218	nm_VP4	Namibians	12	f	14	47	0	Content	NA	NA	No media	NA	444	386
1219	nm_VP4	Namibians	12	f	47	260	0	Content	NA	NA	No media	NA	684	416
1220	nm_VP4	Namibians	12	f	307	257	0	Content	NA	NA	No media	NA	409	299
1221	nm_VP4	Namibians	12	f	564	671	0	Content	NA	NA	Fix_sw.jpg	NA	119	160
1222	nm_VP4	Namibians	12	f	1235	329	0	Content	NA	NA	Fix_sw.jpg	NA	157	138
1223	nm_VP4	Namibians	12	f	1564	250	0	Content	NA	NA	Fix_sw.jpg	NA	425	266
1224	nm_VP4	Namibians	12	f	1814	417	120	AOI_9_m	TRUE	NA	9.jpg	9	468	275
1225	nm_VP4	Namibians	12	f	2231	385	119	AOI_9	FALSE	NA	9.jpg	9	394	237
1226	nm_VP4	Namibians	12	f	2616	663	119	AOI_9	FALSE	FALSE	9.jpg	9	235	214
1227	nm_VP4	Namibians	12	f	3705	833	120	AOI_9_m	TRUE	TRUE	9.jpg	9	575	200
1228	nm_VP4	Namibians	12	f	4538	232	120	AOI_9_m	TRUE	TRUE	9.jpg	9	603	161
1229	nm_VP4	Namibians	12	f	4770	208	0	Content	NA	NA	Fix_sw.jpg	NA	594	107
1230	nm_VP4	Namibians	12	f	4978	515	0	Content	NA	NA	Fix_sw.jpg	NA	418	250
1231	nm_VP4	Namibians	12	f	5492	596	19	AOI_18_m	TRUE	TRUE	18.jpg	18	261	234
1232	nm_VP4	Namibians	12	f	6088	422	19	AOI_18_m	TRUE	NA	18.jpg	18	423	256
1233	nm_VP4	Namibians	12	f	6511	283	20	AOI_18	FALSE	FALSE	18.jpg	18	501	252
1234	nm_VP4	Namibians	12	f	6793	497	20	AOI_18	FALSE	FALSE	18.jpg	18	656	266
1235	nm_VP4	Namibians	12	f	7291	251	20	AOI_18	FALSE	FALSE	18.jpg	18	615	278
1236	nm_VP4	Namibians	12	f	7542	380	19	AOI_18_m	TRUE	TRUE	18.jpg	18	255	235
1237	nm_VP4	Namibians	12	f	7922	569	19	AOI_18_m	TRUE	TRUE	18.jpg	18	254	284
1238	nm_VP4	Namibians	12	f	8490	504	0	Content	NA	NA	Fix_sw.jpg	NA	400	275
1239	nm_VP4	Namibians	12	f	8994	257	3	AOI_10	FALSE	FALSE	10.jpg	10	371	239
1240	nm_VP4	Namibians	12	f	9251	419	3	AOI_10	FALSE	FALSE	10.jpg	10	330	215
1241	nm_VP4	Namibians	12	f	9826	747	3	AOI_10	FALSE	FALSE	10.jpg	10	256	211
1242	nm_VP4	Namibians	12	f	10776	202	4	AOI_10_m	TRUE	TRUE	10.jpg	10	564	174
1243	nm_VP4	Namibians	12	f	10978	560	4	AOI_10_m	TRUE	TRUE	10.jpg	10	531	232
1244	nm_VP4	Namibians	12	f	11538	286	4	AOI_10_m	TRUE	TRUE	10.jpg	10	522	282
1245	nm_VP4	Namibians	12	f	11824	217	0	Content	NA	NA	Fix_sw.jpg	NA	311	354
1246	nm_VP4	Namibians	12	f	12041	605	0	Content	NA	NA	Fix_sw.jpg	NA	408	268
1247	nm_VP4	Namibians	12	f	12647	474	17	AOI_17_m	TRUE	TRUE	17.jpg	17	271	255
1248	nm_VP4	Namibians	12	f	13120	190	17	AOI_17_m	TRUE	TRUE	17.jpg	17	217	259
1249	nm_VP4	Namibians	12	f	13531	215	18	AOI_17	FALSE	FALSE	17.jpg	17	537	242
1250	nm_VP4	Namibians	12	f	13746	540	18	AOI_17	FALSE	FALSE	17.jpg	17	603	220
1251	nm_VP4	Namibians	12	f	14286	265	18	AOI_17	FALSE	FALSE	17.jpg	17	557	304
1252	nm_VP4	Namibians	12	f	14551	734	17	AOI_17_m	TRUE	TRUE	17.jpg	17	286	263
1253	nm_VP4	Namibians	12	f	15679	266	0	Content	NA	NA	Fix_sw.jpg	NA	453	266
1254	nm_VP4	Namibians	12	f	15946	365	11	AOI_14	FALSE	NA	14.jpg	14	414	245
1255	nm_VP4	Namibians	12	f	16311	368	11	AOI_14	FALSE	FALSE	14.jpg	14	210	265
1256	nm_VP4	Namibians	12	f	16679	392	11	AOI_14	FALSE	FALSE	14.jpg	14	355	260
1257	nm_VP4	Namibians	12	f	17071	725	12	AOI_14_m	TRUE	TRUE	14.jpg	14	507	241
1258	nm_VP4	Namibians	12	f	17796	327	11	AOI_14	FALSE	NA	14.jpg	14	366	122
1259	nm_VP4	Namibians	12	f	18123	537	11	AOI_14	FALSE	FALSE	14.jpg	14	339	268
1260	nm_VP4	Namibians	12	f	18660	517	11	AOI_14	FALSE	FALSE	14.jpg	14	153	257
1261	nm_VP4	Namibians	12	f	19177	594	0	Content	NA	NA	Fix_sw.jpg	NA	416	255
1262	nm_VP4	Namibians	12	f	19771	431	56	AOI_34_m	TRUE	TRUE	34.jpg	34	541	266
1263	nm_VP4	Namibians	12	f	20202	298	56	AOI_34_m	TRUE	TRUE	34.jpg	34	566	145
1264	nm_VP4	Namibians	12	f	20500	861	55	AOI_34	FALSE	FALSE	34.jpg	34	302	252
1265	nm_VP4	Namibians	12	f	21362	935	55	AOI_34	FALSE	FALSE	34.jpg	34	242	206
1266	nm_VP4	Namibians	12	f	22297	201	55	AOI_34	FALSE	FALSE	34.jpg	34	165	182
1267	nm_VP4	Namibians	12	f	22498	267	0	Content	NA	NA	Fix_sw.jpg	NA	449	-67
1268	nm_VP4	Namibians	12	f	22765	594	0	Content	NA	NA	Fix_sw.jpg	NA	437	-109
1269	nm_VP4	Namibians	12	f	23359	257	28	AOI_21	FALSE	FALSE	21.jpg	21	609	216
1270	nm_VP4	Namibians	12	f	23616	324	28	AOI_21	FALSE	FALSE	21.jpg	21	475	295
1271	nm_VP4	Namibians	12	f	23941	281	27	AOI_21_m	TRUE	TRUE	21.jpg	21	369	296
1272	nm_VP4	Namibians	12	f	24221	351	27	AOI_21_m	TRUE	TRUE	21.jpg	21	256	299
1273	nm_VP4	Namibians	12	f	24572	453	27	AOI_21_m	TRUE	TRUE	21.jpg	21	238	181
1274	nm_VP4	Namibians	12	f	25025	351	27	AOI_21_m	TRUE	TRUE	21.jpg	21	229	305
1275	nm_VP4	Namibians	12	f	25376	609	28	AOI_21	FALSE	FALSE	21.jpg	21	616	309
1276	nm_VP4	Namibians	12	f	25985	376	0	Content	NA	NA	21.jpg	21	746	610
1277	nm_VP4	Namibians	12	f	26361	586	0	Content	NA	NA	Fix_sw.jpg	NA	470	264
1278	nm_VP4	Namibians	12	f	26947	354	71	AOI_41	FALSE	FALSE	41.jpg	41	307	280
1279	nm_VP4	Namibians	12	f	27793	583	72	AOI_41_m	TRUE	TRUE	41.jpg	41	610	123
1280	nm_VP4	Namibians	12	f	28376	237	72	AOI_41_m	TRUE	TRUE	41.jpg	41	599	332
1281	nm_VP4	Namibians	12	f	28613	327	72	AOI_41_m	TRUE	TRUE	41.jpg	41	541	347
1282	nm_VP4	Namibians	12	f	28940	220	71	AOI_41	FALSE	FALSE	41.jpg	41	285	335
1283	nm_VP4	Namibians	12	f	29160	710	71	AOI_41	FALSE	FALSE	41.jpg	41	130	273
1284	nm_VP4	Namibians	12	f	29870	838	0	Content	NA	NA	Fix_sw.jpg	NA	415	259
1285	nm_VP4	Namibians	12	f	30708	352	9	AOI_13	FALSE	FALSE	13.jpg	13	343	213
1286	nm_VP4	Namibians	12	f	31060	285	10	AOI_13_m	TRUE	TRUE	13.jpg	13	667	237
1287	nm_VP4	Namibians	12	f	31345	526	10	AOI_13_m	TRUE	TRUE	13.jpg	13	716	230
1288	nm_VP4	Namibians	12	f	31871	285	10	AOI_13_m	TRUE	TRUE	13.jpg	13	583	270
1289	nm_VP4	Namibians	12	f	32156	457	10	AOI_13_m	TRUE	TRUE	13.jpg	13	521	280
1290	nm_VP4	Namibians	12	f	32613	304	9	AOI_13	FALSE	FALSE	13.jpg	13	155	319
1291	nm_VP4	Namibians	12	f	32917	269	9	AOI_13	FALSE	FALSE	13.jpg	13	123	261
1292	nm_VP4	Namibians	12	f	34092	267	105	AOI_57_m	TRUE	TRUE	57.jpg	57	339	227
1293	nm_VP4	Namibians	12	f	34360	606	106	AOI_57	FALSE	FALSE	57.jpg	57	595	231
1294	nm_VP4	Namibians	12	f	34966	252	106	AOI_57	FALSE	FALSE	57.jpg	57	625	262
1295	nm_VP4	Namibians	12	f	35218	382	106	AOI_57	FALSE	FALSE	57.jpg	57	644	361
1296	nm_VP4	Namibians	12	f	35600	746	106	AOI_57	FALSE	FALSE	57.jpg	57	563	145
1297	nm_VP4	Namibians	12	f	36346	227	105	AOI_57_m	TRUE	TRUE	57.jpg	57	254	152
1298	nm_VP4	Namibians	12	f	36573	187	105	AOI_57_m	TRUE	TRUE	57.jpg	57	217	143
1299	nm_VP4	Namibians	12	f	36760	239	0	Content	NA	NA	Fix_sw.jpg	NA	229	330
1300	nm_VP4	Namibians	12	f	36999	667	0	Content	NA	NA	Fix_sw.jpg	NA	426	240
1301	nm_VP4	Namibians	12	f	37666	662	111	AOI_6	FALSE	FALSE	6.jpg	6	333	255
1302	nm_VP4	Namibians	12	f	38328	469	111	AOI_6	FALSE	FALSE	6.jpg	6	216	267
1303	nm_VP4	Namibians	12	f	39004	47	0	Content	NA	NA	6.jpg	6	707	754
1304	nm_VP4	Namibians	12	f	39361	151	112	AOI_6_m	TRUE	TRUE	6.jpg	6	589	201
1305	nm_VP4	Namibians	12	f	39512	267	112	AOI_6_m	TRUE	TRUE	6.jpg	6	618	252
1306	nm_VP4	Namibians	12	f	39779	799	0	Content	NA	NA	6.jpg	6	742	635
1307	nm_VP4	Namibians	12	f	40578	515	0	Content	NA	NA	Fix_sw.jpg	NA	428	269
1308	nm_VP4	Namibians	12	f	41093	372	43	AOI_29_m	TRUE	TRUE	29.jpg	29	286	191
1309	nm_VP4	Namibians	12	f	41466	717	0	Content	NA	NA	29.jpg	29	436	-80
1310	nm_VP4	Namibians	12	f	42183	644	0	Content	NA	NA	29.jpg	29	485	-62
1311	nm_VP4	Namibians	12	f	43031	199	43	AOI_29_m	TRUE	NA	29.jpg	29	241	21
1312	nm_VP4	Namibians	12	f	43230	672	0	Content	NA	NA	29.jpg	29	66	-71
1313	nm_VP4	Namibians	12	f	43902	197	0	Content	NA	NA	Fix_sw.jpg	NA	553	221
1314	nm_VP4	Namibians	12	f	44099	547	0	Content	NA	NA	Fix_sw.jpg	NA	431	268
1315	nm_VP4	Namibians	12	f	44645	395	87	AOI_49_m	TRUE	TRUE	49.jpg	49	291	282
1316	nm_VP4	Namibians	12	f	45040	209	87	AOI_49_m	TRUE	TRUE	49.jpg	49	307	173
1317	nm_VP4	Namibians	12	f	45249	751	88	AOI_49	FALSE	FALSE	49.jpg	49	622	201
1318	nm_VP4	Namibians	12	f	46001	247	88	AOI_49	FALSE	FALSE	49.jpg	49	674	158
1319	nm_VP4	Namibians	12	f	46248	396	0	Content	NA	NA	49.jpg	49	495	-52
1320	nm_VP4	Namibians	12	f	47459	149	0	Content	NA	NA	Fix_sw.jpg	NA	65	572
1321	nm_VP4	Namibians	12	f	47608	637	0	Content	NA	NA	Fix_sw.jpg	NA	423	262
1322	nm_VP4	Namibians	12	f	48245	794	45	AOI_3	FALSE	FALSE	3.jpg	3	297	285
1323	nm_VP4	Namibians	12	f	49039	422	46	AOI_3_m	TRUE	TRUE	3.jpg	3	582	231
1324	nm_VP4	Namibians	12	f	49462	324	46	AOI_3_m	TRUE	TRUE	3.jpg	3	614	330
1325	nm_VP4	Namibians	12	f	49786	264	46	AOI_3_m	TRUE	TRUE	3.jpg	3	669	176
1326	nm_VP4	Namibians	12	f	50050	427	46	AOI_3_m	TRUE	TRUE	3.jpg	3	624	108
1327	nm_VP4	Namibians	12	f	50477	844	0	Content	NA	NA	3.jpg	3	512	-91
1328	nm_VP4	Namibians	12	f	51321	415	0	Content	NA	NA	Fix_sw.jpg	NA	445	324
1329	nm_VP4	Namibians	12	f	51736	297	75	AOI_43	FALSE	FALSE	43.jpg	43	344	225
1330	nm_VP4	Namibians	12	f	52032	364	75	AOI_43	FALSE	FALSE	43.jpg	43	270	385
1331	nm_VP4	Namibians	12	f	52397	219	75	AOI_43	FALSE	FALSE	43.jpg	43	260	459
1332	nm_VP4	Namibians	12	f	52616	291	76	AOI_43_m	TRUE	TRUE	43.jpg	43	622	273
1333	nm_VP4	Namibians	12	f	52907	574	76	AOI_43_m	TRUE	TRUE	43.jpg	43	686	208
1334	nm_VP4	Namibians	12	f	53481	511	76	AOI_43_m	TRUE	TRUE	43.jpg	43	645	365
1335	nm_VP4	Namibians	12	f	53992	733	76	AOI_43_m	TRUE	TRUE	43.jpg	43	588	411
1336	nm_VP4	Namibians	12	f	54726	535	0	Content	NA	NA	Fix_sw.jpg	NA	453	241
1337	nm_VP4	Namibians	12	f	55260	340	99	AOI_54_m	TRUE	TRUE	54.jpg	54	334	246
1338	nm_VP4	Namibians	12	f	55600	359	99	AOI_54_m	TRUE	TRUE	54.jpg	54	289	314
1339	nm_VP4	Namibians	12	f	55959	295	100	AOI_54	FALSE	FALSE	54.jpg	54	627	301
1340	nm_VP4	Namibians	12	f	56254	281	100	AOI_54	FALSE	FALSE	54.jpg	54	617	369
1341	nm_VP4	Namibians	12	f	56535	188	100	AOI_54	FALSE	FALSE	54.jpg	54	606	419
1342	nm_VP4	Namibians	12	f	56935	167	99	AOI_54_m	TRUE	NA	54.jpg	54	397	348
1343	nm_VP4	Namibians	12	f	57102	372	99	AOI_54_m	TRUE	TRUE	54.jpg	54	317	325
1344	nm_VP4	Namibians	12	f	57475	561	99	AOI_54_m	TRUE	TRUE	54.jpg	54	232	402
1345	nm_VP4	Namibians	12	f	58036	223	0	Content	NA	NA	Fix_sw.jpg	NA	300	281
1346	nm_VP4	Namibians	12	f	58259	620	0	Content	NA	NA	Fix_sw.jpg	NA	436	253
1347	nm_VP4	Namibians	12	f	58878	255	49	AOI_31	FALSE	NA	31.jpg	31	402	264
1348	nm_VP4	Namibians	12	f	59133	520	50	AOI_31_m	TRUE	TRUE	31.jpg	31	650	310
1349	nm_VP4	Namibians	12	f	59653	567	50	AOI_31_m	TRUE	TRUE	31.jpg	31	648	129
1350	nm_VP4	Namibians	12	f	60425	169	49	AOI_31	FALSE	FALSE	31.jpg	31	346	125
1351	nm_VP4	Namibians	12	f	60595	191	49	AOI_31	FALSE	FALSE	31.jpg	31	275	115
1352	nm_VP4	Namibians	12	f	60786	382	49	AOI_31	FALSE	FALSE	31.jpg	31	294	333
1353	nm_VP4	Namibians	12	f	61168	639	49	AOI_31	FALSE	FALSE	31.jpg	31	257	381
1354	nm_VP4	Namibians	12	f	61807	606	0	Content	NA	NA	Fix_sw.jpg	NA	448	265
1355	nm_VP4	Namibians	12	f	62413	726	78	AOI_44_m	TRUE	TRUE	44.jpg	44	639	310
1356	nm_VP4	Namibians	12	f	63140	314	78	AOI_44_m	TRUE	TRUE	44.jpg	44	655	162
1357	nm_VP4	Namibians	12	f	63454	220	78	AOI_44_m	TRUE	TRUE	44.jpg	44	634	130
1358	nm_VP4	Namibians	12	f	63674	250	77	AOI_44	FALSE	FALSE	44.jpg	44	279	148
1359	nm_VP4	Namibians	12	f	63924	251	77	AOI_44	FALSE	FALSE	44.jpg	44	276	314
1360	nm_VP4	Namibians	12	f	64175	1039	77	AOI_44	FALSE	FALSE	44.jpg	44	275	353
1361	nm_VP4	Namibians	12	f	65418	518	0	Content	NA	NA	Fix_sw.jpg	NA	462	265
1362	nm_VP4	Namibians	12	f	65936	179	110	AOI_59	FALSE	FALSE	59.jpg	59	573	291
1363	nm_VP4	Namibians	12	f	66115	283	110	AOI_59	FALSE	FALSE	59.jpg	59	536	306
1364	nm_VP4	Namibians	12	f	66399	1021	109	AOI_59_m	TRUE	TRUE	59.jpg	59	308	443
1365	nm_VP4	Namibians	12	f	67419	347	109	AOI_59_m	TRUE	TRUE	59.jpg	59	284	193
1366	nm_VP4	Namibians	12	f	67766	255	110	AOI_59	FALSE	FALSE	59.jpg	59	607	270
1367	nm_VP4	Namibians	12	f	68228	173	110	AOI_59	FALSE	FALSE	59.jpg	59	653	444
1368	nm_VP4	Namibians	12	f	68401	468	110	AOI_59	FALSE	FALSE	59.jpg	59	718	451
1369	nm_VP4	Namibians	12	f	68870	220	0	Content	NA	NA	Fix_sw.jpg	NA	463	291
1370	nm_VP4	Namibians	12	f	69090	399	0	Content	NA	NA	Fix_sw.jpg	NA	444	259
1371	nm_VP4	Namibians	12	f	69489	783	15	AOI_16_m	TRUE	TRUE	16.jpg	16	324	257
1372	nm_VP4	Namibians	12	f	70272	1018	15	AOI_16_m	TRUE	TRUE	16.jpg	16	250	256
1373	nm_VP4	Namibians	12	f	71290	376	15	AOI_16_m	TRUE	TRUE	16.jpg	16	366	249
1374	nm_VP4	Namibians	12	f	72434	38	0	Content	NA	NA	Fix_sw.jpg	NA	15	1013
1375	nm_VP4	Namibians	12	f	73654	157	115	AOI_7	FALSE	FALSE	7.jpg	7	197	456
1376	nm_VP4	Namibians	12	f	73933	188	0	Content	NA	NA	7.jpg	7	-365	6
1377	nm_VP4	Namibians	12	f	74245	39	0	Content	NA	NA	7.jpg	7	-1076	204
1378	nm_VP4	Namibians	12	f	76730	158	93	AOI_51_m	TRUE	TRUE	51.jpg	51	203	420
1379	nm_VP4	Namibians	12	f	77011	213	94	AOI_51	FALSE	FALSE	51.jpg	51	546	254
1380	nm_VP4	Namibians	12	f	77224	186	94	AOI_51	FALSE	FALSE	51.jpg	51	588	252
1381	nm_VP4	Namibians	12	f	77410	671	0	Content	NA	NA	51.jpg	51	499	-74
1382	nm_VP4	Namibians	12	f	78908	145	0	Content	NA	NA	51.jpg	51	-182	855
1383	nm_VP4	Namibians	12	f	79053	677	0	Content	NA	NA	51.jpg	51	-295	790
1384	nm_VP4	Namibians	12	f	79729	767	0	Content	NA	NA	Fix_sw.jpg	NA	452	262
1385	nm_VP4	Namibians	12	f	80496	392	86	AOI_48	FALSE	FALSE	48.jpg	48	638	231
1386	nm_VP4	Namibians	12	f	80888	176	86	AOI_48	FALSE	FALSE	48.jpg	48	577	253
1387	nm_VP4	Namibians	12	f	81064	348	86	AOI_48	FALSE	FALSE	48.jpg	48	621	234
1388	nm_VP4	Namibians	12	f	81412	993	86	AOI_48	FALSE	FALSE	48.jpg	48	662	263
1389	nm_VP4	Namibians	12	f	82405	747	86	AOI_48	FALSE	FALSE	48.jpg	48	612	253
1390	nm_VP4	Namibians	12	f	83152	611	0	Content	NA	NA	Fix_sw.jpg	NA	477	266
1391	nm_VP4	Namibians	12	f	83763	695	37	AOI_26_m	TRUE	TRUE	26.jpg	26	317	236
1392	nm_VP4	Namibians	12	f	84458	313	38	AOI_26	FALSE	FALSE	26.jpg	26	606	238
1393	nm_VP4	Namibians	12	f	84771	700	38	AOI_26	FALSE	FALSE	26.jpg	26	710	168
1394	nm_VP4	Namibians	12	f	85471	446	38	AOI_26	FALSE	FALSE	26.jpg	26	591	219
1395	nm_VP4	Namibians	12	f	85917	256	38	AOI_26	FALSE	FALSE	26.jpg	26	608	272
1396	nm_VP4	Namibians	12	f	86173	318	38	AOI_26	FALSE	FALSE	26.jpg	26	583	243
1397	nm_VP4	Namibians	12	f	86687	158	0	Content	NA	NA	Fix_sw.jpg	NA	396	219
1398	nm_VP4	Namibians	12	f	86845	470	0	Content	NA	NA	Fix_sw.jpg	NA	474	247
1399	nm_VP4	Namibians	12	f	87315	800	69	AOI_40	FALSE	FALSE	40.jpg	40	348	315
1400	nm_VP4	Namibians	12	f	88115	394	0	Content	NA	NA	40.jpg	40	-203	769
1401	nm_VP4	Namibians	12	f	88509	327	69	AOI_40	FALSE	NA	40.jpg	40	406	233
1402	nm_VP4	Namibians	12	f	88836	537	70	AOI_40_m	TRUE	TRUE	40.jpg	40	636	138
1403	nm_VP4	Namibians	12	f	89373	523	0	Content	NA	NA	40.jpg	40	385	-105
1404	nm_VP4	Namibians	12	f	90048	250	0	Content	NA	NA	Fix_sw.jpg	NA	69	-137
1405	nm_VP4	Namibians	12	f	90297	656	0	Content	NA	NA	Fix_sw.jpg	NA	427	263
1406	nm_VP4	Namibians	12	f	90954	484	2	AOI_1_m	TRUE	TRUE	1.jpg	1	599	331
1407	nm_VP4	Namibians	12	f	91438	635	1	AOI_1	FALSE	FALSE	1.jpg	1	315	263
1408	nm_VP4	Namibians	12	f	92073	1175	0	Content	NA	NA	1.jpg	1	-148	783
1409	nm_VP4	Namibians	12	f	93248	504	0	Content	NA	NA	1.jpg	1	915	856
1410	nm_VP4	Namibians	12	f	93919	176	0	Content	NA	NA	Fix_sw.jpg	NA	465	300
1411	nm_VP4	Namibians	12	f	94095	315	0	AOI_55	FALSE	NA	55.jpg	55	444	252
1412	nm_VP4	Namibians	12	f	94410	467	101	AOI_55_m	TRUE	TRUE	55.jpg	55	257	199
1413	nm_VP4	Namibians	12	f	94877	601	101	AOI_55_m	TRUE	TRUE	55.jpg	55	261	137
1414	nm_VP4	Namibians	12	f	95478	351	101	AOI_55_m	TRUE	TRUE	55.jpg	55	252	173
1415	nm_VP4	Namibians	12	f	95829	346	102	AOI_55	FALSE	FALSE	55.jpg	55	577	199
1416	nm_VP4	Namibians	12	f	96176	257	102	AOI_55	FALSE	FALSE	55.jpg	55	623	264
1417	nm_VP4	Namibians	12	f	96433	269	102	AOI_55	FALSE	FALSE	55.jpg	55	576	225
1418	nm_VP4	Namibians	12	f	96702	462	101	AOI_55_m	TRUE	TRUE	55.jpg	55	285	247
1419	nm_VP4	Namibians	12	f	97164	184	0	Content	NA	NA	Fix_sw.jpg	NA	257	190
1420	nm_VP4	Namibians	12	f	97348	419	0	Content	NA	NA	Fix_sw.jpg	NA	390	183
1421	nm_VP4	Namibians	12	f	97767	225	97	AOI_53_m	TRUE	TRUE	53.jpg	53	317	208
1422	nm_VP4	Namibians	12	f	98147	177	97	AOI_53_m	TRUE	NA	53.jpg	53	411	269
1423	nm_VP4	Namibians	12	f	101051	398	0	Content	NA	NA	Fix_sw.jpg	NA	399	281
1424	nm_VP4	Namibians	12	f	101449	531	33	AOI_24_m	TRUE	TRUE	24.jpg	24	348	288
1425	nm_VP4	Namibians	12	f	102624	155	33	AOI_24_m	TRUE	TRUE	24.jpg	24	348	348
1426	nm_VP4	Namibians	12	f	102779	257	33	AOI_24_m	TRUE	NA	24.jpg	24	398	254
1427	nm_VP4	Namibians	12	f	103036	475	34	AOI_24	FALSE	FALSE	24.jpg	24	688	231
1428	nm_VP4	Namibians	12	f	103511	215	0	Content	NA	NA	24.jpg	24	457	-85
1429	nm_VP4	Namibians	12	f	103725	336	0	Content	NA	NA	24.jpg	24	392	-99
1430	nm_VP4	Namibians	12	f	104233	265	0	Content	NA	NA	Fix_sw.jpg	NA	43	-79
1431	nm_VP4	Namibians	12	f	104497	231	0	Content	NA	NA	Fix_sw.jpg	NA	399	231
1432	nm_VP4	Namibians	12	f	104729	354	0	AOI_52_m	TRUE	NA	52.jpg	52	435	279
1433	nm_VP4	Namibians	12	f	105082	319	95	AOI_52_m	TRUE	TRUE	52.jpg	52	351	293
1434	nm_VP4	Namibians	12	f	105401	291	96	AOI_52	FALSE	FALSE	52.jpg	52	650	351
1435	nm_VP4	Namibians	12	f	105692	338	96	AOI_52	FALSE	FALSE	52.jpg	52	685	227
1436	nm_VP4	Namibians	12	f	106029	192	96	AOI_52	FALSE	FALSE	52.jpg	52	677	313
1437	nm_VP4	Namibians	12	f	108508	415	53	AOI_33	FALSE	NA	33.jpg	33	421	203
1438	nm_VP4	Namibians	12	f	108923	613	53	AOI_33	FALSE	FALSE	33.jpg	33	283	176
1439	nm_VP4	Namibians	12	f	109536	308	53	AOI_33	FALSE	FALSE	33.jpg	33	333	188
1440	nm_VP4	Namibians	12	f	109844	469	54	AOI_33_m	TRUE	TRUE	33.jpg	33	567	271
1441	nm_VP4	Namibians	12	f	110313	2460	54	AOI_33_m	TRUE	TRUE	33.jpg	33	615	176
1442	nm_VP4	Namibians	12	f	112772	1048	107	AOI_58_m	TRUE	TRUE	58.jpg	58	322	205
1443	nm_VP4	Namibians	12	f	114527	164	0	Content	NA	NA	58.jpg	58	291	928
1444	nm_VP4	Namibians	12	f	114691	436	108	AOI_58	FALSE	NA	58.jpg	58	452	195
1445	nm_VP4	Namibians	12	f	115126	680	0	Content	NA	NA	58.jpg	58	455	-82
1446	nm_VP4	Namibians	12	f	115806	226	91	AOI_50_m	TRUE	NA	50.jpg	50	417	246
1447	nm_VP4	Namibians	12	f	116032	218	0	Content	NA	NA	50.jpg	50	-1101	107
1448	nm_VP4	Namibians	12	f	117603	160	92	AOI_50	FALSE	NA	50.jpg	50	471	250
1449	nm_VP4	Namibians	12	f	117763	498	91	AOI_50_m	TRUE	TRUE	50.jpg	50	263	180
1450	nm_VP4	Namibians	12	f	118261	779	91	AOI_50_m	TRUE	TRUE	50.jpg	50	225	127
1451	nm_VP4	Namibians	12	f	119040	343	0	Content	NA	NA	Fix_sw.jpg	NA	429	227
1452	nm_VP4	Namibians	12	f	119383	226	30	AOI_22	FALSE	NA	22.jpg	22	473	242
1453	nm_VP4	Namibians	12	f	119609	2909	29	AOI_22_m	TRUE	TRUE	22.jpg	22	334	248
1454	nm_VP4	Namibians	12	f	122518	461	0	Content	NA	NA	Fix_sw.jpg	NA	458	253
1455	nm_VP4	Namibians	12	f	122979	527	14	AOI_15_m	TRUE	TRUE	15.jpg	15	488	280
1456	nm_VP4	Namibians	12	f	123506	178	14	AOI_15_m	TRUE	NA	15.jpg	15	465	239
1457	nm_VP4	Namibians	12	f	123979	178	14	AOI_15_m	TRUE	TRUE	15.jpg	15	671	193
1458	nm_VP4	Namibians	12	f	124158	423	14	AOI_15_m	TRUE	TRUE	15.jpg	15	710	265
1459	nm_VP4	Namibians	12	f	124581	217	14	AOI_15_m	TRUE	TRUE	15.jpg	15	607	266
1460	nm_VP4	Namibians	12	f	124798	384	13	AOI_15	FALSE	FALSE	15.jpg	15	284	278
1461	nm_VP4	Namibians	12	f	125182	218	13	AOI_15	FALSE	FALSE	15.jpg	15	298	140
1462	nm_VP4	Namibians	12	f	125400	207	13	AOI_15	FALSE	NA	15.jpg	15	349	131
1463	nm_VP4	Namibians	12	f	125607	503	14	AOI_15_m	TRUE	TRUE	15.jpg	15	602	263
1464	nm_VP4	Namibians	12	f	126110	656	0	Content	NA	NA	Fix_sw.jpg	NA	473	259
1465	nm_VP4	Namibians	12	f	126766	2294	73	AOI_42	FALSE	FALSE	42.jpg	42	333	266
1466	nm_VP4	Namibians	12	f	129060	1247	74	AOI_42_m	TRUE	TRUE	42.jpg	42	584	219
1467	nm_VP4	Namibians	12	f	130307	2964	25	AOI_20_m	TRUE	TRUE	20.jpg	20	364	261
1468	nm_VP4	Namibians	12	f	133271	668	0	Content	NA	NA	Fix_sw.jpg	NA	443	273
1469	nm_VP4	Namibians	12	f	133938	439	114	AOI_60	FALSE	FALSE	60.jpg	60	650	290
1470	nm_VP4	Namibians	12	f	134378	265	114	AOI_60	FALSE	FALSE	60.jpg	60	596	356
1471	nm_VP4	Namibians	12	f	134643	299	114	AOI_60	FALSE	FALSE	60.jpg	60	554	385
1472	nm_VP4	Namibians	12	f	134942	714	113	AOI_60_m	TRUE	TRUE	60.jpg	60	295	190
1473	nm_VP4	Namibians	12	f	135656	524	114	AOI_60	FALSE	FALSE	60.jpg	60	675	176
1474	nm_VP4	Namibians	12	f	136180	1139	114	AOI_60	FALSE	FALSE	60.jpg	60	696	122
1475	nm_VP4	Namibians	12	f	137319	204	36	AOI_25	FALSE	FALSE	25.jpg	25	643	260
1476	nm_VP4	Namibians	12	f	137524	996	35	AOI_25_m	TRUE	TRUE	25.jpg	25	302	233
1477	nm_VP4	Namibians	12	f	138714	366	36	AOI_25	FALSE	FALSE	25.jpg	25	654	253
1478	nm_VP4	Namibians	12	f	139080	385	36	AOI_25	FALSE	FALSE	25.jpg	25	632	170
1479	nm_VP4	Namibians	12	f	139661	219	36	AOI_25	FALSE	FALSE	25.jpg	25	702	131
1480	nm_VP4	Namibians	12	f	139880	375	36	AOI_25	FALSE	FALSE	25.jpg	25	664	123
1481	nm_VP4	Namibians	12	f	140255	634	0	Content	NA	NA	Fix_sw.jpg	NA	430	259
1482	nm_VP4	Namibians	12	f	140889	650	82	AOI_46	FALSE	FALSE	46.jpg	46	600	280
1483	nm_VP4	Namibians	12	f	141539	511	82	AOI_46	FALSE	FALSE	46.jpg	46	633	306
1484	nm_VP4	Namibians	12	f	142051	340	82	AOI_46	FALSE	FALSE	46.jpg	46	598	191
1485	nm_VP4	Namibians	12	f	142391	307	81	AOI_46_m	TRUE	TRUE	46.jpg	46	297	248
1486	nm_VP4	Namibians	12	f	142698	926	81	AOI_46_m	TRUE	TRUE	46.jpg	46	281	177
1487	nm_VP4	Namibians	12	f	143623	215	0	Content	NA	NA	Fix_sw.jpg	NA	219	299
1488	nm_VP4	Namibians	12	f	143838	620	0	Content	NA	NA	Fix_sw.jpg	NA	427	266
1489	nm_VP4	Namibians	12	f	144459	353	6	AOI_11_m	TRUE	TRUE	11.jpg	11	600	263
1490	nm_VP4	Namibians	12	f	144812	209	6	AOI_11_m	TRUE	NA	11.jpg	11	522	340
1491	nm_VP4	Namibians	12	f	145021	366	5	AOI_11	FALSE	NA	11.jpg	11	383	343
1492	nm_VP4	Namibians	12	f	145388	343	5	AOI_11	FALSE	FALSE	11.jpg	11	274	237
1493	nm_VP4	Namibians	12	f	145731	624	6	AOI_11_m	TRUE	TRUE	11.jpg	11	587	263
1494	nm_VP4	Namibians	12	f	146876	252	6	AOI_11_m	TRUE	NA	11.jpg	11	491	343
1495	nm_VP4	Namibians	12	f	147128	265	0	Content	NA	NA	Fix_sw.jpg	NA	353	338
1496	nm_VP4	Namibians	12	f	147393	392	0	Content	NA	NA	Fix_sw.jpg	NA	416	267
1497	nm_VP4	Namibians	12	f	147785	336	67	AOI_4	FALSE	FALSE	4.jpg	4	352	221
1498	nm_VP4	Namibians	12	f	148120	596	67	AOI_4	FALSE	FALSE	4.jpg	4	331	110
1499	nm_VP4	Namibians	12	f	148717	280	68	AOI_4_m	TRUE	TRUE	4.jpg	4	569	123
1500	nm_VP4	Namibians	12	f	148997	237	68	AOI_4_m	TRUE	TRUE	4.jpg	4	635	120
1501	nm_VP4	Namibians	12	f	149234	465	68	AOI_4_m	TRUE	TRUE	4.jpg	4	595	320
1502	nm_VP4	Namibians	12	f	149699	294	68	AOI_4_m	TRUE	TRUE	4.jpg	4	639	429
1503	nm_VP4	Namibians	12	f	150490	499	68	AOI_4_m	TRUE	TRUE	4.jpg	4	659	121
1504	nm_VP4	Namibians	12	f	150989	251	0	Content	NA	NA	Fix_sw.jpg	NA	455	224
1505	nm_VP4	Namibians	12	f	151240	359	103	AOI_56_m	TRUE	NA	56.jpg	56	390	244
1506	nm_VP4	Namibians	12	f	151599	319	103	AOI_56_m	TRUE	TRUE	56.jpg	56	264	227
1507	nm_VP4	Namibians	12	f	151918	643	103	AOI_56_m	TRUE	TRUE	56.jpg	56	288	262
1508	nm_VP4	Namibians	12	f	152561	380	104	AOI_56	FALSE	FALSE	56.jpg	56	530	245
1509	nm_VP4	Namibians	12	f	152941	494	104	AOI_56	FALSE	FALSE	56.jpg	56	653	263
1510	nm_VP4	Namibians	12	f	153435	222	104	AOI_56	FALSE	FALSE	56.jpg	56	677	223
1511	nm_VP4	Namibians	12	f	154241	273	0	Content	NA	NA	Fix_sw.jpg	NA	285	231
1512	nm_VP4	Namibians	12	f	154514	634	0	Content	NA	NA	Fix_sw.jpg	NA	394	241
1513	nm_VP4	Namibians	12	f	155148	376	51	AOI_32	FALSE	FALSE	32.jpg	32	320	270
1514	nm_VP4	Namibians	12	f	155524	704	51	AOI_32	FALSE	FALSE	32.jpg	32	233	319
1515	nm_VP4	Namibians	12	f	156228	336	52	AOI_32_m	TRUE	TRUE	32.jpg	32	570	326
1516	nm_VP4	Namibians	12	f	156564	320	52	AOI_32_m	TRUE	TRUE	32.jpg	32	627	256
1517	nm_VP4	Namibians	12	f	156884	345	52	AOI_32_m	TRUE	TRUE	32.jpg	32	606	168
1518	nm_VP4	Namibians	12	f	157229	186	52	AOI_32_m	TRUE	TRUE	32.jpg	32	636	257
1519	nm_VP4	Namibians	12	f	157768	288	51	AOI_32	FALSE	FALSE	32.jpg	32	305	293
1520	nm_VP4	Namibians	12	f	158057	626	0	Content	NA	NA	Fix_sw.jpg	NA	378	247
1521	nm_VP4	Namibians	12	f	158683	432	57	AOI_35	FALSE	NA	35.jpg	35	302	206
1522	nm_VP4	Namibians	12	f	159115	876	58	AOI_35_m	TRUE	TRUE	35.jpg	35	602	234
1523	nm_VP4	Namibians	12	f	159991	502	58	AOI_35_m	TRUE	NA	35.jpg	35	555	199
1524	nm_VP4	Namibians	12	f	160493	877	57	AOI_35	FALSE	FALSE	35.jpg	35	231	232
1525	nm_VP4	Namibians	12	f	161371	447	57	AOI_35	FALSE	FALSE	35.jpg	35	230	152
1526	nm_VP4	Namibians	12	f	161817	241	0	Content	NA	NA	Fix_sw.jpg	NA	337	202
1527	nm_VP4	Namibians	12	f	162058	359	117	AOI_8	FALSE	NA	8.jpg	8	377	204
1528	nm_VP4	Namibians	12	f	162417	215	117	AOI_8	FALSE	FALSE	8.jpg	8	257	292
1529	nm_VP4	Namibians	12	f	162632	209	117	AOI_8	FALSE	FALSE	8.jpg	8	252	193
1530	nm_VP4	Namibians	12	f	162841	502	117	AOI_8	FALSE	FALSE	8.jpg	8	209	246
1531	nm_VP4	Namibians	12	f	163343	769	117	AOI_8	FALSE	FALSE	8.jpg	8	312	211
1532	nm_VP4	Namibians	12	f	164112	869	117	AOI_8	FALSE	FALSE	8.jpg	8	351	213
1533	nm_VP4	Namibians	12	f	165503	309	89	AOI_5	FALSE	NA	5.jpg	5	390	211
1534	nm_VP4	Namibians	12	f	165812	558	89	AOI_5	FALSE	FALSE	5.jpg	5	259	236
1535	nm_VP4	Namibians	12	f	166370	541	90	AOI_5_m	TRUE	TRUE	5.jpg	5	572	279
1536	nm_VP4	Namibians	12	f	166911	1946	89	AOI_5	FALSE	NA	5.jpg	5	417	276
1537	nm_VP4	Namibians	12	f	168857	1450	0	Content	NA	NA	Fix_sw.jpg	NA	453	259
1538	nm_VP4	Namibians	12	f	170307	313	84	AOI_47	FALSE	FALSE	47.jpg	47	582	292
1539	nm_VP4	Namibians	12	f	170620	499	83	AOI_47_m	TRUE	TRUE	47.jpg	47	297	289
1540	nm_VP4	Namibians	12	f	171119	371	84	AOI_47	FALSE	FALSE	47.jpg	47	597	328
1541	nm_VP4	Namibians	12	f	171490	366	84	AOI_47	FALSE	FALSE	47.jpg	47	618	221
1542	nm_VP4	Namibians	12	f	171856	435	83	AOI_47_m	TRUE	TRUE	47.jpg	47	282	196
1543	nm_VP4	Namibians	12	f	172291	825	0	Content	NA	NA	Fix_sw.jpg	NA	449	242
1544	nm_VP4	Namibians	12	f	173116	352	24	AOI_2_m	TRUE	TRUE	2.jpg	2	641	278
1545	nm_VP4	Namibians	12	f	173468	698	23	AOI_2	FALSE	FALSE	2.jpg	2	298	282
1546	nm_VP4	Namibians	12	f	174485	645	0	AOI_2	FALSE	NA	2.jpg	2	440	275
1547	nm_VP4	Namibians	12	f	175627	219	0	Content	NA	NA	Fix_sw.jpg	NA	517	231
1548	nm_VP4	Namibians	12	f	175846	257	0	Content	NA	NA	Fix_sw.jpg	NA	436	260
1549	nm_VP4	Namibians	12	f	176104	339	0	Content	NA	NA	Fix_sw.jpg	NA	391	272
1550	nm_VP4	Namibians	12	f	176443	417	59	AOI_36	FALSE	FALSE	36.jpg	36	261	237
1551	nm_VP4	Namibians	12	f	176860	458	60	AOI_36_m	TRUE	TRUE	36.jpg	36	573	177
1552	nm_VP4	Namibians	12	f	177319	932	0	Content	NA	NA	36.jpg	36	756	657
1553	nm_VP4	Namibians	12	f	180278	172	39	AOI_27_m	TRUE	TRUE	27.jpg	27	417	269
1554	nm_VP4	Namibians	12	f	180451	256	39	AOI_27_m	TRUE	TRUE	27.jpg	27	188	224
1555	nm_VP4	Namibians	12	f	180706	276	39	AOI_27_m	TRUE	TRUE	27.jpg	27	142	257
1556	nm_VP4	Namibians	12	f	180982	595	39	AOI_27_m	TRUE	TRUE	27.jpg	27	204	262
1557	nm_VP4	Namibians	12	f	181577	591	39	AOI_27_m	TRUE	TRUE	27.jpg	27	159	205
1558	nm_VP4	Namibians	12	f	182168	309	39	AOI_27_m	TRUE	TRUE	27.jpg	27	163	251
1559	nm_VP4	Namibians	12	f	182477	450	40	AOI_27	FALSE	FALSE	27.jpg	27	514	231
1560	nm_VP4	Namibians	12	f	182926	375	0	Content	NA	NA	Fix_sw.jpg	NA	412	211
1561	nm_VP4	Namibians	12	f	183301	309	79	AOI_45	FALSE	NA	45.jpg	45	360	214
1562	nm_VP4	Namibians	12	f	183609	295	79	AOI_45	FALSE	FALSE	45.jpg	45	261	164
1563	nm_VP4	Namibians	12	f	183905	250	79	AOI_45	FALSE	FALSE	45.jpg	45	231	310
1564	nm_VP4	Namibians	12	f	184155	505	80	AOI_45_m	TRUE	TRUE	45.jpg	45	651	363
1565	nm_VP4	Namibians	12	f	184660	449	80	AOI_45_m	TRUE	TRUE	45.jpg	45	675	183
1566	nm_VP4	Namibians	12	f	185109	645	80	AOI_45_m	TRUE	TRUE	45.jpg	45	647	411
1567	nm_VP4	Namibians	12	f	185754	271	79	AOI_45	FALSE	FALSE	45.jpg	45	284	386
1568	nm_VP4	Namibians	12	f	186025	508	79	AOI_45	FALSE	FALSE	45.jpg	45	321	180
1569	nm_VP4	Namibians	12	f	186533	585	0	Content	NA	NA	Fix_sw.jpg	NA	446	252
1570	nm_VP4	Namibians	12	f	187117	374	21	AOI_19_m	TRUE	TRUE	19.jpg	19	377	274
1571	nm_VP4	Namibians	12	f	187491	256	21	AOI_19_m	TRUE	TRUE	19.jpg	19	348	245
1572	nm_VP4	Namibians	12	f	187747	666	21	AOI_19_m	TRUE	TRUE	19.jpg	19	297	249
1573	nm_VP4	Namibians	12	f	188413	322	21	AOI_19_m	TRUE	TRUE	19.jpg	19	262	288
1574	nm_VP4	Namibians	12	f	188735	607	21	AOI_19_m	TRUE	TRUE	19.jpg	19	354	223
1575	nm_VP4	Namibians	12	f	189342	672	21	AOI_19_m	TRUE	TRUE	19.jpg	19	397	224
1576	nm_VP4	Namibians	12	f	190014	748	0	Content	NA	NA	Fix_sw.jpg	NA	466	243
1577	nm_VP4	Namibians	12	f	190762	363	66	AOI_39_m	TRUE	TRUE	39.jpg	39	652	231
1578	nm_VP4	Namibians	12	f	191126	491	65	AOI_39	FALSE	FALSE	39.jpg	39	305	239
1579	nm_VP4	Namibians	12	f	191617	275	65	AOI_39	FALSE	FALSE	39.jpg	39	351	241
1580	nm_VP4	Namibians	12	f	191891	215	0	Content	NA	NA	39.jpg	39	356	988
1581	nm_VP4	Namibians	12	f	192830	172	0	Content	NA	NA	39.jpg	39	-242	801
1582	nm_VP4	Namibians	12	f	193001	275	0	Content	NA	NA	39.jpg	39	-305	782
1583	nm_VP4	Namibians	12	f	193492	185	0	Content	NA	NA	Fix_sw.jpg	NA	304	278
1584	nm_VP4	Namibians	12	f	193677	263	0	Content	NA	NA	Fix_sw.jpg	NA	409	290
1585	nm_VP4	Namibians	12	f	193940	378	8	AOI_12_m	TRUE	NA	12.jpg	12	458	204
1586	nm_VP4	Namibians	12	f	194318	431	7	AOI_12	FALSE	FALSE	12.jpg	12	373	222
1587	nm_VP4	Namibians	12	f	194749	847	7	AOI_12	FALSE	FALSE	12.jpg	12	328	237
1588	nm_VP4	Namibians	12	f	195596	515	0	Content	NA	NA	12.jpg	12	468	-114
1589	nm_VP4	Namibians	12	f	196110	595	0	Content	NA	NA	12.jpg	12	498	-284
1590	nm_VP4	Namibians	12	f	196706	244	0	Content	NA	NA	12.jpg	12	370	-321
1591	nm_VP4	Namibians	12	f	202322	633	47	AOI_30_m	TRUE	TRUE	30.jpg	30	263	207
1592	nm_VP4	Namibians	12	f	202955	346	0	Content	NA	NA	30.jpg	30	441	-72
1593	nm_VP4	Namibians	12	f	203302	444	0	Content	NA	NA	30.jpg	30	366	-70
1594	nm_VP4	Namibians	12	f	203745	522	0	Content	NA	NA	30.jpg	30	445	-53
1595	nm_VP4	Namibians	12	f	204518	139	0	Content	NA	NA	Fix_sw.jpg	NA	385	310
1596	nm_VP4	Namibians	12	f	206079	350	61	AOI_37	FALSE	FALSE	37.jpg	37	267	178
1597	nm_VP4	Namibians	12	f	206429	195	61	AOI_37	FALSE	FALSE	37.jpg	37	175	192
1598	nm_VP4	Namibians	12	f	207137	260	61	AOI_37	FALSE	FALSE	37.jpg	37	275	219
1599	nm_VP4	Namibians	12	f	207397	461	61	AOI_37	FALSE	FALSE	37.jpg	37	348	237
1600	nm_VP4	Namibians	12	f	207858	676	0	Content	NA	NA	Fix_sw.jpg	NA	435	283
1601	nm_VP4	Namibians	12	f	208534	321	0	AOI_23	FALSE	NA	23.jpg	23	441	236
1602	nm_VP4	Namibians	12	f	208855	412	32	AOI_23	FALSE	FALSE	23.jpg	23	633	297
1603	nm_VP4	Namibians	12	f	209267	186	0	Content	NA	NA	23.jpg	23	506	-37
1604	nm_VP4	Namibians	12	f	209453	409	0	Content	NA	NA	23.jpg	23	422	-81
1605	nm_VP4	Namibians	12	f	209862	468	32	AOI_23	FALSE	FALSE	23.jpg	23	608	238
1606	nm_VP4	Namibians	12	f	210330	324	32	AOI_23	FALSE	FALSE	23.jpg	23	612	296
1607	nm_VP4	Namibians	12	f	210654	577	31	AOI_23_m	TRUE	TRUE	23.jpg	23	189	250
1608	nm_VP4	Namibians	12	f	211231	246	0	Content	NA	NA	Fix_sw.jpg	NA	290	191
1609	nm_VP4	Namibians	12	f	211477	625	0	Content	NA	NA	Fix_sw.jpg	NA	379	212
1610	nm_VP4	Namibians	12	f	212101	459	63	AOI_38	FALSE	FALSE	38.jpg	38	296	187
1611	nm_VP4	Namibians	12	f	212769	382	64	AOI_38_m	TRUE	TRUE	38.jpg	38	629	198
1612	nm_VP4	Namibians	12	f	213150	393	63	AOI_38	FALSE	FALSE	38.jpg	38	242	273
1613	nm_VP4	Namibians	12	f	213544	197	0	Content	NA	NA	38.jpg	38	138	771
1614	nm_VP4	Namibians	12	f	213741	1037	0	Content	NA	NA	38.jpg	38	-185	814
1615	nm_VP4	Namibians	12	f	214778	365	0	Content	NA	NA	Fix_sw.jpg	NA	295	215
1616	nm_VP4	Namibians	12	f	215143	1346	0	Content	NA	NA	Fix_sw.jpg	NA	435	252
1617	nm_VP5	Namibians	11	f	14	216	0	Content	NA	NA	No media	NA	281	358
1618	nm_VP5	Namibians	11	f	216	229	0	Content	NA	NA	No media	NA	662	358
1619	nm_VP5	Namibians	11	f	445	514	0	Content	NA	NA	No media	NA	325	293
1620	nm_VP5	Namibians	11	f	1173	868	0	Content	NA	NA	Fix_sw.jpg	NA	433	272
1621	nm_VP5	Namibians	11	f	2041	354	119	AOI_9	FALSE	FALSE	9.jpg	9	296	262
1622	nm_VP5	Namibians	11	f	2396	228	120	AOI_9_m	TRUE	TRUE	9.jpg	9	578	311
1623	nm_VP5	Namibians	11	f	2624	199	120	AOI_9_m	TRUE	TRUE	9.jpg	9	625	350
1624	nm_VP5	Namibians	11	f	2823	270	120	AOI_9_m	TRUE	TRUE	9.jpg	9	591	176
1625	nm_VP5	Namibians	11	f	3093	371	119	AOI_9	FALSE	FALSE	9.jpg	9	255	210
1626	nm_VP5	Namibians	11	f	3464	233	119	AOI_9	FALSE	FALSE	9.jpg	9	252	296
1627	nm_VP5	Namibians	11	f	3697	470	120	AOI_9_m	TRUE	TRUE	9.jpg	9	583	311
1628	nm_VP5	Namibians	11	f	4167	478	120	AOI_9_m	TRUE	TRUE	9.jpg	9	593	415
1629	nm_VP5	Namibians	11	f	4645	344	119	AOI_9	FALSE	FALSE	9.jpg	9	238	201
1630	nm_VP5	Namibians	11	f	4989	230	0	Content	NA	NA	Fix_sw.jpg	NA	432	262
1631	nm_VP5	Namibians	11	f	5425	168	20	AOI_18	FALSE	NA	18.jpg	18	451	287
1632	nm_VP5	Namibians	11	f	5594	229	19	AOI_18_m	TRUE	TRUE	18.jpg	18	290	293
1633	nm_VP5	Namibians	11	f	5823	196	19	AOI_18_m	TRUE	TRUE	18.jpg	18	249	280
1634	nm_VP5	Namibians	11	f	6019	199	19	AOI_18_m	TRUE	TRUE	18.jpg	18	265	231
1635	nm_VP5	Namibians	11	f	6217	478	20	AOI_18	FALSE	FALSE	18.jpg	18	610	267
1636	nm_VP5	Namibians	11	f	6695	397	20	AOI_18	FALSE	FALSE	18.jpg	18	650	205
1637	nm_VP5	Namibians	11	f	7395	152	20	AOI_18	FALSE	FALSE	18.jpg	18	643	177
1638	nm_VP5	Namibians	11	f	7546	297	19	AOI_18_m	TRUE	TRUE	18.jpg	18	341	173
1639	nm_VP5	Namibians	11	f	7843	190	19	AOI_18_m	TRUE	TRUE	18.jpg	18	302	213
1640	nm_VP5	Namibians	11	f	8033	329	20	AOI_18	FALSE	FALSE	18.jpg	18	590	265
1641	nm_VP5	Namibians	11	f	8362	196	0	Content	NA	NA	Fix_sw.jpg	NA	636	250
1642	nm_VP5	Namibians	11	f	8558	675	0	Content	NA	NA	Fix_sw.jpg	NA	448	264
1643	nm_VP5	Namibians	11	f	9232	194	3	AOI_10	FALSE	FALSE	10.jpg	10	303	310
1644	nm_VP5	Namibians	11	f	9427	294	3	AOI_10	FALSE	FALSE	10.jpg	10	312	162
1645	nm_VP5	Namibians	11	f	10390	162	4	AOI_10_m	TRUE	TRUE	10.jpg	10	658	193
1646	nm_VP5	Namibians	11	f	10552	502	3	AOI_10	FALSE	FALSE	10.jpg	10	292	195
1647	nm_VP5	Namibians	11	f	11054	204	0	Content	NA	NA	10.jpg	10	-6	203
1648	nm_VP5	Namibians	11	f	11258	375	4	AOI_10_m	TRUE	TRUE	10.jpg	10	640	283
1649	nm_VP5	Namibians	11	f	11633	363	3	AOI_10	FALSE	FALSE	10.jpg	10	286	205
1650	nm_VP5	Namibians	11	f	12152	742	0	Content	NA	NA	Fix_sw.jpg	NA	458	275
1651	nm_VP5	Namibians	11	f	12894	584	17	AOI_17_m	TRUE	TRUE	17.jpg	17	272	270
1652	nm_VP5	Namibians	11	f	13478	335	18	AOI_17	FALSE	FALSE	17.jpg	17	657	291
1653	nm_VP5	Namibians	11	f	13813	231	18	AOI_17	FALSE	FALSE	17.jpg	17	655	372
1654	nm_VP5	Namibians	11	f	14044	538	18	AOI_17	FALSE	FALSE	17.jpg	17	649	201
1655	nm_VP5	Namibians	11	f	14787	462	17	AOI_17_m	TRUE	TRUE	17.jpg	17	251	160
1656	nm_VP5	Namibians	11	f	15249	328	17	AOI_17_m	TRUE	TRUE	17.jpg	17	304	245
1657	nm_VP5	Namibians	11	f	15849	365	0	Content	NA	NA	Fix_sw.jpg	NA	462	264
1658	nm_VP5	Namibians	11	f	16214	408	12	AOI_14_m	TRUE	TRUE	14.jpg	14	598	285
1659	nm_VP5	Namibians	11	f	16622	290	11	AOI_14	FALSE	FALSE	14.jpg	14	237	285
1660	nm_VP5	Namibians	11	f	16912	261	11	AOI_14	FALSE	FALSE	14.jpg	14	185	305
1661	nm_VP5	Namibians	11	f	17173	467	12	AOI_14_m	TRUE	TRUE	14.jpg	14	571	290
1662	nm_VP5	Namibians	11	f	17641	331	11	AOI_14	FALSE	FALSE	14.jpg	14	301	238
1663	nm_VP5	Namibians	11	f	18179	347	12	AOI_14_m	TRUE	TRUE	14.jpg	14	550	238
1664	nm_VP5	Namibians	11	f	18526	273	11	AOI_14	FALSE	FALSE	14.jpg	14	320	259
1665	nm_VP5	Namibians	11	f	18799	405	11	AOI_14	FALSE	FALSE	14.jpg	14	260	236
1666	nm_VP5	Namibians	11	f	19204	689	0	Content	NA	NA	Fix_sw.jpg	NA	435	278
1667	nm_VP5	Namibians	11	f	19892	292	56	AOI_34_m	TRUE	TRUE	34.jpg	34	605	251
1668	nm_VP5	Namibians	11	f	20184	283	56	AOI_34_m	TRUE	TRUE	34.jpg	34	676	313
1669	nm_VP5	Namibians	11	f	20467	423	55	AOI_34	FALSE	FALSE	34.jpg	34	259	258
1670	nm_VP5	Namibians	11	f	20890	293	55	AOI_34	FALSE	FALSE	34.jpg	34	267	167
1671	nm_VP5	Namibians	11	f	21183	326	56	AOI_34_m	TRUE	TRUE	34.jpg	34	602	236
1672	nm_VP5	Namibians	11	f	21509	357	55	AOI_34	FALSE	FALSE	34.jpg	34	253	251
1673	nm_VP5	Namibians	11	f	21866	392	56	AOI_34_m	TRUE	TRUE	34.jpg	34	577	234
1674	nm_VP5	Namibians	11	f	22736	628	0	Content	NA	NA	Fix_sw.jpg	NA	404	277
1675	nm_VP5	Namibians	11	f	23364	323	27	AOI_21_m	TRUE	TRUE	21.jpg	21	226	304
1676	nm_VP5	Namibians	11	f	23687	261	28	AOI_21	FALSE	FALSE	21.jpg	21	623	291
1677	nm_VP5	Namibians	11	f	23948	413	28	AOI_21	FALSE	FALSE	21.jpg	21	592	161
1678	nm_VP5	Namibians	11	f	24361	293	27	AOI_21_m	TRUE	TRUE	21.jpg	21	233	184
1679	nm_VP5	Namibians	11	f	24654	259	28	AOI_21	FALSE	FALSE	21.jpg	21	584	252
1680	nm_VP5	Namibians	11	f	24913	483	28	AOI_21	FALSE	FALSE	21.jpg	21	471	275
1681	nm_VP5	Namibians	11	f	25396	201	28	AOI_21	FALSE	FALSE	21.jpg	21	573	264
1682	nm_VP5	Namibians	11	f	25597	258	27	AOI_21_m	TRUE	TRUE	21.jpg	21	363	251
1683	nm_VP5	Namibians	11	f	26010	902	27	AOI_21_m	TRUE	TRUE	21.jpg	21	405	271
1684	nm_VP5	Namibians	11	f	26912	494	71	AOI_41	FALSE	FALSE	41.jpg	41	292	311
1685	nm_VP5	Namibians	11	f	27406	426	72	AOI_41_m	TRUE	TRUE	41.jpg	41	556	312
1686	nm_VP5	Namibians	11	f	27833	336	71	AOI_41	FALSE	FALSE	41.jpg	41	294	330
1687	nm_VP5	Namibians	11	f	28169	230	71	AOI_41	FALSE	FALSE	41.jpg	41	254	257
1688	nm_VP5	Namibians	11	f	28399	613	72	AOI_41_m	TRUE	TRUE	41.jpg	41	601	315
1689	nm_VP5	Namibians	11	f	29012	262	72	AOI_41_m	TRUE	TRUE	41.jpg	41	580	214
1690	nm_VP5	Namibians	11	f	29429	350	72	AOI_41_m	TRUE	TRUE	41.jpg	41	565	211
1691	nm_VP5	Namibians	11	f	29779	791	0	Content	NA	NA	Fix_sw.jpg	NA	420	273
1692	nm_VP5	Namibians	11	f	30570	429	10	AOI_13_m	TRUE	TRUE	13.jpg	13	629	279
1693	nm_VP5	Namibians	11	f	30999	202	9	AOI_13	FALSE	FALSE	13.jpg	13	324	229
1694	nm_VP5	Namibians	11	f	31419	250	9	AOI_13	FALSE	FALSE	13.jpg	13	341	234
1695	nm_VP5	Namibians	11	f	31669	272	10	AOI_13_m	TRUE	TRUE	13.jpg	13	586	279
1696	nm_VP5	Namibians	11	f	31942	403	9	AOI_13	FALSE	FALSE	13.jpg	13	341	233
1697	nm_VP5	Namibians	11	f	32635	159	9	AOI_13	FALSE	FALSE	13.jpg	13	414	234
1698	nm_VP5	Namibians	11	f	33007	443	9	AOI_13	FALSE	NA	13.jpg	13	431	251
1699	nm_VP5	Namibians	11	f	33450	620	0	Content	NA	NA	Fix_sw.jpg	NA	411	293
1700	nm_VP5	Namibians	11	f	34070	544	106	AOI_57	FALSE	FALSE	57.jpg	57	643	380
1701	nm_VP5	Namibians	11	f	34613	350	106	AOI_57	FALSE	FALSE	57.jpg	57	581	152
1702	nm_VP5	Namibians	11	f	34963	519	105	AOI_57_m	TRUE	TRUE	57.jpg	57	232	180
1703	nm_VP5	Namibians	11	f	35482	421	106	AOI_57	FALSE	FALSE	57.jpg	57	558	187
1704	nm_VP5	Namibians	11	f	35903	459	106	AOI_57	FALSE	FALSE	57.jpg	57	546	146
1705	nm_VP5	Namibians	11	f	36538	476	106	AOI_57	FALSE	FALSE	57.jpg	57	590	170
1706	nm_VP5	Namibians	11	f	37015	611	0	Content	NA	NA	Fix_sw.jpg	NA	422	257
1707	nm_VP5	Namibians	11	f	37626	388	111	AOI_6	FALSE	FALSE	6.jpg	6	206	283
1708	nm_VP5	Namibians	11	f	38014	361	112	AOI_6_m	TRUE	TRUE	6.jpg	6	599	304
1709	nm_VP5	Namibians	11	f	38376	690	112	AOI_6_m	TRUE	TRUE	6.jpg	6	584	261
1710	nm_VP5	Namibians	11	f	39369	208	112	AOI_6_m	TRUE	TRUE	6.jpg	6	619	303
1711	nm_VP5	Namibians	11	f	39577	285	112	AOI_6_m	TRUE	TRUE	6.jpg	6	621	389
1712	nm_VP5	Namibians	11	f	39862	273	112	AOI_6_m	TRUE	TRUE	6.jpg	6	606	243
1713	nm_VP5	Namibians	11	f	40135	434	111	AOI_6	FALSE	FALSE	6.jpg	6	265	232
1714	nm_VP5	Namibians	11	f	40569	738	0	Content	NA	NA	Fix_sw.jpg	NA	424	270
1715	nm_VP5	Namibians	11	f	41307	378	44	AOI_29	FALSE	FALSE	29.jpg	29	586	294
1716	nm_VP5	Namibians	11	f	41685	251	44	AOI_29	FALSE	FALSE	29.jpg	29	598	182
1717	nm_VP5	Namibians	11	f	41936	187	44	AOI_29	FALSE	FALSE	29.jpg	29	600	131
1718	nm_VP5	Namibians	11	f	42326	524	44	AOI_29	FALSE	FALSE	29.jpg	29	607	362
1719	nm_VP5	Namibians	11	f	42850	694	43	AOI_29_m	TRUE	TRUE	29.jpg	29	296	177
1720	nm_VP5	Namibians	11	f	43544	354	0	Content	NA	NA	29.jpg	29	438	-95
1721	nm_VP5	Namibians	11	f	43898	260	0	Content	NA	NA	Fix_sw.jpg	NA	380	264
1722	nm_VP5	Namibians	11	f	44158	194	0	Content	NA	NA	Fix_sw.jpg	NA	449	266
1723	nm_VP5	Namibians	11	f	44557	155	0	AOI_49_m	TRUE	NA	49.jpg	49	434	260
1724	nm_VP5	Namibians	11	f	44711	522	87	AOI_49_m	TRUE	TRUE	49.jpg	49	262	148
1725	nm_VP5	Namibians	11	f	45234	318	88	AOI_49	FALSE	FALSE	49.jpg	49	624	184
1726	nm_VP5	Namibians	11	f	45552	417	87	AOI_49_m	TRUE	TRUE	49.jpg	49	273	310
1727	nm_VP5	Namibians	11	f	45968	193	87	AOI_49_m	TRUE	TRUE	49.jpg	49	252	211
1728	nm_VP5	Namibians	11	f	46405	298	88	AOI_49	FALSE	FALSE	49.jpg	49	620	157
1729	nm_VP5	Namibians	11	f	46704	254	87	AOI_49_m	TRUE	NA	49.jpg	49	369	298
1730	nm_VP5	Namibians	11	f	47172	190	87	AOI_49_m	TRUE	TRUE	49.jpg	49	302	167
1731	nm_VP5	Namibians	11	f	47361	320	88	AOI_49	FALSE	FALSE	49.jpg	49	558	213
1732	nm_VP5	Namibians	11	f	47681	674	0	Content	NA	NA	Fix_sw.jpg	NA	451	263
1733	nm_VP5	Namibians	11	f	48356	190	45	AOI_3	FALSE	FALSE	3.jpg	3	310	219
1734	nm_VP5	Namibians	11	f	48546	227	46	AOI_3_m	TRUE	TRUE	3.jpg	3	629	220
1735	nm_VP5	Namibians	11	f	48773	294	46	AOI_3_m	TRUE	TRUE	3.jpg	3	662	192
1736	nm_VP5	Namibians	11	f	49067	237	45	AOI_3	FALSE	FALSE	3.jpg	3	289	209
1737	nm_VP5	Namibians	11	f	49304	227	45	AOI_3	FALSE	FALSE	3.jpg	3	277	155
1738	nm_VP5	Namibians	11	f	49531	362	45	AOI_3	FALSE	FALSE	3.jpg	3	307	129
1739	nm_VP5	Namibians	11	f	49893	255	45	AOI_3	FALSE	FALSE	3.jpg	3	310	174
1740	nm_VP5	Namibians	11	f	50148	516	46	AOI_3_m	TRUE	TRUE	3.jpg	3	649	241
1741	nm_VP5	Namibians	11	f	50663	189	46	AOI_3_m	TRUE	TRUE	3.jpg	3	604	207
1742	nm_VP5	Namibians	11	f	50852	415	46	AOI_3_m	TRUE	TRUE	3.jpg	3	594	160
1743	nm_VP5	Namibians	11	f	51268	512	0	Content	NA	NA	Fix_sw.jpg	NA	417	263
1744	nm_VP5	Namibians	11	f	51780	522	75	AOI_43	FALSE	FALSE	43.jpg	43	237	193
1745	nm_VP5	Namibians	11	f	52302	332	75	AOI_43	FALSE	FALSE	43.jpg	43	293	175
1746	nm_VP5	Namibians	11	f	52634	326	76	AOI_43_m	TRUE	TRUE	43.jpg	43	589	236
1747	nm_VP5	Namibians	11	f	52961	689	76	AOI_43_m	TRUE	TRUE	43.jpg	43	632	152
1748	nm_VP5	Namibians	11	f	53649	193	75	AOI_43	FALSE	FALSE	43.jpg	43	280	133
1749	nm_VP5	Namibians	11	f	54282	433	76	AOI_43_m	TRUE	TRUE	43.jpg	43	543	226
1750	nm_VP5	Namibians	11	f	54715	706	0	Content	NA	NA	Fix_sw.jpg	NA	417	262
1751	nm_VP5	Namibians	11	f	55421	255	117	AOI_8	FALSE	FALSE	8.jpg	8	236	244
1752	nm_VP5	Namibians	11	f	55676	522	118	AOI_8_m	TRUE	TRUE	8.jpg	8	546	240
1753	nm_VP5	Namibians	11	f	56198	298	117	AOI_8	FALSE	NA	8.jpg	8	369	231
1754	nm_VP5	Namibians	11	f	56496	323	118	AOI_8_m	TRUE	TRUE	8.jpg	8	593	229
1755	nm_VP5	Namibians	11	f	56997	487	118	AOI_8_m	TRUE	TRUE	8.jpg	8	642	181
1756	nm_VP5	Namibians	11	f	57484	263	118	AOI_8_m	TRUE	TRUE	8.jpg	8	533	288
1757	nm_VP5	Namibians	11	f	57747	198	117	AOI_8	FALSE	FALSE	8.jpg	8	309	259
1758	nm_VP5	Namibians	11	f	57945	392	118	AOI_8_m	TRUE	TRUE	8.jpg	8	591	248
1759	nm_VP5	Namibians	11	f	58337	747	0	Content	NA	NA	Fix_sw.jpg	NA	454	279
1760	nm_VP5	Namibians	11	f	59084	198	89	AOI_5	FALSE	FALSE	5.jpg	5	258	200
1761	nm_VP5	Namibians	11	f	59632	173	0	Content	NA	NA	5.jpg	5	465	-73
1762	nm_VP5	Namibians	11	f	59805	363	0	Content	NA	NA	5.jpg	5	444	-115
1763	nm_VP5	Namibians	11	f	60168	370	90	AOI_5_m	TRUE	TRUE	5.jpg	5	527	169
1764	nm_VP5	Namibians	11	f	60749	175	90	AOI_5_m	TRUE	TRUE	5.jpg	5	583	135
1765	nm_VP5	Namibians	11	f	60924	335	0	Content	NA	NA	5.jpg	5	437	-88
1766	nm_VP5	Namibians	11	f	61259	266	0	Content	NA	NA	5.jpg	5	514	803
1767	nm_VP5	Namibians	11	f	61525	397	0	Content	NA	NA	5.jpg	5	494	911
1768	nm_VP5	Namibians	11	f	61922	571	0	Content	NA	NA	Fix_sw.jpg	NA	422	260
1769	nm_VP5	Namibians	11	f	62493	296	83	AOI_47_m	TRUE	TRUE	47.jpg	47	263	344
1770	nm_VP5	Namibians	11	f	62788	197	83	AOI_47_m	TRUE	TRUE	47.jpg	47	237	227
1771	nm_VP5	Namibians	11	f	62986	328	84	AOI_47	FALSE	FALSE	47.jpg	47	589	322
1772	nm_VP5	Namibians	11	f	63313	229	84	AOI_47	FALSE	FALSE	47.jpg	47	635	352
1773	nm_VP5	Namibians	11	f	63543	262	84	AOI_47	FALSE	FALSE	47.jpg	47	613	267
1774	nm_VP5	Namibians	11	f	63804	233	83	AOI_47_m	TRUE	TRUE	47.jpg	47	264	301
1775	nm_VP5	Namibians	11	f	64247	163	0	Content	NA	NA	47.jpg	47	-9	574
1776	nm_VP5	Namibians	11	f	64410	355	0	Content	NA	NA	47.jpg	47	-213	818
1777	nm_VP5	Namibians	11	f	64765	736	0	Content	NA	NA	47.jpg	47	-293	837
1778	nm_VP5	Namibians	11	f	65501	617	0	Content	NA	NA	Fix_sw.jpg	NA	463	272
1779	nm_VP5	Namibians	11	f	66119	438	24	AOI_2_m	TRUE	TRUE	2.jpg	2	594	271
1780	nm_VP5	Namibians	11	f	67251	847	0	Content	NA	NA	2.jpg	2	-283	853
1781	nm_VP5	Namibians	11	f	68097	414	24	AOI_2_m	TRUE	TRUE	2.jpg	2	534	264
1782	nm_VP5	Namibians	11	f	68725	305	23	AOI_2	FALSE	FALSE	2.jpg	2	368	228
1783	nm_VP5	Namibians	11	f	69030	674	0	Content	NA	NA	Fix_sw.jpg	NA	451	268
1784	nm_VP5	Namibians	11	f	69703	350	60	AOI_36_m	TRUE	TRUE	36.jpg	36	652	248
1785	nm_VP5	Namibians	11	f	70054	332	60	AOI_36_m	TRUE	TRUE	36.jpg	36	633	195
1786	nm_VP5	Namibians	11	f	70386	468	59	AOI_36	FALSE	FALSE	36.jpg	36	257	239
1787	nm_VP5	Namibians	11	f	70854	466	60	AOI_36_m	TRUE	TRUE	36.jpg	36	600	217
1788	nm_VP5	Namibians	11	f	71481	177	60	AOI_36_m	TRUE	TRUE	36.jpg	36	619	173
1789	nm_VP5	Namibians	11	f	71658	938	60	AOI_36_m	TRUE	TRUE	36.jpg	36	613	104
1790	nm_VP5	Namibians	11	f	72596	537	0	Content	NA	NA	Fix_sw.jpg	NA	457	270
1791	nm_VP5	Namibians	11	f	73133	222	40	AOI_27	FALSE	FALSE	27.jpg	27	576	260
1792	nm_VP5	Namibians	11	f	73355	249	40	AOI_27	FALSE	FALSE	27.jpg	27	625	211
1793	nm_VP5	Namibians	11	f	73604	402	40	AOI_27	FALSE	FALSE	27.jpg	27	729	259
1794	nm_VP5	Namibians	11	f	74006	293	39	AOI_27_m	TRUE	TRUE	27.jpg	27	291	283
1795	nm_VP5	Namibians	11	f	74299	422	39	AOI_27_m	TRUE	TRUE	27.jpg	27	238	242
1796	nm_VP5	Namibians	11	f	74721	479	40	AOI_27	FALSE	FALSE	27.jpg	27	554	236
1797	nm_VP5	Namibians	11	f	75201	787	40	AOI_27	FALSE	FALSE	27.jpg	27	609	196
1798	nm_VP5	Namibians	11	f	76281	411	0	Content	NA	NA	Fix_sw.jpg	NA	419	255
1799	nm_VP5	Namibians	11	f	76693	234	79	AOI_45	FALSE	FALSE	45.jpg	45	248	232
1800	nm_VP5	Namibians	11	f	76927	318	79	AOI_45	FALSE	FALSE	45.jpg	45	231	195
1801	nm_VP5	Namibians	11	f	77245	195	79	AOI_45	FALSE	FALSE	45.jpg	45	257	135
1802	nm_VP5	Namibians	11	f	77440	189	80	AOI_45_m	TRUE	TRUE	45.jpg	45	593	252
1803	nm_VP5	Namibians	11	f	77629	251	80	AOI_45_m	TRUE	TRUE	45.jpg	45	634	395
1804	nm_VP5	Namibians	11	f	77879	188	80	AOI_45_m	TRUE	TRUE	45.jpg	45	591	180
1805	nm_VP5	Namibians	11	f	78068	282	80	AOI_45_m	TRUE	TRUE	45.jpg	45	597	233
1806	nm_VP5	Namibians	11	f	78556	264	80	AOI_45_m	TRUE	TRUE	45.jpg	45	584	144
1807	nm_VP5	Namibians	11	f	78820	397	80	AOI_45_m	TRUE	TRUE	45.jpg	45	618	206
1808	nm_VP5	Namibians	11	f	79217	496	80	AOI_45_m	TRUE	TRUE	45.jpg	45	580	251
1809	nm_VP5	Namibians	11	f	79713	673	0	Content	NA	NA	Fix_sw.jpg	NA	414	260
1810	nm_VP5	Namibians	11	f	80387	227	21	AOI_19_m	TRUE	TRUE	19.jpg	19	244	245
1811	nm_VP5	Namibians	11	f	80614	192	21	AOI_19_m	TRUE	TRUE	19.jpg	19	225	337
1812	nm_VP5	Namibians	11	f	80806	222	21	AOI_19_m	TRUE	TRUE	19.jpg	19	231	178
1813	nm_VP5	Namibians	11	f	81028	476	22	AOI_19	FALSE	FALSE	19.jpg	19	620	252
1814	nm_VP5	Namibians	11	f	81504	356	22	AOI_19	FALSE	FALSE	19.jpg	19	606	172
1815	nm_VP5	Namibians	11	f	81860	608	22	AOI_19	FALSE	FALSE	19.jpg	19	649	277
1816	nm_VP5	Namibians	11	f	82468	255	22	AOI_19	FALSE	FALSE	19.jpg	19	612	181
1817	nm_VP5	Namibians	11	f	82723	482	22	AOI_19	FALSE	FALSE	19.jpg	19	549	155
1818	nm_VP5	Namibians	11	f	83204	561	0	Content	NA	NA	Fix_sw.jpg	NA	421	273
1819	nm_VP5	Namibians	11	f	83765	402	65	AOI_39	FALSE	FALSE	39.jpg	39	297	254
1820	nm_VP5	Namibians	11	f	84167	434	66	AOI_39_m	TRUE	TRUE	39.jpg	39	592	206
1821	nm_VP5	Namibians	11	f	84958	271	66	AOI_39_m	TRUE	TRUE	39.jpg	39	560	168
1822	nm_VP5	Namibians	11	f	85230	432	65	AOI_39	FALSE	FALSE	39.jpg	39	267	233
1823	nm_VP5	Namibians	11	f	85661	452	66	AOI_39_m	TRUE	TRUE	39.jpg	39	551	225
1824	nm_VP5	Namibians	11	f	86113	196	65	AOI_39	FALSE	FALSE	39.jpg	39	263	230
1825	nm_VP5	Namibians	11	f	86468	315	65	AOI_39	FALSE	FALSE	39.jpg	39	293	199
1826	nm_VP5	Namibians	11	f	86782	758	0	Content	NA	NA	Fix_sw.jpg	NA	414	278
1827	nm_VP5	Namibians	11	f	87540	738	8	AOI_12_m	TRUE	TRUE	12.jpg	12	531	245
1828	nm_VP5	Namibians	11	f	88278	232	7	AOI_12	FALSE	FALSE	12.jpg	12	289	272
1829	nm_VP5	Namibians	11	f	88510	436	8	AOI_12_m	TRUE	TRUE	12.jpg	12	558	368
1830	nm_VP5	Namibians	11	f	88946	408	7	AOI_12	FALSE	FALSE	12.jpg	12	166	366
1831	nm_VP5	Namibians	11	f	89938	171	8	AOI_12_m	TRUE	TRUE	12.jpg	12	646	263
1832	nm_VP5	Namibians	11	f	90109	237	0	Content	NA	NA	Fix_sw.jpg	NA	703	305
1833	nm_VP5	Namibians	11	f	90345	535	0	Content	NA	NA	Fix_sw.jpg	NA	424	275
1834	nm_VP5	Namibians	11	f	90881	229	41	AOI_28_m	TRUE	TRUE	28.jpg	28	258	294
1835	nm_VP5	Namibians	11	f	91110	230	41	AOI_28_m	TRUE	TRUE	28.jpg	28	222	234
1836	nm_VP5	Namibians	11	f	91340	262	42	AOI_28	FALSE	FALSE	28.jpg	28	605	266
1837	nm_VP5	Namibians	11	f	91602	240	42	AOI_28	FALSE	FALSE	28.jpg	28	618	212
1838	nm_VP5	Namibians	11	f	91999	479	42	AOI_28	FALSE	FALSE	28.jpg	28	631	186
1839	nm_VP5	Namibians	11	f	92479	521	42	AOI_28	FALSE	FALSE	28.jpg	28	533	178
1840	nm_VP5	Namibians	11	f	93000	261	42	AOI_28	FALSE	FALSE	28.jpg	28	556	148
1841	nm_VP5	Namibians	11	f	93417	178	42	AOI_28	FALSE	FALSE	28.jpg	28	598	135
1842	nm_VP5	Namibians	11	f	93595	304	42	AOI_28	FALSE	FALSE	28.jpg	28	557	143
1843	nm_VP5	Namibians	11	f	93898	606	0	Content	NA	NA	Fix_sw.jpg	NA	423	261
1844	nm_VP5	Namibians	11	f	94504	348	48	AOI_30	FALSE	FALSE	30.jpg	30	575	151
1845	nm_VP5	Namibians	11	f	94853	320	48	AOI_30	FALSE	FALSE	30.jpg	30	631	343
1846	nm_VP5	Namibians	11	f	95173	367	47	AOI_30_m	TRUE	TRUE	30.jpg	30	343	173
1847	nm_VP5	Namibians	11	f	95716	245	48	AOI_30	FALSE	NA	30.jpg	30	505	85
1848	nm_VP5	Namibians	11	f	95962	378	48	AOI_30	FALSE	FALSE	30.jpg	30	587	155
1849	nm_VP5	Namibians	11	f	96495	470	48	AOI_30	FALSE	NA	30.jpg	30	486	135
1850	nm_VP5	Namibians	11	f	96965	286	47	AOI_30_m	TRUE	TRUE	30.jpg	30	323	238
1851	nm_VP5	Namibians	11	f	97581	605	0	Content	NA	NA	Fix_sw.jpg	NA	409	254
1852	nm_VP5	Namibians	11	f	98389	278	62	AOI_37_m	TRUE	TRUE	37.jpg	37	591	279
1853	nm_VP5	Namibians	11	f	98877	287	62	AOI_37_m	TRUE	TRUE	37.jpg	37	514	231
1854	nm_VP5	Namibians	11	f	99164	501	62	AOI_37_m	TRUE	TRUE	37.jpg	37	675	333
1855	nm_VP5	Namibians	11	f	99665	302	62	AOI_37_m	TRUE	TRUE	37.jpg	37	611	202
1856	nm_VP5	Namibians	11	f	99966	238	61	AOI_37	FALSE	FALSE	37.jpg	37	296	266
1857	nm_VP5	Namibians	11	f	100204	200	61	AOI_37	FALSE	FALSE	37.jpg	37	249	284
1858	nm_VP5	Namibians	11	f	100404	399	61	AOI_37	FALSE	FALSE	37.jpg	37	327	284
1859	nm_VP5	Namibians	11	f	101170	425	0	Content	NA	NA	Fix_sw.jpg	NA	424	281
1860	nm_VP5	Namibians	11	f	101595	373	32	AOI_23	FALSE	FALSE	23.jpg	23	573	270
1861	nm_VP5	Namibians	11	f	101967	346	31	AOI_23_m	TRUE	TRUE	23.jpg	23	228	242
1862	nm_VP5	Namibians	11	f	102625	959	32	AOI_23	FALSE	FALSE	23.jpg	23	594	193
1863	nm_VP5	Namibians	11	f	103584	384	32	AOI_23	FALSE	FALSE	23.jpg	23	636	176
1864	nm_VP5	Namibians	11	f	104172	167	32	AOI_23	FALSE	FALSE	23.jpg	23	647	193
1865	nm_VP5	Namibians	11	f	104339	826	0	Content	NA	NA	Fix_sw.jpg	NA	436	262
1866	nm_VP5	Namibians	11	f	105165	218	64	AOI_38_m	TRUE	TRUE	38.jpg	38	602	239
1867	nm_VP5	Namibians	11	f	105383	320	64	AOI_38_m	TRUE	TRUE	38.jpg	38	600	146
1868	nm_VP5	Namibians	11	f	106048	328	64	AOI_38_m	TRUE	NA	38.jpg	38	531	217
1869	nm_VP5	Namibians	11	f	106376	499	64	AOI_38_m	TRUE	TRUE	38.jpg	38	588	206
1870	nm_VP5	Namibians	11	f	106875	265	63	AOI_38	FALSE	FALSE	38.jpg	38	247	262
1871	nm_VP5	Namibians	11	f	107140	326	63	AOI_38	FALSE	FALSE	38.jpg	38	234	394
1872	nm_VP5	Namibians	11	f	107466	527	63	AOI_38	FALSE	FALSE	38.jpg	38	258	178
1873	nm_VP5	Namibians	11	f	108292	425	0	Content	NA	NA	Fix_sw.jpg	NA	422	254
1874	nm_VP5	Namibians	11	f	108717	797	54	AOI_33_m	TRUE	TRUE	33.jpg	33	567	192
1875	nm_VP5	Namibians	11	f	109514	404	53	AOI_33	FALSE	FALSE	33.jpg	33	302	227
1876	nm_VP5	Namibians	11	f	110076	185	54	AOI_33_m	TRUE	TRUE	33.jpg	33	522	365
1877	nm_VP5	Namibians	11	f	110260	505	54	AOI_33_m	TRUE	TRUE	33.jpg	33	556	213
1878	nm_VP5	Namibians	11	f	110974	226	0	Content	NA	NA	33.jpg	33	-26	718
1879	nm_VP5	Namibians	11	f	111200	325	54	AOI_33_m	TRUE	NA	33.jpg	33	482	254
1880	nm_VP5	Namibians	11	f	111525	193	0	Content	NA	NA	Fix_sw.jpg	NA	324	264
1881	nm_VP5	Namibians	11	f	111718	571	0	Content	NA	NA	Fix_sw.jpg	NA	455	273
1882	nm_VP5	Namibians	11	f	112289	348	107	AOI_58_m	TRUE	TRUE	58.jpg	58	317	280
1883	nm_VP5	Namibians	11	f	112843	214	108	AOI_58	FALSE	FALSE	58.jpg	58	610	224
1884	nm_VP5	Namibians	11	f	113057	234	107	AOI_58_m	TRUE	TRUE	58.jpg	58	331	249
1885	nm_VP5	Namibians	11	f	113451	398	107	AOI_58_m	TRUE	TRUE	58.jpg	58	281	196
1886	nm_VP5	Namibians	11	f	113849	301	107	AOI_58_m	TRUE	TRUE	58.jpg	58	177	299
1887	nm_VP5	Namibians	11	f	114151	212	0	Content	NA	NA	58.jpg	58	-321	433
1888	nm_VP5	Namibians	11	f	114624	399	107	AOI_58_m	TRUE	TRUE	58.jpg	58	298	282
1889	nm_VP5	Namibians	11	f	115236	334	0	Content	NA	NA	Fix_sw.jpg	NA	438	290
1890	nm_VP5	Namibians	11	f	115569	198	91	AOI_50_m	TRUE	TRUE	50.jpg	50	346	323
1891	nm_VP5	Namibians	11	f	115768	343	91	AOI_50_m	TRUE	TRUE	50.jpg	50	276	226
1892	nm_VP5	Namibians	11	f	116111	1272	92	AOI_50	FALSE	FALSE	50.jpg	50	635	193
1893	nm_VP5	Namibians	11	f	117616	332	92	AOI_50	FALSE	FALSE	50.jpg	50	638	175
1894	nm_VP5	Namibians	11	f	117948	232	91	AOI_50_m	TRUE	TRUE	50.jpg	50	231	169
1895	nm_VP5	Namibians	11	f	118180	591	92	AOI_50	FALSE	FALSE	50.jpg	50	620	192
1896	nm_VP5	Namibians	11	f	118771	195	0	Content	NA	NA	Fix_sw.jpg	NA	402	274
1897	nm_VP5	Namibians	11	f	119149	312	30	AOI_22	FALSE	NA	22.jpg	22	455	216
1898	nm_VP5	Namibians	11	f	119461	193	29	AOI_22_m	TRUE	TRUE	22.jpg	22	330	280
1899	nm_VP5	Namibians	11	f	119864	165	30	AOI_22	FALSE	FALSE	22.jpg	22	596	172
1900	nm_VP5	Namibians	11	f	120029	622	30	AOI_22	FALSE	FALSE	22.jpg	22	606	211
1901	nm_VP5	Namibians	11	f	120650	254	0	Content	NA	NA	22.jpg	22	445	664
1902	nm_VP5	Namibians	11	f	120904	192	30	AOI_22	FALSE	NA	22.jpg	22	472	211
1903	nm_VP5	Namibians	11	f	121338	221	30	AOI_22	FALSE	FALSE	22.jpg	22	650	133
1904	nm_VP5	Namibians	11	f	121558	615	29	AOI_22_m	TRUE	TRUE	22.jpg	22	354	168
1905	nm_VP5	Namibians	11	f	122174	191	0	Content	NA	NA	Fix_sw.jpg	NA	515	215
1906	nm_VP5	Namibians	11	f	122365	573	0	Content	NA	NA	Fix_sw.jpg	NA	442	277
1907	nm_VP5	Namibians	11	f	122937	285	14	AOI_15_m	TRUE	TRUE	15.jpg	15	592	267
1908	nm_VP5	Namibians	11	f	123222	346	14	AOI_15_m	TRUE	TRUE	15.jpg	15	691	257
1909	nm_VP5	Namibians	11	f	123777	204	14	AOI_15_m	TRUE	TRUE	15.jpg	15	660	171
1910	nm_VP5	Namibians	11	f	123981	325	14	AOI_15_m	TRUE	TRUE	15.jpg	15	593	310
1911	nm_VP5	Namibians	11	f	124306	268	14	AOI_15_m	TRUE	TRUE	15.jpg	15	594	222
1912	nm_VP5	Namibians	11	f	124574	261	0	Content	NA	NA	15.jpg	15	523	-87
1913	nm_VP5	Namibians	11	f	125053	212	14	AOI_15_m	TRUE	TRUE	15.jpg	15	550	267
1914	nm_VP5	Namibians	11	f	125591	163	13	AOI_15	FALSE	FALSE	15.jpg	15	365	221
1915	nm_VP5	Namibians	11	f	126114	391	0	Content	NA	NA	Fix_sw.jpg	NA	420	286
1916	nm_VP5	Namibians	11	f	126505	233	73	AOI_42	FALSE	FALSE	42.jpg	42	267	298
1917	nm_VP5	Namibians	11	f	126738	400	73	AOI_42	FALSE	FALSE	42.jpg	42	248	190
1918	nm_VP5	Namibians	11	f	127138	300	73	AOI_42	FALSE	FALSE	42.jpg	42	307	318
1919	nm_VP5	Namibians	11	f	127437	461	74	AOI_42_m	TRUE	TRUE	42.jpg	42	513	215
1920	nm_VP5	Namibians	11	f	127898	358	0	Content	NA	NA	42.jpg	42	144	670
1921	nm_VP5	Namibians	11	f	128256	202	74	AOI_42_m	TRUE	NA	42.jpg	42	479	241
1922	nm_VP5	Namibians	11	f	128775	334	74	AOI_42_m	TRUE	TRUE	42.jpg	42	618	296
1923	nm_VP5	Namibians	11	f	129109	268	74	AOI_42_m	TRUE	NA	42.jpg	42	473	160
1924	nm_VP5	Namibians	11	f	129377	652	0	Content	NA	NA	Fix_sw.jpg	NA	421	289
1925	nm_VP5	Namibians	11	f	130028	396	25	AOI_20_m	TRUE	TRUE	20.jpg	20	344	262
1926	nm_VP5	Namibians	11	f	130424	297	26	AOI_20	FALSE	FALSE	20.jpg	20	564	258
1927	nm_VP5	Namibians	11	f	130721	201	25	AOI_20_m	TRUE	TRUE	20.jpg	20	268	254
1928	nm_VP5	Namibians	11	f	131079	334	25	AOI_20_m	TRUE	TRUE	20.jpg	20	313	210
1929	nm_VP5	Namibians	11	f	131414	235	26	AOI_20	FALSE	FALSE	20.jpg	20	595	273
1930	nm_VP5	Namibians	11	f	131649	294	26	AOI_20	FALSE	FALSE	20.jpg	20	642	195
1931	nm_VP5	Namibians	11	f	131943	241	26	AOI_20	FALSE	FALSE	20.jpg	20	668	170
1932	nm_VP5	Namibians	11	f	132348	285	26	AOI_20	FALSE	FALSE	20.jpg	20	657	150
1933	nm_VP5	Namibians	11	f	132632	339	26	AOI_20	FALSE	FALSE	20.jpg	20	551	221
1934	nm_VP5	Namibians	11	f	132972	553	0	Content	NA	NA	Fix_sw.jpg	NA	444	278
1935	nm_VP5	Namibians	11	f	133524	288	113	AOI_60_m	TRUE	TRUE	60.jpg	60	313	272
1936	nm_VP5	Namibians	11	f	133812	197	113	AOI_60_m	TRUE	TRUE	60.jpg	60	282	178
1937	nm_VP5	Namibians	11	f	134010	301	113	AOI_60_m	TRUE	TRUE	60.jpg	60	279	329
1938	nm_VP5	Namibians	11	f	134311	199	114	AOI_60	FALSE	FALSE	60.jpg	60	606	318
1939	nm_VP5	Namibians	11	f	134509	214	114	AOI_60	FALSE	FALSE	60.jpg	60	642	219
1940	nm_VP5	Namibians	11	f	134723	528	114	AOI_60	FALSE	FALSE	60.jpg	60	638	317
1941	nm_VP5	Namibians	11	f	135251	199	114	AOI_60	FALSE	FALSE	60.jpg	60	523	153
1942	nm_VP5	Namibians	11	f	135450	232	113	AOI_60_m	TRUE	TRUE	60.jpg	60	280	166
1943	nm_VP5	Namibians	11	f	135682	903	113	AOI_60_m	TRUE	TRUE	60.jpg	60	303	117
1944	nm_VP5	Namibians	11	f	136585	507	0	Content	NA	NA	Fix_sw.jpg	NA	471	276
1945	nm_VP5	Namibians	11	f	137092	476	36	AOI_25	FALSE	FALSE	25.jpg	25	656	268
1946	nm_VP5	Namibians	11	f	137568	293	35	AOI_25_m	TRUE	TRUE	25.jpg	25	304	231
1947	nm_VP5	Namibians	11	f	138192	234	36	AOI_25	FALSE	FALSE	25.jpg	25	570	174
1948	nm_VP5	Namibians	11	f	138427	461	36	AOI_25	FALSE	FALSE	25.jpg	25	640	291
1949	nm_VP5	Namibians	11	f	139143	214	36	AOI_25	FALSE	NA	25.jpg	25	577	61
1950	nm_VP5	Namibians	11	f	139357	355	0	Content	NA	NA	25.jpg	25	464	-90
1951	nm_VP5	Namibians	11	f	139712	356	36	AOI_25	FALSE	FALSE	25.jpg	25	591	223
1952	nm_VP5	Namibians	11	f	140068	228	0	Content	NA	NA	Fix_sw.jpg	NA	510	251
1953	nm_VP5	Namibians	11	f	140295	381	0	Content	NA	NA	Fix_sw.jpg	NA	451	261
1954	nm_VP5	Namibians	11	f	140676	219	82	AOI_46	FALSE	FALSE	46.jpg	46	585	196
1955	nm_VP5	Namibians	11	f	140896	221	82	AOI_46	FALSE	FALSE	46.jpg	46	653	245
1956	nm_VP5	Namibians	11	f	141117	195	82	AOI_46	FALSE	FALSE	46.jpg	46	635	371
1957	nm_VP5	Namibians	11	f	141312	935	82	AOI_46	FALSE	FALSE	46.jpg	46	631	199
1958	nm_VP5	Namibians	11	f	142247	231	81	AOI_46_m	TRUE	TRUE	46.jpg	46	249	286
1959	nm_VP5	Namibians	11	f	142478	330	81	AOI_46_m	TRUE	TRUE	46.jpg	46	243	205
1960	nm_VP5	Namibians	11	f	142808	231	81	AOI_46_m	TRUE	TRUE	46.jpg	46	237	364
1961	nm_VP5	Namibians	11	f	143039	200	81	AOI_46_m	TRUE	TRUE	46.jpg	46	240	419
1962	nm_VP5	Namibians	11	f	143239	361	81	AOI_46_m	TRUE	TRUE	46.jpg	46	249	155
1963	nm_VP5	Namibians	11	f	143600	231	0	Content	NA	NA	Fix_sw.jpg	NA	463	305
1964	nm_VP5	Namibians	11	f	143987	186	6	AOI_11_m	TRUE	NA	11.jpg	11	482	249
1965	nm_VP5	Namibians	11	f	144174	487	6	AOI_11_m	TRUE	TRUE	11.jpg	11	610	268
1966	nm_VP5	Namibians	11	f	144660	362	5	AOI_11	FALSE	FALSE	11.jpg	11	282	272
1967	nm_VP5	Namibians	11	f	145022	363	5	AOI_11	FALSE	FALSE	11.jpg	11	276	228
1968	nm_VP5	Namibians	11	f	145540	473	6	AOI_11_m	TRUE	TRUE	11.jpg	11	612	222
1969	nm_VP5	Namibians	11	f	146222	158	6	AOI_11_m	TRUE	TRUE	11.jpg	11	533	258
1970	nm_VP5	Namibians	11	f	146380	260	5	AOI_11	FALSE	FALSE	11.jpg	11	367	254
1971	nm_VP5	Namibians	11	f	147179	290	0	Content	NA	NA	Fix_sw.jpg	NA	414	288
1972	nm_VP5	Namibians	11	f	147675	168	68	AOI_4_m	TRUE	NA	4.jpg	4	462	241
1973	nm_VP5	Namibians	11	f	147843	232	68	AOI_4_m	TRUE	TRUE	4.jpg	4	561	281
1974	nm_VP5	Namibians	11	f	148076	342	68	AOI_4_m	TRUE	TRUE	4.jpg	4	577	136
1975	nm_VP5	Namibians	11	f	148417	238	68	AOI_4_m	TRUE	TRUE	4.jpg	4	657	386
1976	nm_VP5	Namibians	11	f	148655	309	68	AOI_4_m	TRUE	TRUE	4.jpg	4	589	296
1977	nm_VP5	Namibians	11	f	149379	182	68	AOI_4_m	TRUE	TRUE	4.jpg	4	640	184
1978	nm_VP5	Namibians	11	f	149561	312	68	AOI_4_m	TRUE	TRUE	4.jpg	4	653	151
1979	nm_VP5	Namibians	11	f	150246	506	68	AOI_4_m	TRUE	TRUE	4.jpg	4	544	275
1980	nm_VP5	Namibians	11	f	150752	238	0	Content	NA	NA	Fix_sw.jpg	NA	422	267
1981	nm_VP5	Namibians	11	f	151311	155	103	AOI_56_m	TRUE	TRUE	56.jpg	56	339	263
1982	nm_VP5	Namibians	11	f	151466	204	103	AOI_56_m	TRUE	TRUE	56.jpg	56	260	277
1983	nm_VP5	Namibians	11	f	151670	503	103	AOI_56_m	TRUE	TRUE	56.jpg	56	268	221
1984	nm_VP5	Namibians	11	f	152173	265	104	AOI_56	FALSE	FALSE	56.jpg	56	503	181
1985	nm_VP5	Namibians	11	f	152438	357	103	AOI_56_m	TRUE	TRUE	56.jpg	56	228	148
1986	nm_VP5	Namibians	11	f	153002	510	103	AOI_56_m	TRUE	TRUE	56.jpg	56	310	198
1987	nm_VP5	Namibians	11	f	153815	345	0	Content	NA	NA	56.jpg	56	474	833
1988	nm_VP5	Namibians	11	f	154160	232	0	Content	NA	NA	Fix_sw.jpg	NA	360	192
1989	nm_VP5	Namibians	11	f	154392	528	0	Content	NA	NA	Fix_sw.jpg	NA	418	268
1990	nm_VP5	Namibians	11	f	154919	192	52	AOI_32_m	TRUE	TRUE	32.jpg	32	574	280
1991	nm_VP5	Namibians	11	f	155111	351	52	AOI_32_m	TRUE	TRUE	32.jpg	32	617	310
1992	nm_VP5	Namibians	11	f	155462	317	51	AOI_32	FALSE	FALSE	32.jpg	32	243	258
1993	nm_VP5	Namibians	11	f	155779	733	51	AOI_32	FALSE	FALSE	32.jpg	32	252	177
1994	nm_VP5	Namibians	11	f	156512	434	52	AOI_32_m	TRUE	TRUE	32.jpg	32	568	206
1995	nm_VP5	Namibians	11	f	156945	485	52	AOI_32_m	TRUE	TRUE	32.jpg	32	615	318
1996	nm_VP5	Namibians	11	f	157657	232	0	Content	NA	NA	Fix_sw.jpg	NA	576	234
1997	nm_VP5	Namibians	11	f	157889	571	0	Content	NA	NA	Fix_sw.jpg	NA	424	269
1998	nm_VP5	Namibians	11	f	158460	227	57	AOI_35	FALSE	FALSE	35.jpg	35	240	246
1999	nm_VP5	Namibians	11	f	158686	190	57	AOI_35	FALSE	FALSE	35.jpg	35	243	153
[truncated: 24,622 more rows]
