# Supplementary material for: Cultural and Species Differences in Gazing Patterns for Marked and Decorated Objects: A Comparative Eye-Tracking Study
Source: Front Psychol. 2017 Jan 23;8:06. doi: 10.3389/fpsyg.2017.00006 (PMC5253367; doi:10.3389/fpsyg.2017.00006)
Supplement: Supplementary file 1 [file Data_Sheet_1.ZIP › Data tables/all AOI data/sticks.csv]

Proband	Study	Age	Gender	Timestamp	FixationDuration	AoiIds	AoiNames	FixMark	FixMarkNew	StimuliName	PicNumb	FixationPointX	FixationPointY
1	nm_VP1	Namibians	13	m	17	52	0	Content	NA	NA	No media	NA	682	328
2	nm_VP1	Namibians	13	m	52	222	0	Content	NA	NA	No media	NA	777	399
3	nm_VP1	Namibians	13	m	274	254	0	Content	NA	NA	No media	NA	687	431
4	nm_VP1	Namibians	13	m	528	292	0	Content	NA	NA	No media	NA	473	360
5	nm_VP1	Namibians	13	m	820	208	0	Content	NA	NA	No media	NA	713	375
6	nm_VP1	Namibians	13	m	1028	506	0	Content	NA	NA	Fix_sw.jpg	NA	-102	55
7	nm_VP1	Namibians	13	m	1534	533	0	Content	NA	NA	Fix_sw.jpg	NA	390	280
8	nm_VP1	Namibians	13	m	2068	538	75	AOI_43_m	TRUE	TRUE	43.jpg	43	221	410
9	nm_VP1	Namibians	13	m	2605	233	76	AOI_43	FALSE	FALSE	43.jpg	43	630	397
10	nm_VP1	Namibians	13	m	2839	326	76	AOI_43	FALSE	FALSE	43.jpg	43	628	248
11	nm_VP1	Namibians	13	m	3165	433	76	AOI_43	FALSE	FALSE	43.jpg	43	613	314
12	nm_VP1	Namibians	13	m	3598	760	75	AOI_43_m	TRUE	TRUE	43.jpg	43	222	404
13	nm_VP1	Namibians	13	m	4358	451	75	AOI_43_m	TRUE	TRUE	43.jpg	43	237	175
14	nm_VP1	Namibians	13	m	4809	233	0	Content	NA	NA	Fix_sw.jpg	NA	615	342
15	nm_VP1	Namibians	13	m	5042	451	0	Content	NA	NA	Fix_sw.jpg	NA	429	267
16	nm_VP1	Namibians	13	m	5493	199	58	AOI_35	FALSE	FALSE	35.jpg	35	608	271
17	nm_VP1	Namibians	13	m	5692	394	58	AOI_35	FALSE	FALSE	35.jpg	35	643	421
18	nm_VP1	Namibians	13	m	6086	336	57	AOI_35_m	TRUE	TRUE	35.jpg	35	235	456
19	nm_VP1	Namibians	13	m	6421	444	57	AOI_35_m	TRUE	TRUE	35.jpg	35	240	325
20	nm_VP1	Namibians	13	m	6866	412	58	AOI_35	FALSE	FALSE	35.jpg	35	618	336
21	nm_VP1	Namibians	13	m	7278	215	58	AOI_35	FALSE	FALSE	35.jpg	35	676	451
22	nm_VP1	Namibians	13	m	9513	643	83	AOI_47_m	TRUE	TRUE	47.jpg	47	195	370
23	nm_VP1	Namibians	13	m	10156	1484	83	AOI_47_m	TRUE	TRUE	47.jpg	47	178	330
24	nm_VP1	Namibians	13	m	11640	213	83	AOI_47_m	TRUE	NA	47.jpg	47	334	323
25	nm_VP1	Namibians	13	m	11854	217	0	Content	NA	NA	Fix_sw.jpg	NA	193	336
26	nm_VP1	Namibians	13	m	12070	594	0	Content	NA	NA	Fix_sw.jpg	NA	388	314
27	nm_VP1	Namibians	13	m	12664	402	38	AOI_26_m	TRUE	TRUE	26.jpg	26	614	235
28	nm_VP1	Namibians	13	m	13066	443	38	AOI_26_m	TRUE	TRUE	26.jpg	26	646	169
29	nm_VP1	Namibians	13	m	13509	537	37	AOI_26	FALSE	NA	26.jpg	26	284	239
30	nm_VP1	Namibians	13	m	14046	272	38	AOI_26_m	TRUE	TRUE	26.jpg	26	605	271
31	nm_VP1	Namibians	13	m	14318	1341	38	AOI_26_m	TRUE	TRUE	26.jpg	26	641	363
32	nm_VP1	Namibians	13	m	15659	600	0	Content	NA	NA	Fix_sw.jpg	NA	445	300
33	nm_VP1	Namibians	13	m	16259	377	70	AOI_40	FALSE	FALSE	40.jpg	40	650	318
34	nm_VP1	Namibians	13	m	16636	602	70	AOI_40	FALSE	FALSE	40.jpg	40	666	459
35	nm_VP1	Namibians	13	m	17238	704	69	AOI_40_m	TRUE	NA	40.jpg	40	391	351
36	nm_VP1	Namibians	13	m	17942	927	70	AOI_40	FALSE	NA	40.jpg	40	462	299
37	nm_VP1	Namibians	13	m	19008	854	0	Content	NA	NA	Fix_sw.jpg	NA	419	253
38	nm_VP1	Namibians	13	m	19862	426	108	AOI_58	FALSE	FALSE	58.jpg	58	625	240
39	nm_VP1	Namibians	13	m	20288	381	107	AOI_58_m	TRUE	TRUE	58.jpg	58	214	275
40	nm_VP1	Namibians	13	m	20669	678	107	AOI_58_m	TRUE	TRUE	58.jpg	58	210	390
41	nm_VP1	Namibians	13	m	21347	313	108	AOI_58	FALSE	FALSE	58.jpg	58	630	451
42	nm_VP1	Namibians	13	m	21660	349	108	AOI_58	FALSE	FALSE	58.jpg	58	651	200
43	nm_VP1	Namibians	13	m	22010	622	107	AOI_58_m	TRUE	TRUE	58.jpg	58	252	287
44	nm_VP1	Namibians	13	m	22632	198	0	Content	NA	NA	Fix_sw.jpg	NA	661	309
45	nm_VP1	Namibians	13	m	22830	461	0	Content	NA	NA	Fix_sw.jpg	NA	443	278
46	nm_VP1	Namibians	13	m	23291	230	48	AOI_30_m	TRUE	TRUE	30.jpg	30	655	234
47	nm_VP1	Namibians	13	m	23521	594	48	AOI_30_m	TRUE	TRUE	30.jpg	30	669	366
48	nm_VP1	Namibians	13	m	24115	802	47	AOI_30	FALSE	FALSE	30.jpg	30	253	332
49	nm_VP1	Namibians	13	m	24917	352	47	AOI_30	FALSE	FALSE	30.jpg	30	230	110
50	nm_VP1	Namibians	13	m	25269	620	48	AOI_30_m	TRUE	TRUE	30.jpg	30	645	144
51	nm_VP1	Namibians	13	m	25889	442	48	AOI_30_m	TRUE	NA	30.jpg	30	460	467
52	nm_VP1	Namibians	13	m	26331	612	0	Content	NA	NA	Fix_sw.jpg	NA	464	300
53	nm_VP1	Namibians	13	m	26943	204	40	AOI_27_m	TRUE	TRUE	27.jpg	27	636	246
54	nm_VP1	Namibians	13	m	27147	337	40	AOI_27_m	TRUE	TRUE	27.jpg	27	657	465
55	nm_VP1	Namibians	13	m	27484	335	40	AOI_27_m	TRUE	TRUE	27.jpg	27	649	362
56	nm_VP1	Namibians	13	m	27819	325	39	AOI_27	FALSE	FALSE	27.jpg	27	258	366
57	nm_VP1	Namibians	13	m	28144	835	39	AOI_27	FALSE	FALSE	27.jpg	27	227	116
58	nm_VP1	Namibians	13	m	28979	934	40	AOI_27_m	TRUE	TRUE	27.jpg	27	620	149
59	nm_VP1	Namibians	13	m	29913	578	0	Content	NA	NA	Fix_sw.jpg	NA	471	267
60	nm_VP1	Namibians	13	m	30490	301	90	AOI_5_m	TRUE	TRUE	5.jpg	5	641	244
61	nm_VP1	Namibians	13	m	30791	312	90	AOI_5_m	TRUE	TRUE	5.jpg	5	658	287
62	nm_VP1	Namibians	13	m	31103	452	90	AOI_5_m	TRUE	NA	5.jpg	5	673	512
63	nm_VP1	Namibians	13	m	31555	720	89	AOI_5	FALSE	FALSE	5.jpg	5	251	283
64	nm_VP1	Namibians	13	m	32275	2027	90	AOI_5_m	TRUE	TRUE	5.jpg	5	661	289
65	nm_VP1	Namibians	13	m	34302	294	95	AOI_52_m	TRUE	TRUE	52.jpg	52	276	260
66	nm_VP1	Namibians	13	m	34596	428	95	AOI_52_m	TRUE	TRUE	52.jpg	52	265	367
67	nm_VP1	Namibians	13	m	35345	658	95	AOI_52_m	TRUE	TRUE	52.jpg	52	263	373
68	nm_VP1	Namibians	13	m	36004	1058	95	AOI_52_m	TRUE	NA	52.jpg	52	308	321
69	nm_VP1	Namibians	13	m	37062	612	0	Content	NA	NA	Fix_sw.jpg	NA	439	310
70	nm_VP1	Namibians	13	m	37674	359	86	AOI_48	FALSE	FALSE	48.jpg	48	673	290
71	nm_VP1	Namibians	13	m	38033	359	86	AOI_48	FALSE	FALSE	48.jpg	48	677	401
72	nm_VP1	Namibians	13	m	38392	229	85	AOI_48_m	TRUE	TRUE	48.jpg	48	265	384
73	nm_VP1	Namibians	13	m	38621	426	85	AOI_48_m	TRUE	TRUE	48.jpg	48	269	176
74	nm_VP1	Namibians	13	m	39047	2119	86	AOI_48	FALSE	NA	48.jpg	48	557	210
75	nm_VP1	Namibians	13	m	41166	681	78	AOI_44	FALSE	FALSE	44.jpg	44	663	223
76	nm_VP1	Namibians	13	m	41847	347	77	AOI_44_m	TRUE	NA	44.jpg	44	401	349
77	nm_VP1	Namibians	13	m	42194	584	78	AOI_44	FALSE	FALSE	44.jpg	44	660	176
78	nm_VP1	Namibians	13	m	43043	111	78	AOI_44	FALSE	NA	44.jpg	44	580	362
79	nm_VP1	Namibians	13	m	43433	680	78	AOI_44	FALSE	FALSE	44.jpg	44	647	294
80	nm_VP1	Namibians	13	m	44227	573	0	Content	NA	NA	Fix_sw.jpg	NA	430	292
81	nm_VP1	Namibians	13	m	44800	364	24	AOI_2_m	TRUE	TRUE	2.jpg	2	653	219
82	nm_VP1	Namibians	13	m	45164	816	24	AOI_2_m	TRUE	TRUE	2.jpg	2	665	328
83	nm_VP1	Namibians	13	m	45979	236	23	AOI_2	FALSE	NA	2.jpg	2	347	241
84	nm_VP1	Namibians	13	m	46215	261	23	AOI_2	FALSE	NA	2.jpg	2	271	169
85	nm_VP1	Namibians	13	m	46689	171	24	AOI_2_m	TRUE	NA	2.jpg	2	607	193
86	nm_VP1	Namibians	13	m	46860	908	24	AOI_2_m	TRUE	TRUE	2.jpg	2	663	178
87	nm_VP1	Namibians	13	m	47768	547	0	Content	NA	NA	Fix_sw.jpg	NA	461	279
88	nm_VP1	Namibians	13	m	48315	342	30	AOI_22_m	TRUE	TRUE	22.jpg	22	670	244
89	nm_VP1	Namibians	13	m	48657	275	30	AOI_22_m	TRUE	TRUE	22.jpg	22	663	301
90	nm_VP1	Namibians	13	m	48932	311	29	AOI_22	FALSE	FALSE	22.jpg	22	267	296
91	nm_VP1	Namibians	13	m	49243	374	29	AOI_22	FALSE	FALSE	22.jpg	22	268	165
92	nm_VP1	Namibians	13	m	49617	632	30	AOI_22_m	TRUE	TRUE	22.jpg	22	655	295
93	nm_VP1	Namibians	13	m	50249	282	29	AOI_22	FALSE	NA	22.jpg	22	295	211
94	nm_VP1	Namibians	13	m	50531	336	30	AOI_22_m	TRUE	TRUE	22.jpg	22	665	233
95	nm_VP1	Namibians	13	m	50866	416	29	AOI_22	FALSE	FALSE	22.jpg	22	273	228
96	nm_VP1	Namibians	13	m	51282	508	0	Content	NA	NA	Fix_sw.jpg	NA	486	272
97	nm_VP1	Namibians	13	m	51790	269	56	AOI_34	FALSE	FALSE	34.jpg	34	678	329
98	nm_VP1	Namibians	13	m	52059	315	56	AOI_34	FALSE	FALSE	34.jpg	34	696	377
99	nm_VP1	Namibians	13	m	52374	385	56	AOI_34	FALSE	FALSE	34.jpg	34	676	292
100	nm_VP1	Namibians	13	m	52759	252	56	AOI_34	FALSE	FALSE	34.jpg	34	680	381
101	nm_VP1	Namibians	13	m	53011	305	55	AOI_34_m	TRUE	TRUE	34.jpg	34	273	356
102	nm_VP1	Namibians	13	m	53315	243	55	AOI_34_m	TRUE	TRUE	34.jpg	34	262	262
103	nm_VP1	Namibians	13	m	53558	656	56	AOI_34	FALSE	FALSE	34.jpg	34	676	277
104	nm_VP1	Namibians	13	m	54214	325	56	AOI_34	FALSE	FALSE	34.jpg	34	689	424
105	nm_VP1	Namibians	13	m	54540	327	56	AOI_34	FALSE	FALSE	34.jpg	34	650	251
106	nm_VP1	Namibians	13	m	54867	545	0	Content	NA	NA	Fix_sw.jpg	NA	504	283
107	nm_VP1	Namibians	13	m	55412	349	52	AOI_32	FALSE	NA	32.jpg	32	692	319
108	nm_VP1	Namibians	13	m	55761	761	51	AOI_32_m	TRUE	NA	32.jpg	32	287	313
109	nm_VP1	Namibians	13	m	56523	1884	52	AOI_32	FALSE	FALSE	32.jpg	32	687	305
110	nm_VP1	Namibians	13	m	58406	620	0	Content	NA	NA	Fix_sw.jpg	NA	485	294
111	nm_VP1	Namibians	13	m	59026	241	98	AOI_53	FALSE	FALSE	53.jpg	53	662	260
112	nm_VP1	Namibians	13	m	59267	482	97	AOI_53_m	TRUE	TRUE	53.jpg	53	249	331
113	nm_VP1	Namibians	13	m	59749	570	98	AOI_53	FALSE	FALSE	53.jpg	53	682	367
114	nm_VP1	Namibians	13	m	60319	326	97	AOI_53_m	TRUE	TRUE	53.jpg	53	254	344
115	nm_VP1	Namibians	13	m	60645	407	97	AOI_53_m	TRUE	TRUE	53.jpg	53	241	383
116	nm_VP1	Namibians	13	m	61386	296	98	AOI_53	FALSE	NA	53.jpg	53	564	217
117	nm_VP1	Namibians	13	m	61682	341	98	AOI_53	FALSE	FALSE	53.jpg	53	635	137
118	nm_VP1	Namibians	13	m	62022	569	0	Content	NA	NA	Fix_sw.jpg	NA	455	279
119	nm_VP1	Namibians	13	m	62592	800	18	AOI_17_m	TRUE	TRUE	17.jpg	17	664	340
120	nm_VP1	Namibians	13	m	63392	340	17	AOI_17	FALSE	NA	17.jpg	17	268	340
121	nm_VP1	Namibians	13	m	63732	340	17	AOI_17	FALSE	NA	17.jpg	17	275	501
122	nm_VP1	Namibians	13	m	64072	1151	18	AOI_17_m	TRUE	NA	17.jpg	17	682	497
123	nm_VP1	Namibians	13	m	65223	375	18	AOI_17_m	TRUE	TRUE	17.jpg	17	636	158
124	nm_VP1	Namibians	13	m	65598	543	0	Content	NA	NA	Fix_sw.jpg	NA	488	286
125	nm_VP1	Namibians	13	m	66142	206	80	AOI_45	FALSE	FALSE	45.jpg	45	642	291
126	nm_VP1	Namibians	13	m	66348	1469	79	AOI_45_m	TRUE	TRUE	45.jpg	45	253	416
127	nm_VP1	Namibians	13	m	67816	205	80	AOI_45	FALSE	FALSE	45.jpg	45	668	435
128	nm_VP1	Namibians	13	m	68021	406	79	AOI_45_m	TRUE	TRUE	45.jpg	45	274	370
129	nm_VP1	Namibians	13	m	68428	581	80	AOI_45	FALSE	FALSE	45.jpg	45	675	376
130	nm_VP1	Namibians	13	m	69009	203	0	Content	NA	NA	Fix_sw.jpg	NA	298	348
131	nm_VP1	Namibians	13	m	69212	471	0	Content	NA	NA	Fix_sw.jpg	NA	461	305
132	nm_VP1	Namibians	13	m	69683	236	114	AOI_60	FALSE	FALSE	60.jpg	60	650	278
133	nm_VP1	Namibians	13	m	69919	233	114	AOI_60	FALSE	FALSE	60.jpg	60	655	158
134	nm_VP1	Namibians	13	m	70152	657	113	AOI_60_m	TRUE	TRUE	60.jpg	60	266	307
135	nm_VP1	Namibians	13	m	70809	582	114	AOI_60	FALSE	FALSE	60.jpg	60	650	181
136	nm_VP1	Namibians	13	m	71391	558	114	AOI_60	FALSE	FALSE	60.jpg	60	667	458
137	nm_VP1	Namibians	13	m	71949	560	113	AOI_60_m	TRUE	NA	60.jpg	60	259	499
138	nm_VP1	Namibians	13	m	72509	310	0	Content	NA	NA	Fix_sw.jpg	NA	441	446
139	nm_VP1	Namibians	13	m	72819	474	0	Content	NA	NA	Fix_sw.jpg	NA	460	323
140	nm_VP1	Namibians	13	m	73293	341	62	AOI_37	FALSE	FALSE	37.jpg	37	660	293
141	nm_VP1	Namibians	13	m	73634	569	61	AOI_37_m	TRUE	TRUE	37.jpg	37	248	367
142	nm_VP1	Namibians	13	m	74203	497	61	AOI_37_m	TRUE	TRUE	37.jpg	37	252	326
143	nm_VP1	Namibians	13	m	74700	520	0	Content	NA	NA	37.jpg	37	-1307	211
144	nm_VP1	Namibians	13	m	75220	257	0	Content	NA	NA	37.jpg	37	-1179	205
145	nm_VP1	Namibians	13	m	76008	144	62	AOI_37	FALSE	NA	37.jpg	37	608	210
146	nm_VP1	Namibians	13	m	76454	514	0	Content	NA	NA	Fix_sw.jpg	NA	463	291
147	nm_VP1	Namibians	13	m	76968	289	26	AOI_20_m	TRUE	TRUE	20.jpg	20	631	185
148	nm_VP1	Namibians	13	m	77465	167	26	AOI_20_m	TRUE	TRUE	20.jpg	20	657	424
149	nm_VP1	Namibians	13	m	77633	300	25	AOI_20	FALSE	NA	20.jpg	20	325	417
150	nm_VP1	Namibians	13	m	78285	1076	25	AOI_20	FALSE	NA	20.jpg	20	433	298
151	nm_VP1	Namibians	13	m	79361	336	26	AOI_20_m	TRUE	NA	20.jpg	20	600	253
152	nm_VP1	Namibians	13	m	79697	209	0	Content	NA	NA	Fix_sw.jpg	NA	649	246
153	nm_VP1	Namibians	13	m	79906	584	0	Content	NA	NA	Fix_sw.jpg	NA	452	293
154	nm_VP1	Namibians	13	m	80490	239	120	AOI_9_m	TRUE	TRUE	9.jpg	9	648	260
155	nm_VP1	Namibians	13	m	80729	367	120	AOI_9_m	TRUE	TRUE	9.jpg	9	661	300
156	nm_VP1	Namibians	13	m	81096	435	120	AOI_9_m	TRUE	TRUE	9.jpg	9	656	368
157	nm_VP1	Namibians	13	m	81531	229	120	AOI_9_m	TRUE	NA	9.jpg	9	664	493
158	nm_VP1	Namibians	13	m	81760	196	120	AOI_9_m	TRUE	NA	9.jpg	9	685	256
159	nm_VP1	Namibians	13	m	81956	197	119	AOI_9	FALSE	NA	9.jpg	9	313	319
160	nm_VP1	Namibians	13	m	82153	198	119	AOI_9	FALSE	NA	9.jpg	9	275	270
161	nm_VP1	Namibians	13	m	82923	538	120	AOI_9_m	TRUE	TRUE	9.jpg	9	663	159
162	nm_VP1	Namibians	13	m	83461	548	0	Content	NA	NA	Fix_sw.jpg	NA	492	267
163	nm_VP1	Namibians	13	m	84009	381	72	AOI_41	FALSE	FALSE	41.jpg	41	660	265
164	nm_VP1	Namibians	13	m	84389	350	72	AOI_41	FALSE	FALSE	41.jpg	41	659	487
165	nm_VP1	Namibians	13	m	84739	814	71	AOI_41_m	TRUE	TRUE	41.jpg	41	256	443
166	nm_VP1	Namibians	13	m	85553	2317	72	AOI_41	FALSE	NA	41.jpg	41	608	136
167	nm_VP1	Namibians	13	m	87870	400	106	AOI_57	FALSE	FALSE	57.jpg	57	665	322
168	nm_VP1	Namibians	13	m	88271	562	105	AOI_57_m	TRUE	TRUE	57.jpg	57	266	327
169	nm_VP1	Namibians	13	m	89096	167	106	AOI_57	FALSE	NA	57.jpg	57	696	294
170	nm_VP1	Namibians	13	m	89263	2317	106	AOI_57	FALSE	FALSE	57.jpg	57	659	330
171	nm_VP1	Namibians	13	m	92215	350	0	Content	NA	NA	10.jpg	10	1101	896
172	nm_VP1	Namibians	13	m	92731	240	3	AOI_10	FALSE	NA	10.jpg	10	313	72
173	nm_VP1	Namibians	13	m	92971	984	0	Content	NA	NA	10.jpg	10	479	-91
174	nm_VP1	Namibians	13	m	93954	240	0	Content	NA	NA	Fix_sw.jpg	NA	414	201
175	nm_VP1	Namibians	13	m	94195	571	0	Content	NA	NA	Fix_sw.jpg	NA	456	272
176	nm_VP1	Namibians	13	m	94765	196	88	AOI_49	FALSE	FALSE	49.jpg	49	632	184
177	nm_VP1	Namibians	13	m	94961	581	87	AOI_49_m	TRUE	TRUE	49.jpg	49	277	159
178	nm_VP1	Namibians	13	m	95542	375	88	AOI_49	FALSE	FALSE	49.jpg	49	656	188
179	nm_VP1	Namibians	13	m	95917	331	87	AOI_49_m	TRUE	TRUE	49.jpg	49	272	208
180	nm_VP1	Namibians	13	m	96248	356	0	Content	NA	NA	49.jpg	49	1237	1147
181	nm_VP1	Namibians	13	m	98525	187	33	AOI_24	FALSE	NA	24.jpg	24	368	321
182	nm_VP1	Namibians	13	m	98712	281	33	AOI_24	FALSE	NA	24.jpg	24	369	265
183	nm_VP1	Namibians	13	m	98993	202	34	AOI_24_m	TRUE	TRUE	24.jpg	24	653	361
184	nm_VP1	Namibians	13	m	99195	370	34	AOI_24_m	TRUE	TRUE	24.jpg	24	644	173
185	nm_VP1	Namibians	13	m	99565	367	34	AOI_24_m	TRUE	TRUE	24.jpg	24	666	452
186	nm_VP1	Namibians	13	m	99932	585	34	AOI_24_m	TRUE	TRUE	24.jpg	24	647	135
187	nm_VP1	Namibians	13	m	100517	276	33	AOI_24	FALSE	FALSE	24.jpg	24	229	133
188	nm_VP1	Namibians	13	m	100793	304	34	AOI_24_m	TRUE	NA	24.jpg	24	586	141
189	nm_VP1	Namibians	13	m	101097	232	0	Content	NA	NA	Fix_sw.jpg	NA	593	478
190	nm_VP1	Namibians	13	m	101329	571	0	Content	NA	NA	Fix_sw.jpg	NA	421	294
191	nm_VP1	Namibians	13	m	101900	261	50	AOI_31	FALSE	FALSE	31.jpg	31	609	294
192	nm_VP1	Namibians	13	m	102161	226	50	AOI_31	FALSE	FALSE	31.jpg	31	620	128
193	nm_VP1	Namibians	13	m	102386	237	49	AOI_31_m	TRUE	TRUE	31.jpg	31	265	121
194	nm_VP1	Namibians	13	m	102624	425	49	AOI_31_m	TRUE	NA	31.jpg	31	299	518
195	nm_VP1	Namibians	13	m	103049	229	50	AOI_31	FALSE	NA	31.jpg	31	588	510
196	nm_VP1	Namibians	13	m	103278	977	49	AOI_31_m	TRUE	NA	31.jpg	31	195	510
197	nm_VP1	Namibians	13	m	104255	263	0	Content	NA	NA	31.jpg	31	-1248	197
198	nm_VP1	Namibians	13	m	104517	431	0	Content	NA	NA	31.jpg	31	-1100	175
199	nm_VP1	Namibians	13	m	105158	476	0	Content	NA	NA	Fix_sw.jpg	NA	408	290
200	nm_VP1	Namibians	13	m	105635	328	45	AOI_3	FALSE	FALSE	3.jpg	3	207	240
201	nm_VP1	Namibians	13	m	105962	477	46	AOI_3_m	TRUE	TRUE	3.jpg	3	653	495
202	nm_VP1	Namibians	13	m	106439	505	45	AOI_3	FALSE	FALSE	3.jpg	3	243	477
203	nm_VP1	Namibians	13	m	106944	600	46	AOI_3_m	TRUE	TRUE	3.jpg	3	630	466
204	nm_VP1	Namibians	13	m	107544	926	46	AOI_3_m	TRUE	TRUE	3.jpg	3	635	212
205	nm_VP1	Namibians	13	m	108470	516	0	Content	NA	NA	Fix_sw.jpg	NA	456	263
206	nm_VP1	Namibians	13	m	108986	474	22	AOI_19_m	TRUE	TRUE	19.jpg	19	651	289
207	nm_VP1	Namibians	13	m	109460	435	22	AOI_19_m	TRUE	TRUE	19.jpg	19	647	364
208	nm_VP1	Namibians	13	m	109895	953	21	AOI_19	FALSE	FALSE	19.jpg	19	263	306
209	nm_VP1	Namibians	13	m	110848	449	22	AOI_19_m	TRUE	TRUE	19.jpg	19	649	387
210	nm_VP1	Namibians	13	m	111297	312	22	AOI_19_m	TRUE	TRUE	19.jpg	19	643	322
211	nm_VP1	Namibians	13	m	111609	364	22	AOI_19_m	TRUE	TRUE	19.jpg	19	636	225
212	nm_VP1	Namibians	13	m	111973	579	0	Content	NA	NA	Fix_sw.jpg	NA	461	268
213	nm_VP1	Namibians	13	m	112552	316	12	AOI_14_m	TRUE	TRUE	14.jpg	14	625	291
214	nm_VP1	Namibians	13	m	112868	219	12	AOI_14_m	TRUE	TRUE	14.jpg	14	653	387
215	nm_VP1	Namibians	13	m	113087	382	12	AOI_14_m	TRUE	NA	14.jpg	14	659	436
216	nm_VP1	Namibians	13	m	113468	218	11	AOI_14	FALSE	NA	14.jpg	14	251	430
217	nm_VP1	Namibians	13	m	113687	415	12	AOI_14_m	TRUE	TRUE	14.jpg	14	651	359
218	nm_VP1	Namibians	13	m	114102	322	12	AOI_14_m	TRUE	TRUE	14.jpg	14	637	281
219	nm_VP1	Namibians	13	m	114424	234	12	AOI_14_m	TRUE	NA	14.jpg	14	661	470
220	nm_VP1	Namibians	13	m	114658	749	11	AOI_14	FALSE	FALSE	14.jpg	14	206	443
221	nm_VP1	Namibians	13	m	115407	235	0	Content	NA	NA	Fix_sw.jpg	NA	500	363
222	nm_VP1	Namibians	13	m	115642	535	0	Content	NA	NA	Fix_sw.jpg	NA	434	310
223	nm_VP1	Namibians	13	m	116177	229	10	AOI_13_m	TRUE	TRUE	13.jpg	13	631	321
224	nm_VP1	Namibians	13	m	116406	615	10	AOI_13_m	TRUE	TRUE	13.jpg	13	633	480
225	nm_VP1	Namibians	13	m	117021	358	9	AOI_13	FALSE	FALSE	13.jpg	13	223	504
226	nm_VP1	Namibians	13	m	117379	262	9	AOI_13	FALSE	FALSE	13.jpg	13	257	219
227	nm_VP1	Namibians	13	m	117641	1188	10	AOI_13_m	TRUE	NA	13.jpg	13	599	235
228	nm_VP1	Namibians	13	m	118829	970	10	AOI_13_m	TRUE	TRUE	13.jpg	13	668	237
229	nm_VP1	Namibians	13	m	119798	366	118	AOI_8_m	TRUE	TRUE	8.jpg	8	655	308
230	nm_VP1	Namibians	13	m	120164	298	117	AOI_8	FALSE	FALSE	8.jpg	8	257	331
231	nm_VP1	Namibians	13	m	120462	497	118	AOI_8_m	TRUE	TRUE	8.jpg	8	653	328
232	nm_VP1	Namibians	13	m	121092	891	118	AOI_8_m	TRUE	TRUE	8.jpg	8	616	295
233	nm_VP1	Namibians	13	m	121983	441	117	AOI_8	FALSE	FALSE	8.jpg	8	211	296
234	nm_VP1	Namibians	13	m	122424	365	118	AOI_8_m	TRUE	NA	8.jpg	8	533	319
235	nm_VP1	Namibians	13	m	122789	488	0	Content	NA	NA	Fix_sw.jpg	NA	435	296
236	nm_VP1	Namibians	13	m	123277	212	20	AOI_18_m	TRUE	NA	18.jpg	18	598	281
237	nm_VP1	Namibians	13	m	123489	450	20	AOI_18_m	TRUE	TRUE	18.jpg	18	620	413
238	nm_VP1	Namibians	13	m	123939	622	19	AOI_18	FALSE	FALSE	18.jpg	18	223	415
239	nm_VP1	Namibians	13	m	124561	491	20	AOI_18_m	TRUE	TRUE	18.jpg	18	610	258
240	nm_VP1	Namibians	13	m	125052	492	20	AOI_18_m	TRUE	NA	18.jpg	18	601	159
241	nm_VP1	Namibians	13	m	125543	1468	20	AOI_18_m	TRUE	TRUE	18.jpg	18	645	153
242	nm_VP1	Namibians	13	m	127011	440	36	AOI_25_m	TRUE	TRUE	25.jpg	25	676	291
243	nm_VP1	Namibians	13	m	127451	406	35	AOI_25	FALSE	NA	25.jpg	25	296	326
244	nm_VP1	Namibians	13	m	127857	520	35	AOI_25	FALSE	FALSE	25.jpg	25	269	255
245	nm_VP1	Namibians	13	m	128377	265	35	AOI_25	FALSE	NA	25.jpg	25	279	327
246	nm_VP1	Namibians	13	m	128642	332	36	AOI_25_m	TRUE	NA	25.jpg	25	718	335
247	nm_VP1	Namibians	13	m	128974	909	36	AOI_25_m	TRUE	TRUE	25.jpg	25	676	250
248	nm_VP1	Namibians	13	m	129883	260	0	Content	NA	NA	Fix_sw.jpg	NA	459	293
249	nm_VP1	Namibians	13	m	130143	313	0	Content	NA	NA	Fix_sw.jpg	NA	533	274
250	nm_VP1	Namibians	13	m	130456	224	14	AOI_15_m	TRUE	TRUE	15.jpg	15	665	249
251	nm_VP1	Namibians	13	m	130680	389	14	AOI_15_m	TRUE	NA	15.jpg	15	672	300
252	nm_VP1	Namibians	13	m	131070	412	13	AOI_15	FALSE	FALSE	15.jpg	15	251	365
253	nm_VP1	Namibians	13	m	131482	356	14	AOI_15_m	TRUE	NA	15.jpg	15	668	379
254	nm_VP1	Namibians	13	m	132064	223	14	AOI_15_m	TRUE	TRUE	15.jpg	15	655	391
255	nm_VP1	Namibians	13	m	132287	706	14	AOI_15_m	TRUE	NA	15.jpg	15	672	524
256	nm_VP1	Namibians	13	m	132994	996	14	AOI_15_m	TRUE	TRUE	15.jpg	15	618	221
257	nm_VP1	Namibians	13	m	133990	220	44	AOI_29_m	TRUE	TRUE	29.jpg	29	676	251
258	nm_VP1	Namibians	13	m	134210	196	44	AOI_29_m	TRUE	NA	29.jpg	29	681	382
259	nm_VP1	Namibians	13	m	134406	424	43	AOI_29	FALSE	NA	29.jpg	29	368	399
260	nm_VP1	Namibians	13	m	135043	559	44	AOI_29_m	TRUE	NA	29.jpg	29	578	165
261	nm_VP1	Namibians	13	m	135602	1419	44	AOI_29_m	TRUE	NA	29.jpg	29	545	219
262	nm_VP1	Namibians	13	m	137021	863	0	Content	NA	NA	Fix_sw.jpg	NA	493	257
263	nm_VP1	Namibians	13	m	138134	378	92	AOI_50	FALSE	FALSE	50.jpg	50	632	345
264	nm_VP1	Namibians	13	m	138512	430	91	AOI_50_m	TRUE	TRUE	50.jpg	50	211	430
265	nm_VP1	Namibians	13	m	138942	359	91	AOI_50_m	TRUE	TRUE	50.jpg	50	225	311
266	nm_VP1	Namibians	13	m	139301	1270	91	AOI_50_m	TRUE	TRUE	50.jpg	50	222	406
267	nm_VP1	Namibians	13	m	140571	642	0	Content	NA	NA	Fix_sw.jpg	NA	398	318
268	nm_VP1	Namibians	13	m	141213	416	32	AOI_23_m	TRUE	TRUE	23.jpg	23	606	256
269	nm_VP1	Namibians	13	m	141630	454	31	AOI_23	FALSE	FALSE	23.jpg	23	233	245
270	nm_VP1	Namibians	13	m	142084	276	32	AOI_23_m	TRUE	TRUE	23.jpg	23	646	282
271	nm_VP1	Namibians	13	m	142360	211	32	AOI_23_m	TRUE	TRUE	23.jpg	23	616	250
272	nm_VP1	Namibians	13	m	142919	629	32	AOI_23_m	TRUE	TRUE	23.jpg	23	619	256
273	nm_VP1	Namibians	13	m	143548	300	31	AOI_23	FALSE	NA	23.jpg	23	294	245
274	nm_VP1	Namibians	13	m	143848	1151	32	AOI_23_m	TRUE	TRUE	23.jpg	23	643	260
275	nm_VP1	Namibians	13	m	144999	720	15	AOI_16	FALSE	NA	16.jpg	16	283	345
276	nm_VP1	Namibians	13	m	145719	202	16	AOI_16_m	TRUE	TRUE	16.jpg	16	668	412
277	nm_VP1	Namibians	13	m	145921	338	16	AOI_16_m	TRUE	TRUE	16.jpg	16	655	252
278	nm_VP1	Namibians	13	m	146259	476	15	AOI_16	FALSE	FALSE	16.jpg	16	274	295
279	nm_VP1	Namibians	13	m	146734	405	15	AOI_16	FALSE	FALSE	16.jpg	16	253	228
280	nm_VP1	Namibians	13	m	147139	616	16	AOI_16_m	TRUE	TRUE	16.jpg	16	638	279
281	nm_VP1	Namibians	13	m	147755	596	0	Content	NA	NA	Fix_sw.jpg	NA	468	283
282	nm_VP1	Namibians	13	m	148351	208	121	AOI_21_m	TRUE	NA	21.jpg	21	614	247
283	nm_VP1	Namibians	13	m	148559	278	121	AOI_21_m	TRUE	NA	21.jpg	21	712	479
284	nm_VP1	Namibians	13	m	148837	418	27	AOI_21	FALSE	NA	21.jpg	21	298	503
285	nm_VP1	Namibians	13	m	149255	545	121	AOI_21_m	TRUE	NA	21.jpg	21	693	498
286	nm_VP1	Namibians	13	m	149799	302	121	AOI_21_m	TRUE	TRUE	21.jpg	21	627	308
287	nm_VP1	Namibians	13	m	150101	568	121	AOI_21_m	TRUE	TRUE	21.jpg	21	647	218
288	nm_VP1	Namibians	13	m	150670	343	27	AOI_21	FALSE	NA	21.jpg	21	296	195
289	nm_VP1	Namibians	13	m	151013	271	0	Content	NA	NA	Fix_sw.jpg	NA	257	161
290	nm_VP1	Namibians	13	m	151283	240	0	Content	NA	NA	Fix_sw.jpg	NA	423	280
291	nm_VP1	Namibians	13	m	151523	444	0	Content	NA	NA	Fix_sw.jpg	NA	-1210	233
292	nm_VP1	Namibians	13	m	151967	242	0	Content	NA	NA	56.jpg	56	-1174	248
293	nm_VP1	Namibians	13	m	152451	263	104	AOI_56	FALSE	FALSE	56.jpg	56	644	252
294	nm_VP1	Namibians	13	m	152714	326	0	Content	NA	NA	56.jpg	56	-1046	193
295	nm_VP1	Namibians	13	m	153040	906	104	AOI_56	FALSE	FALSE	56.jpg	56	632	185
296	nm_VP1	Namibians	13	m	153946	541	0	Content	NA	NA	56.jpg	56	-1108	196
297	nm_VP1	Namibians	13	m	154987	67	0	Content	NA	NA	Fix_sw.jpg	NA	133	263
298	nm_VP1	Namibians	13	m	155239	497	8	AOI_12_m	TRUE	NA	12.jpg	12	494	280
299	nm_VP1	Namibians	13	m	155736	318	7	AOI_12	FALSE	NA	12.jpg	12	368	295
300	nm_VP1	Namibians	13	m	156054	679	0	Content	NA	NA	12.jpg	12	-1157	297
301	nm_VP1	Namibians	13	m	156733	379	7	AOI_12	FALSE	NA	12.jpg	12	172	228
302	nm_VP1	Namibians	13	m	157336	78	0	Content	NA	NA	12.jpg	12	-1104	309
303	nm_VP1	Namibians	13	m	157594	217	0	Content	NA	NA	12.jpg	12	-947	292
304	nm_VP1	Namibians	13	m	158317	1080	0	Content	NA	NA	Fix_sw.jpg	NA	420	301
305	nm_VP1	Namibians	13	m	159397	305	116	AOI_7_m	TRUE	NA	7.jpg	7	540	279
306	nm_VP1	Namibians	13	m	159702	716	116	AOI_7_m	TRUE	TRUE	7.jpg	7	645	275
307	nm_VP1	Namibians	13	m	162679	42	0	Content	NA	NA	36.jpg	36	-1224	107
308	nm_VP1	Namibians	13	m	163017	205	0	Content	NA	NA	36.jpg	36	-581	322
309	nm_VP1	Namibians	13	m	163353	64	0	Content	NA	NA	36.jpg	36	-1269	123
310	nm_VP1	Namibians	13	m	164158	191	0	Content	NA	NA	36.jpg	36	-514	287
311	nm_VP1	Namibians	13	m	164973	122	0	Content	NA	NA	36.jpg	36	-1259	116
312	nm_VP1	Namibians	13	m	165874	74	0	Content	NA	NA	4.jpg	4	-602	274
313	nm_VP1	Namibians	13	m	166292	1797	68	AOI_4_m	TRUE	NA	4.jpg	4	516	252
314	nm_VP1	Namibians	13	m	168089	386	0	Content	NA	NA	4.jpg	4	-1155	193
315	nm_VP1	Namibians	13	m	168688	1654	67	AOI_4	FALSE	NA	4.jpg	4	360	374
316	nm_VP1	Namibians	13	m	170342	346	65	AOI_39_m	TRUE	TRUE	39.jpg	39	245	182
317	nm_VP1	Namibians	13	m	170688	3195	66	AOI_39	FALSE	FALSE	39.jpg	39	642	360
318	nm_VP1	Namibians	13	m	175465	135	64	AOI_38	FALSE	NA	38.jpg	38	570	359
319	nm_VP1	Namibians	13	m	176563	168	110	AOI_59	FALSE	NA	59.jpg	59	503	328
320	nm_VP1	Namibians	13	m	176731	407	110	AOI_59	FALSE	FALSE	59.jpg	59	674	323
321	nm_VP1	Namibians	13	m	177138	531	109	AOI_59_m	TRUE	NA	59.jpg	59	293	378
322	nm_VP1	Namibians	13	m	177669	329	110	AOI_59	FALSE	NA	59.jpg	59	699	166
323	nm_VP1	Namibians	13	m	177998	228	110	AOI_59	FALSE	FALSE	59.jpg	59	667	365
324	nm_VP1	Namibians	13	m	178226	297	109	AOI_59_m	TRUE	TRUE	59.jpg	59	255	372
325	nm_VP1	Namibians	13	m	178523	237	110	AOI_59	FALSE	FALSE	59.jpg	59	671	242
326	nm_VP1	Namibians	13	m	178760	300	110	AOI_59	FALSE	FALSE	59.jpg	59	669	438
327	nm_VP1	Namibians	13	m	179060	406	109	AOI_59_m	TRUE	NA	59.jpg	59	287	383
328	nm_VP1	Namibians	13	m	179466	230	0	Content	NA	NA	Fix_sw.jpg	NA	271	341
329	nm_VP1	Namibians	13	m	179696	530	0	Content	NA	NA	Fix_sw.jpg	NA	463	308
330	nm_VP1	Namibians	13	m	180226	297	82	AOI_46	FALSE	FALSE	46.jpg	46	649	246
331	nm_VP1	Namibians	13	m	182231	341	81	AOI_46_m	TRUE	NA	46.jpg	46	416	312
332	nm_VP1	Namibians	13	m	182572	360	0	Content	NA	NA	46.jpg	46	117	1054
333	nm_VP1	Namibians	13	m	184610	202	5	AOI_11	FALSE	NA	11.jpg	11	436	64
334	nm_VP1	Namibians	13	m	184811	519	0	Content	NA	NA	11.jpg	11	158	819
335	nm_VP1	Namibians	13	m	185330	422	0	Content	NA	NA	11.jpg	11	-303	780
336	nm_VP1	Namibians	13	m	185752	332	6	AOI_11_m	TRUE	NA	11.jpg	11	632	22
337	nm_VP1	Namibians	13	m	186084	372	0	Content	NA	NA	11.jpg	11	-1331	143
338	nm_VP1	Namibians	13	m	186694	45	0	Content	NA	NA	Fix_sw.jpg	NA	-695	563
339	nm_VP1	Namibians	13	m	186908	489	0	Content	NA	NA	Fix_sw.jpg	NA	503	968
340	nm_VP1	Namibians	13	m	187398	224	2	AOI_1_m	TRUE	NA	1.jpg	1	452	356
341	nm_VP1	Namibians	13	m	187622	240	0	Content	NA	NA	1.jpg	1	-1453	253
342	nm_VP1	Namibians	13	m	187861	263	0	Content	NA	NA	1.jpg	1	-1300	472
343	nm_VP1	Namibians	13	m	188603	40	0	Content	NA	NA	1.jpg	1	-1088	580
344	nm_VP1	Namibians	13	m	188976	381	0	Content	NA	NA	1.jpg	1	-401	740
345	nm_VP1	Namibians	13	m	189663	428	0	Content	NA	NA	1.jpg	1	-370	829
346	nm_VP1	Namibians	13	m	190090	401	1	AOI_1	FALSE	NA	1.jpg	1	296	297
347	nm_VP1	Namibians	13	m	190491	530	0	Content	NA	NA	Fix_sw.jpg	NA	398	261
348	nm_VP1	Namibians	13	m	191022	567	0	Content	NA	NA	42.jpg	42	-1404	-115
349	nm_VP1	Namibians	13	m	192054	186	73	AOI_42_m	TRUE	NA	42.jpg	42	163	444
350	nm_VP1	Namibians	13	m	192241	382	0	Content	NA	NA	42.jpg	42	-1070	17
351	nm_VP1	Namibians	13	m	192623	334	0	Content	NA	NA	42.jpg	42	-1200	-723
352	nm_VP1	Namibians	13	m	192957	355	73	AOI_42_m	TRUE	NA	42.jpg	42	228	36
353	nm_VP1	Namibians	13	m	193312	686	0	Content	NA	NA	42.jpg	42	490	-144
354	nm_VP1	Namibians	13	m	193997	226	0	Content	NA	NA	Fix_sw.jpg	NA	433	324
355	nm_VP1	Namibians	13	m	194223	679	100	AOI_54	FALSE	NA	54.jpg	54	579	313
356	nm_VP1	Namibians	13	m	194902	389	0	Content	NA	NA	54.jpg	54	1360	870
357	nm_VP1	Namibians	13	m	195573	199	0	Content	NA	NA	54.jpg	54	1381	915
358	nm_VP1	Namibians	13	m	195772	496	0	Content	NA	NA	54.jpg	54	1379	876
359	nm_VP1	Namibians	13	m	196648	266	0	Content	NA	NA	54.jpg	54	-424	812
360	nm_VP1	Namibians	13	m	198800	67	0	Content	NA	NA	28.jpg	28	-530	784
361	nm_VP1	Namibians	13	m	199179	66	0	Content	NA	NA	28.jpg	28	-990	416
362	nm_VP1	Namibians	13	m	199550	66	0	Content	NA	NA	28.jpg	28	-355	1021
363	nm_VP1	Namibians	13	m	200362	99	0	Content	NA	NA	28.jpg	28	-1572	707
364	nm_VP1	Namibians	13	m	200823	311	0	Content	NA	NA	Fix_sw.jpg	NA	158	79
365	nm_VP1	Namibians	13	m	201134	590	0	Content	NA	NA	Fix_sw.jpg	NA	453	203
366	nm_VP1	Namibians	13	m	201724	211	102	AOI_55	FALSE	FALSE	55.jpg	55	655	226
367	nm_VP1	Namibians	13	m	202154	200	0	Content	NA	NA	55.jpg	55	252	623
368	nm_VP1	Namibians	13	m	202353	497	0	Content	NA	NA	55.jpg	55	-694	255
369	nm_VP1	Namibians	13	m	202850	1874	0	AOI_55_m	TRUE	NA	55.jpg	55	440	171
370	nm_VP1	Namibians	13	m	204724	908	0	Content	NA	NA	Fix_sw.jpg	NA	481	267
371	nm_VP1	Namibians	13	m	205632	301	0	Content	NA	NA	33.jpg	33	724	723
372	nm_VP1	Namibians	13	m	205933	338	0	Content	NA	NA	33.jpg	33	1285	761
373	nm_VP1	Namibians	13	m	206271	813	54	AOI_33	FALSE	NA	33.jpg	33	587	215
374	nm_VP1	Namibians	13	m	207084	318	54	AOI_33	FALSE	NA	33.jpg	33	548	199
375	nm_VP1	Namibians	13	m	207402	273	53	AOI_33_m	TRUE	TRUE	33.jpg	33	223	236
376	nm_VP1	Namibians	13	m	207675	524	53	AOI_33_m	TRUE	TRUE	33.jpg	33	258	257
377	nm_VP1	Namibians	13	m	208199	523	0	Content	NA	NA	Fix_sw.jpg	NA	436	250
378	nm_VP1	Namibians	13	m	208722	535	112	AOI_6_m	TRUE	TRUE	6.jpg	6	634	278
379	nm_VP1	Namibians	13	m	209257	503	111	AOI_6	FALSE	FALSE	6.jpg	6	270	270
380	nm_VP1	Namibians	13	m	209760	429	112	AOI_6_m	TRUE	TRUE	6.jpg	6	631	274
381	nm_VP1	Namibians	13	m	210189	560	111	AOI_6	FALSE	FALSE	6.jpg	6	244	263
382	nm_VP1	Namibians	13	m	210749	329	112	AOI_6_m	TRUE	TRUE	6.jpg	6	633	291
383	nm_VP1	Namibians	13	m	211078	354	112	AOI_6_m	TRUE	TRUE	6.jpg	6	640	342
384	nm_VP1	Namibians	13	m	211433	289	0	Content	NA	NA	Fix_sw.jpg	NA	225	260
385	nm_VP1	Namibians	13	m	211721	512	0	Content	NA	NA	Fix_sw.jpg	NA	437	287
386	nm_VP1	Namibians	13	m	212233	417	94	AOI_51	FALSE	FALSE	51.jpg	51	629	245
387	nm_VP1	Namibians	13	m	212650	252	93	AOI_51_m	TRUE	TRUE	51.jpg	51	217	298
388	nm_VP1	Namibians	13	m	212902	444	94	AOI_51	FALSE	FALSE	51.jpg	51	656	321
389	nm_VP1	Namibians	13	m	213346	344	94	AOI_51	FALSE	FALSE	51.jpg	51	647	188
390	nm_VP1	Namibians	13	m	213690	428	93	AOI_51_m	TRUE	TRUE	51.jpg	51	249	229
391	nm_VP1	Namibians	13	m	214118	2851	94	AOI_51	FALSE	FALSE	51.jpg	51	659	265
392	nm_VP2	Namibians	9	f	7	384	0	Content	NA	NA	No media	NA	406	326
393	nm_VP2	Namibians	9	f	384	621	0	Content	NA	NA	No media	NA	335	276
394	nm_VP2	Namibians	9	f	1005	385	0	Content	NA	NA	No media	NA	408	257
395	nm_VP2	Namibians	9	f	1390	471	0	Content	NA	NA	Fix_sw.jpg	NA	90	216
396	nm_VP2	Namibians	9	f	1861	309	0	Content	NA	NA	Fix_sw.jpg	NA	370	225
397	nm_VP2	Namibians	9	f	2171	189	75	AOI_43_m	TRUE	NA	43.jpg	43	417	228
398	nm_VP2	Namibians	9	f	2359	329	75	AOI_43_m	TRUE	TRUE	43.jpg	43	274	314
399	nm_VP2	Namibians	9	f	2688	392	75	AOI_43_m	TRUE	TRUE	43.jpg	43	245	348
400	nm_VP2	Namibians	9	f	3080	487	76	AOI_43	FALSE	FALSE	43.jpg	43	603	330
401	nm_VP2	Namibians	9	f	3900	519	75	AOI_43_m	TRUE	TRUE	43.jpg	43	245	376
402	nm_VP2	Namibians	9	f	4419	193	75	AOI_43_m	TRUE	TRUE	43.jpg	43	275	340
403	nm_VP2	Namibians	9	f	4612	330	75	AOI_43_m	TRUE	TRUE	43.jpg	43	241	224
404	nm_VP2	Namibians	9	f	4942	382	75	AOI_43_m	TRUE	TRUE	43.jpg	43	257	179
405	nm_VP2	Namibians	9	f	5323	645	0	Content	NA	NA	Fix_sw.jpg	NA	425	202
406	nm_VP2	Namibians	9	f	5968	323	57	AOI_35_m	TRUE	TRUE	35.jpg	35	270	296
407	nm_VP2	Namibians	9	f	6291	435	58	AOI_35	FALSE	FALSE	35.jpg	35	623	302
408	nm_VP2	Namibians	9	f	6726	298	58	AOI_35	FALSE	FALSE	35.jpg	35	621	264
409	nm_VP2	Namibians	9	f	7025	754	58	AOI_35	FALSE	FALSE	35.jpg	35	628	186
410	nm_VP2	Namibians	9	f	8207	369	58	AOI_35	FALSE	FALSE	35.jpg	35	610	255
411	nm_VP2	Namibians	9	f	8576	312	58	AOI_35	FALSE	FALSE	35.jpg	35	654	259
412	nm_VP2	Namibians	9	f	8888	569	0	Content	NA	NA	Fix_sw.jpg	NA	474	257
413	nm_VP2	Namibians	9	f	9457	359	84	AOI_47	FALSE	FALSE	47.jpg	47	619	218
414	nm_VP2	Namibians	9	f	9816	731	84	AOI_47	FALSE	FALSE	47.jpg	47	621	347
415	nm_VP2	Namibians	9	f	10548	261	83	AOI_47_m	TRUE	NA	47.jpg	47	325	318
416	nm_VP2	Namibians	9	f	10809	514	84	AOI_47	FALSE	NA	47.jpg	47	571	160
417	nm_VP2	Namibians	9	f	11322	665	84	AOI_47	FALSE	FALSE	47.jpg	47	612	134
418	nm_VP2	Namibians	9	f	11988	332	83	AOI_47_m	TRUE	TRUE	47.jpg	47	274	190
419	nm_VP2	Namibians	9	f	12801	231	38	AOI_26_m	TRUE	NA	26.jpg	26	461	226
420	nm_VP2	Namibians	9	f	13032	382	38	AOI_26_m	TRUE	TRUE	26.jpg	26	621	233
421	nm_VP2	Namibians	9	f	13414	398	38	AOI_26_m	TRUE	TRUE	26.jpg	26	622	291
422	nm_VP2	Namibians	9	f	13811	216	38	AOI_26_m	TRUE	NA	26.jpg	26	731	304
423	nm_VP2	Namibians	9	f	14027	219	38	AOI_26_m	TRUE	TRUE	26.jpg	26	684	359
424	nm_VP2	Namibians	9	f	14246	524	38	AOI_26_m	TRUE	TRUE	26.jpg	26	628	373
425	nm_VP2	Namibians	9	f	14771	345	38	AOI_26_m	TRUE	TRUE	26.jpg	26	628	279
426	nm_VP2	Namibians	9	f	15116	479	38	AOI_26_m	TRUE	TRUE	26.jpg	26	623	196
427	nm_VP2	Namibians	9	f	15594	367	38	AOI_26_m	TRUE	TRUE	26.jpg	26	611	159
428	nm_VP2	Namibians	9	f	15961	556	0	Content	NA	NA	Fix_sw.jpg	NA	453	233
429	nm_VP2	Namibians	9	f	16517	393	70	AOI_40	FALSE	FALSE	40.jpg	40	623	197
430	nm_VP2	Namibians	9	f	16910	267	70	AOI_40	FALSE	FALSE	40.jpg	40	625	253
431	nm_VP2	Namibians	9	f	17177	346	69	AOI_40_m	TRUE	TRUE	40.jpg	40	252	301
432	nm_VP2	Namibians	9	f	17523	292	69	AOI_40_m	TRUE	TRUE	40.jpg	40	250	387
433	nm_VP2	Namibians	9	f	18124	243	70	AOI_40	FALSE	FALSE	40.jpg	40	668	376
434	nm_VP2	Namibians	9	f	18367	326	70	AOI_40	FALSE	FALSE	40.jpg	40	628	345
435	nm_VP2	Namibians	9	f	18693	326	70	AOI_40	FALSE	FALSE	40.jpg	40	614	225
436	nm_VP2	Namibians	9	f	19019	526	70	AOI_40	FALSE	NA	40.jpg	40	604	176
437	nm_VP2	Namibians	9	f	19545	512	0	Content	NA	NA	Fix_sw.jpg	NA	478	244
438	nm_VP2	Namibians	9	f	20056	676	108	AOI_58	FALSE	FALSE	58.jpg	58	652	232
439	nm_VP2	Namibians	9	f	20732	499	107	AOI_58_m	TRUE	TRUE	58.jpg	58	236	287
440	nm_VP2	Namibians	9	f	21231	1955	107	AOI_58_m	TRUE	TRUE	58.jpg	58	278	171
441	nm_VP2	Namibians	9	f	23186	443	0	Content	NA	NA	Fix_sw.jpg	NA	435	253
442	nm_VP2	Namibians	9	f	23629	1579	48	AOI_30_m	TRUE	TRUE	30.jpg	30	622	244
443	nm_VP2	Namibians	9	f	25209	424	48	AOI_30_m	TRUE	NA	30.jpg	30	604	182
444	nm_VP2	Namibians	9	f	25633	759	47	AOI_30	FALSE	FALSE	30.jpg	30	260	218
445	nm_VP2	Namibians	9	f	26392	182	0	Content	NA	NA	Fix_sw.jpg	NA	287	181
446	nm_VP2	Namibians	9	f	26574	557	0	Content	NA	NA	Fix_sw.jpg	NA	432	234
447	nm_VP2	Namibians	9	f	27132	570	40	AOI_27_m	TRUE	TRUE	27.jpg	27	632	217
448	nm_VP2	Namibians	9	f	27701	361	40	AOI_27_m	TRUE	NA	27.jpg	27	595	320
449	nm_VP2	Namibians	9	f	28062	2036	39	AOI_27	FALSE	NA	27.jpg	27	268	360
450	nm_VP2	Namibians	9	f	30098	640	0	Content	NA	NA	Fix_sw.jpg	NA	445	285
451	nm_VP2	Namibians	9	f	30737	974	90	AOI_5_m	TRUE	TRUE	5.jpg	5	640	246
452	nm_VP2	Namibians	9	f	31711	429	89	AOI_5	FALSE	NA	5.jpg	5	281	259
453	nm_VP2	Namibians	9	f	32878	480	90	AOI_5_m	TRUE	TRUE	5.jpg	5	632	303
454	nm_VP2	Namibians	9	f	33359	282	0	Content	NA	NA	Fix_sw.jpg	NA	615	236
455	nm_VP2	Namibians	9	f	33641	689	0	Content	NA	NA	Fix_sw.jpg	NA	463	226
456	nm_VP2	Namibians	9	f	34330	554	96	AOI_52	FALSE	FALSE	52.jpg	52	602	191
457	nm_VP2	Namibians	9	f	34884	192	95	AOI_52_m	TRUE	NA	52.jpg	52	312	272
458	nm_VP2	Namibians	9	f	35076	1170	95	AOI_52_m	TRUE	NA	52.jpg	52	287	322
459	nm_VP2	Namibians	9	f	36247	254	95	AOI_52_m	TRUE	TRUE	52.jpg	52	278	201
460	nm_VP2	Namibians	9	f	36501	215	96	AOI_52	FALSE	NA	52.jpg	52	571	200
461	nm_VP2	Namibians	9	f	36715	184	96	AOI_52	FALSE	FALSE	52.jpg	52	600	155
462	nm_VP2	Namibians	9	f	37382	319	0	Content	NA	NA	Fix_sw.jpg	NA	451	231
463	nm_VP2	Namibians	9	f	37701	375	86	AOI_48	FALSE	FALSE	48.jpg	48	605	196
464	nm_VP2	Namibians	9	f	38076	317	85	AOI_48_m	TRUE	TRUE	48.jpg	48	282	259
465	nm_VP2	Namibians	9	f	38393	240	85	AOI_48_m	TRUE	TRUE	48.jpg	48	285	331
466	nm_VP2	Namibians	9	f	38634	1013	85	AOI_48_m	TRUE	NA	48.jpg	48	293	178
467	nm_VP2	Namibians	9	f	39647	670	86	AOI_48	FALSE	FALSE	48.jpg	48	617	80
468	nm_VP2	Namibians	9	f	40317	526	86	AOI_48	FALSE	NA	48.jpg	48	566	312
469	nm_VP2	Namibians	9	f	40843	404	0	Content	NA	NA	Fix_sw.jpg	NA	484	270
470	nm_VP2	Namibians	9	f	41247	383	78	AOI_44	FALSE	FALSE	44.jpg	44	602	208
471	nm_VP2	Namibians	9	f	41630	392	77	AOI_44_m	TRUE	NA	44.jpg	44	291	266
472	nm_VP2	Namibians	9	f	42023	325	77	AOI_44_m	TRUE	TRUE	44.jpg	44	275	381
473	nm_VP2	Namibians	9	f	42348	406	77	AOI_44_m	TRUE	TRUE	44.jpg	44	282	244
474	nm_VP2	Namibians	9	f	42754	237	77	AOI_44_m	TRUE	TRUE	44.jpg	44	275	361
475	nm_VP2	Namibians	9	f	42991	354	77	AOI_44_m	TRUE	NA	44.jpg	44	277	435
476	nm_VP2	Namibians	9	f	43345	326	77	AOI_44_m	TRUE	TRUE	44.jpg	44	285	290
477	nm_VP2	Namibians	9	f	43671	377	77	AOI_44_m	TRUE	NA	44.jpg	44	294	158
478	nm_VP2	Namibians	9	f	44047	261	0	Content	NA	NA	Fix_sw.jpg	NA	286	105
479	nm_VP2	Namibians	9	f	44308	545	0	Content	NA	NA	Fix_sw.jpg	NA	400	166
480	nm_VP2	Namibians	9	f	44853	515	24	AOI_2_m	TRUE	NA	2.jpg	2	610	127
481	nm_VP2	Namibians	9	f	45368	251	24	AOI_2_m	TRUE	TRUE	2.jpg	2	612	224
482	nm_VP2	Namibians	9	f	45619	264	24	AOI_2_m	TRUE	NA	2.jpg	2	596	270
483	nm_VP2	Namibians	9	f	45883	393	23	AOI_2	FALSE	NA	2.jpg	2	286	366
484	nm_VP2	Namibians	9	f	46276	567	23	AOI_2	FALSE	NA	2.jpg	2	297	155
485	nm_VP2	Namibians	9	f	46843	667	24	AOI_2_m	TRUE	NA	2.jpg	2	613	94
486	nm_VP2	Namibians	9	f	47509	359	23	AOI_2	FALSE	NA	2.jpg	2	433	135
487	nm_VP2	Namibians	9	f	47869	504	0	Content	NA	NA	Fix_sw.jpg	NA	430	219
488	nm_VP2	Namibians	9	f	48373	1000	30	AOI_22_m	TRUE	NA	22.jpg	22	595	151
489	nm_VP2	Namibians	9	f	49373	1670	29	AOI_22	FALSE	NA	22.jpg	22	296	173
490	nm_VP2	Namibians	9	f	51043	364	29	AOI_22	FALSE	NA	22.jpg	22	403	118
491	nm_VP2	Namibians	9	f	51407	515	0	Content	NA	NA	Fix_sw.jpg	NA	434	212
492	nm_VP2	Namibians	9	f	51921	283	56	AOI_34	FALSE	FALSE	34.jpg	34	612	188
493	nm_VP2	Namibians	9	f	52204	600	56	AOI_34	FALSE	FALSE	34.jpg	34	605	331
494	nm_VP2	Namibians	9	f	52804	299	55	AOI_34_m	TRUE	TRUE	34.jpg	34	274	371
495	nm_VP2	Namibians	9	f	53103	256	55	AOI_34_m	TRUE	TRUE	34.jpg	34	281	179
496	nm_VP2	Namibians	9	f	53359	282	55	AOI_34_m	TRUE	TRUE	34.jpg	34	269	107
497	nm_VP2	Namibians	9	f	53641	358	56	AOI_34	FALSE	FALSE	34.jpg	34	614	209
498	nm_VP2	Namibians	9	f	53998	209	56	AOI_34	FALSE	FALSE	34.jpg	34	624	309
499	nm_VP2	Namibians	9	f	54208	305	56	AOI_34	FALSE	FALSE	34.jpg	34	633	367
500	nm_VP2	Namibians	9	f	54513	243	56	AOI_34	FALSE	FALSE	34.jpg	34	635	311
501	nm_VP2	Namibians	9	f	54756	219	0	Content	NA	NA	Fix_sw.jpg	NA	268	339
502	nm_VP2	Namibians	9	f	54975	527	0	Content	NA	NA	Fix_sw.jpg	NA	404	228
503	nm_VP2	Namibians	9	f	55501	245	51	AOI_32_m	TRUE	TRUE	32.jpg	32	280	231
504	nm_VP2	Namibians	9	f	55747	380	51	AOI_32_m	TRUE	TRUE	32.jpg	32	267	272
505	nm_VP2	Namibians	9	f	56126	631	52	AOI_32	FALSE	FALSE	32.jpg	32	608	232
506	nm_VP2	Namibians	9	f	56757	394	51	AOI_32_m	TRUE	NA	32.jpg	32	294	277
507	nm_VP2	Namibians	9	f	57151	530	52	AOI_32	FALSE	FALSE	32.jpg	32	626	309
508	nm_VP2	Namibians	9	f	57681	331	51	AOI_32_m	TRUE	NA	32.jpg	32	289	283
509	nm_VP2	Namibians	9	f	58012	434	52	AOI_32	FALSE	FALSE	32.jpg	32	607	177
510	nm_VP2	Namibians	9	f	58446	627	0	Content	NA	NA	Fix_sw.jpg	NA	450	186
511	nm_VP2	Namibians	9	f	59073	601	97	AOI_53_m	TRUE	TRUE	53.jpg	53	294	290
512	nm_VP2	Namibians	9	f	59674	449	97	AOI_53_m	TRUE	TRUE	53.jpg	53	283	226
513	nm_VP2	Namibians	9	f	60123	277	98	AOI_53	FALSE	FALSE	53.jpg	53	615	199
514	nm_VP2	Namibians	9	f	60401	313	98	AOI_53	FALSE	FALSE	53.jpg	53	630	288
515	nm_VP2	Namibians	9	f	60714	527	97	AOI_53_m	TRUE	TRUE	53.jpg	53	290	284
516	nm_VP2	Namibians	9	f	61241	383	97	AOI_53_m	TRUE	NA	53.jpg	53	309	182
517	nm_VP2	Namibians	9	f	61623	396	97	AOI_53_m	TRUE	TRUE	53.jpg	53	276	284
518	nm_VP2	Namibians	9	f	62019	573	0	Content	NA	NA	Fix_sw.jpg	NA	423	249
519	nm_VP2	Namibians	9	f	62592	466	17	AOI_17	FALSE	NA	17.jpg	17	284	290
520	nm_VP2	Namibians	9	f	63059	488	17	AOI_17	FALSE	FALSE	17.jpg	17	276	167
521	nm_VP2	Namibians	9	f	63547	654	18	AOI_17_m	TRUE	TRUE	17.jpg	17	631	405
522	nm_VP2	Namibians	9	f	64201	334	18	AOI_17_m	TRUE	TRUE	17.jpg	17	623	311
523	nm_VP2	Namibians	9	f	64535	242	18	AOI_17_m	TRUE	NA	17.jpg	17	561	280
524	nm_VP2	Namibians	9	f	64777	231	18	AOI_17_m	TRUE	TRUE	17.jpg	17	607	314
525	nm_VP2	Namibians	9	f	65348	194	0	Content	NA	NA	Fix_sw.jpg	NA	598	260
526	nm_VP2	Namibians	9	f	65542	417	0	Content	NA	NA	Fix_sw.jpg	NA	502	250
527	nm_VP2	Namibians	9	f	65959	216	80	AOI_45	FALSE	NA	45.jpg	45	481	158
528	nm_VP2	Namibians	9	f	66175	243	80	AOI_45	FALSE	FALSE	45.jpg	45	608	146
529	nm_VP2	Namibians	9	f	66419	237	80	AOI_45	FALSE	NA	45.jpg	45	606	339
530	nm_VP2	Namibians	9	f	66656	381	79	AOI_45_m	TRUE	NA	45.jpg	45	290	386
531	nm_VP2	Namibians	9	f	67037	556	79	AOI_45_m	TRUE	NA	45.jpg	45	303	296
532	nm_VP2	Namibians	9	f	67593	342	79	AOI_45_m	TRUE	NA	45.jpg	45	304	361
533	nm_VP2	Namibians	9	f	67935	305	0	AOI_45_m	TRUE	NA	45.jpg	45	440	238
534	nm_VP2	Namibians	9	f	68240	316	80	AOI_45	FALSE	NA	45.jpg	45	550	211
535	nm_VP2	Namibians	9	f	68556	335	80	AOI_45	FALSE	NA	45.jpg	45	477	216
536	nm_VP2	Namibians	9	f	68892	851	0	Content	NA	NA	Fix_sw.jpg	NA	429	255
537	nm_VP2	Namibians	9	f	69742	435	113	AOI_60_m	TRUE	NA	60.jpg	60	317	283
538	nm_VP2	Namibians	9	f	70350	510	114	AOI_60	FALSE	FALSE	60.jpg	60	619	263
539	nm_VP2	Namibians	9	f	70860	252	114	AOI_60	FALSE	FALSE	60.jpg	60	623	375
540	nm_VP2	Namibians	9	f	71112	175	114	AOI_60	FALSE	FALSE	60.jpg	60	626	280
541	nm_VP2	Namibians	9	f	71746	226	114	AOI_60	FALSE	FALSE	60.jpg	60	612	246
542	nm_VP2	Namibians	9	f	71971	525	114	AOI_60	FALSE	NA	60.jpg	60	497	233
543	nm_VP2	Namibians	9	f	72496	216	0	Content	NA	NA	Fix_sw.jpg	NA	310	236
544	nm_VP2	Namibians	9	f	72712	561	0	Content	NA	NA	Fix_sw.jpg	NA	420	217
545	nm_VP2	Namibians	9	f	73273	192	61	AOI_37_m	TRUE	NA	37.jpg	37	310	251
546	nm_VP2	Namibians	9	f	73465	285	61	AOI_37_m	TRUE	NA	37.jpg	37	291	287
547	nm_VP2	Namibians	9	f	73750	214	61	AOI_37_m	TRUE	NA	37.jpg	37	321	358
548	nm_VP2	Namibians	9	f	73963	534	62	AOI_37	FALSE	NA	37.jpg	37	603	220
549	nm_VP2	Namibians	9	f	74497	343	62	AOI_37	FALSE	NA	37.jpg	37	606	259
550	nm_VP2	Namibians	9	f	74840	250	62	AOI_37	FALSE	NA	37.jpg	37	470	308
551	nm_VP2	Namibians	9	f	75090	389	61	AOI_37_m	TRUE	NA	37.jpg	37	327	304
552	nm_VP2	Namibians	9	f	75479	1301	61	AOI_37_m	TRUE	NA	37.jpg	37	419	241
553	nm_VP2	Namibians	9	f	76779	456	25	AOI_20	FALSE	NA	20.jpg	20	297	227
554	nm_VP2	Namibians	9	f	77236	293	25	AOI_20	FALSE	FALSE	20.jpg	20	272	172
555	nm_VP2	Namibians	9	f	77529	571	26	AOI_20_m	TRUE	NA	20.jpg	20	610	151
556	nm_VP2	Namibians	9	f	78213	313	26	AOI_20_m	TRUE	TRUE	20.jpg	20	602	325
557	nm_VP2	Namibians	9	f	78526	203	25	AOI_20	FALSE	NA	20.jpg	20	303	226
558	nm_VP2	Namibians	9	f	78729	200	25	AOI_20	FALSE	NA	20.jpg	20	288	269
559	nm_VP2	Namibians	9	f	78929	321	25	AOI_20	FALSE	FALSE	20.jpg	20	300	141
560	nm_VP2	Namibians	9	f	79250	358	25	AOI_20	FALSE	NA	20.jpg	20	385	177
561	nm_VP2	Namibians	9	f	79608	220	0	Content	NA	NA	Fix_sw.jpg	NA	424	168
562	nm_VP2	Namibians	9	f	79828	465	0	Content	NA	NA	Fix_sw.jpg	NA	431	226
563	nm_VP2	Namibians	9	f	80293	396	119	AOI_9	FALSE	NA	9.jpg	9	298	224
564	nm_VP2	Namibians	9	f	80688	193	119	AOI_9	FALSE	NA	9.jpg	9	351	296
565	nm_VP2	Namibians	9	f	80881	1010	120	AOI_9_m	TRUE	NA	9.jpg	9	585	252
566	nm_VP2	Namibians	9	f	81891	959	120	AOI_9_m	TRUE	NA	9.jpg	9	544	249
567	nm_VP2	Namibians	9	f	82850	1345	120	AOI_9_m	TRUE	NA	9.jpg	9	585	230
568	nm_VP2	Namibians	9	f	84195	331	72	AOI_41	FALSE	NA	41.jpg	41	617	335
569	nm_VP2	Namibians	9	f	84525	332	71	AOI_41_m	TRUE	NA	41.jpg	41	275	317
570	nm_VP2	Namibians	9	f	84858	258	71	AOI_41_m	TRUE	NA	41.jpg	41	277	197
571	nm_VP2	Namibians	9	f	85115	211	71	AOI_41_m	TRUE	TRUE	41.jpg	41	267	126
572	nm_VP2	Namibians	9	f	85327	2149	71	AOI_41_m	TRUE	TRUE	41.jpg	41	235	346
573	nm_VP2	Namibians	9	f	87476	278	105	AOI_57_m	TRUE	TRUE	57.jpg	57	273	366
574	nm_VP2	Namibians	9	f	87754	230	105	AOI_57_m	TRUE	TRUE	57.jpg	57	217	362
575	nm_VP2	Namibians	9	f	87984	1630	105	AOI_57_m	TRUE	NA	57.jpg	57	177	348
576	nm_VP2	Namibians	9	f	89615	255	105	AOI_57_m	TRUE	TRUE	57.jpg	57	219	353
577	nm_VP2	Namibians	9	f	89869	1198	105	AOI_57_m	TRUE	NA	57.jpg	57	182	350
578	nm_VP2	Namibians	9	f	91067	269	3	AOI_10	FALSE	FALSE	10.jpg	10	217	332
579	nm_VP2	Namibians	9	f	91336	265	3	AOI_10	FALSE	FALSE	10.jpg	10	253	361
580	nm_VP2	Namibians	9	f	91601	310	3	AOI_10	FALSE	FALSE	10.jpg	10	258	122
581	nm_VP2	Namibians	9	f	91911	211	4	AOI_10_m	TRUE	NA	10.jpg	10	578	139
582	nm_VP2	Namibians	9	f	92122	546	4	AOI_10_m	TRUE	NA	10.jpg	10	614	186
583	nm_VP2	Namibians	9	f	92668	1531	4	AOI_10_m	TRUE	NA	10.jpg	10	572	197
584	nm_VP2	Namibians	9	f	94199	2261	88	AOI_49	FALSE	NA	49.jpg	49	536	197
585	nm_VP2	Namibians	9	f	96461	1504	87	AOI_49_m	TRUE	TRUE	49.jpg	49	236	212
586	nm_VP2	Namibians	9	f	97964	2215	33	AOI_24	FALSE	NA	24.jpg	24	202	242
587	nm_VP2	Namibians	9	f	100180	799	34	AOI_24_m	TRUE	NA	24.jpg	24	562	281
588	nm_VP2	Namibians	9	f	100979	224	0	Content	NA	NA	Fix_sw.jpg	NA	528	299
589	nm_VP2	Namibians	9	f	101331	858	50	AOI_31	FALSE	NA	31.jpg	31	587	296
590	nm_VP2	Namibians	9	f	102189	569	49	AOI_31_m	TRUE	TRUE	31.jpg	31	262	332
591	nm_VP2	Namibians	9	f	102758	230	49	AOI_31_m	TRUE	NA	31.jpg	31	302	330
592	nm_VP2	Namibians	9	f	103489	815	49	AOI_31_m	TRUE	NA	31.jpg	31	299	164
593	nm_VP2	Namibians	9	f	104304	327	0	Content	NA	NA	Fix_sw.jpg	NA	597	148
594	nm_VP2	Namibians	9	f	104631	496	0	Content	NA	NA	Fix_sw.jpg	NA	491	167
595	nm_VP2	Namibians	9	f	105126	406	45	AOI_3	FALSE	NA	3.jpg	3	287	192
596	nm_VP2	Namibians	9	f	105533	193	46	AOI_3_m	TRUE	NA	3.jpg	3	596	181
597	nm_VP2	Namibians	9	f	105726	391	46	AOI_3_m	TRUE	TRUE	3.jpg	3	627	210
598	nm_VP2	Namibians	9	f	106116	318	45	AOI_3	FALSE	NA	3.jpg	3	316	253
599	nm_VP2	Namibians	9	f	106566	172	45	AOI_3	FALSE	NA	3.jpg	3	296	207
600	nm_VP2	Namibians	9	f	106738	1011	46	AOI_3_m	TRUE	TRUE	3.jpg	3	623	192
601	nm_VP2	Namibians	9	f	107749	391	45	AOI_3	FALSE	NA	3.jpg	3	315	191
602	nm_VP2	Namibians	9	f	108140	511	0	Content	NA	NA	Fix_sw.jpg	NA	409	213
603	nm_VP2	Namibians	9	f	108650	197	21	AOI_19	FALSE	FALSE	19.jpg	19	298	246
604	nm_VP2	Namibians	9	f	108848	356	21	AOI_19	FALSE	NA	19.jpg	19	312	293
605	nm_VP2	Namibians	9	f	109204	388	21	AOI_19	FALSE	FALSE	19.jpg	19	328	250
606	nm_VP2	Namibians	9	f	109592	450	22	AOI_19_m	TRUE	TRUE	19.jpg	19	633	203
607	nm_VP2	Namibians	9	f	110554	280	22	AOI_19_m	TRUE	TRUE	19.jpg	19	609	158
608	nm_VP2	Namibians	9	f	110834	394	21	AOI_19	FALSE	NA	19.jpg	19	344	169
609	nm_VP2	Namibians	9	f	111364	310	0	Content	NA	NA	Fix_sw.jpg	NA	362	282
610	nm_VP2	Namibians	9	f	111674	569	0	Content	NA	NA	Fix_sw.jpg	NA	424	254
611	nm_VP2	Namibians	9	f	112244	184	11	AOI_14	FALSE	NA	14.jpg	14	321	264
612	nm_VP2	Namibians	9	f	112428	203	11	AOI_14	FALSE	NA	14.jpg	14	339	323
613	nm_VP2	Namibians	9	f	112632	272	12	AOI_14_m	TRUE	NA	14.jpg	14	580	280
614	nm_VP2	Namibians	9	f	112903	319	12	AOI_14_m	TRUE	TRUE	14.jpg	14	631	288
615	nm_VP2	Namibians	9	f	113222	789	12	AOI_14_m	TRUE	TRUE	14.jpg	14	627	253
616	nm_VP2	Namibians	9	f	114012	820	12	AOI_14_m	TRUE	TRUE	14.jpg	14	636	382
617	nm_VP2	Namibians	9	f	114999	160	0	Content	NA	NA	Fix_sw.jpg	NA	216	397
618	nm_VP2	Namibians	9	f	115432	205	10	AOI_13_m	TRUE	NA	13.jpg	13	520	249
619	nm_VP2	Namibians	9	f	115757	234	9	AOI_13	FALSE	NA	13.jpg	13	348	282
620	nm_VP2	Namibians	9	f	115992	451	9	AOI_13	FALSE	NA	13.jpg	13	316	471
621	nm_VP2	Namibians	9	f	116443	977	10	AOI_13_m	TRUE	NA	13.jpg	13	680	506
622	nm_VP2	Namibians	9	f	117729	256	10	AOI_13_m	TRUE	NA	13.jpg	13	695	139
623	nm_VP2	Namibians	9	f	117985	273	10	AOI_13_m	TRUE	NA	13.jpg	13	723	301
624	nm_VP2	Namibians	9	f	118258	234	9	AOI_13	FALSE	NA	13.jpg	13	222	41
625	nm_VP2	Namibians	9	f	118783	354	0	Content	NA	NA	Fix_sw.jpg	NA	545	272
626	nm_VP2	Namibians	9	f	119136	463	118	AOI_8_m	TRUE	NA	8.jpg	8	470	298
627	nm_VP2	Namibians	9	f	119599	940	117	AOI_8	FALSE	NA	8.jpg	8	285	330
628	nm_VP2	Namibians	9	f	120539	322	118	AOI_8_m	TRUE	NA	8.jpg	8	589	327
629	nm_VP2	Namibians	9	f	120861	778	118	AOI_8_m	TRUE	TRUE	8.jpg	8	662	300
630	nm_VP2	Namibians	9	f	121639	1321	0	Content	NA	NA	8.jpg	8	815	742
631	nm_VP2	Namibians	9	f	122959	449	20	AOI_18_m	TRUE	TRUE	18.jpg	18	669	356
632	nm_VP2	Namibians	9	f	123408	2681	19	AOI_18	FALSE	NA	18.jpg	18	329	349
633	nm_VP2	Namibians	9	f	126089	591	0	Content	NA	NA	Fix_sw.jpg	NA	426	310
634	nm_VP2	Namibians	9	f	126680	490	35	AOI_25	FALSE	NA	25.jpg	25	332	260
635	nm_VP2	Namibians	9	f	127170	616	35	AOI_25	FALSE	NA	25.jpg	25	301	279
636	nm_VP2	Namibians	9	f	127786	265	35	AOI_25	FALSE	NA	25.jpg	25	372	233
637	nm_VP2	Namibians	9	f	128051	205	36	AOI_25_m	TRUE	TRUE	25.jpg	25	614	280
638	nm_VP2	Namibians	9	f	128256	2200	36	AOI_25_m	TRUE	TRUE	25.jpg	25	671	291
639	nm_VP2	Namibians	9	f	130456	2084	13	AOI_15	FALSE	NA	15.jpg	15	288	447
640	nm_VP2	Namibians	9	f	132540	439	13	AOI_15	FALSE	NA	15.jpg	15	287	344
641	nm_VP2	Namibians	9	f	132979	13468	0	Content	NA	NA	Fix_sw.jpg	NA	419	337
642	nm_VP2	Namibians	9	f	146796	439	16	AOI_16_m	TRUE	NA	16.jpg	16	523	290
643	nm_VP2	Namibians	9	f	147234	2779	0	Content	NA	NA	Fix_sw.jpg	NA	557	338
644	nm_VP2	Namibians	9	f	150303	196	121	AOI_21_m	TRUE	NA	21.jpg	21	591	253
645	nm_VP2	Namibians	9	f	150498	956	0	Content	NA	NA	Fix_sw.jpg	NA	579	298
646	nm_VP2	Namibians	9	f	151454	369	104	AOI_56	FALSE	FALSE	56.jpg	56	673	222
647	nm_VP2	Namibians	9	f	151823	354	103	AOI_56_m	TRUE	NA	56.jpg	56	348	219
648	nm_VP2	Namibians	9	f	152178	656	103	AOI_56_m	TRUE	NA	56.jpg	56	300	197
649	nm_VP2	Namibians	9	f	153016	423	104	AOI_56	FALSE	FALSE	56.jpg	56	681	191
650	nm_VP2	Namibians	9	f	153438	666	103	AOI_56_m	TRUE	NA	56.jpg	56	293	184
651	nm_VP2	Namibians	9	f	154560	369	8	AOI_12_m	TRUE	NA	12.jpg	12	448	290
652	nm_VP2	Namibians	9	f	154929	387	7	AOI_12	FALSE	NA	12.jpg	12	292	305
653	nm_VP2	Namibians	9	f	155316	338	8	AOI_12_m	TRUE	TRUE	12.jpg	12	652	353
654	nm_VP2	Namibians	9	f	155654	403	8	AOI_12_m	TRUE	TRUE	12.jpg	12	678	474
655	nm_VP2	Namibians	9	f	156057	534	7	AOI_12	FALSE	FALSE	12.jpg	12	273	448
656	nm_VP2	Namibians	9	f	156592	417	7	AOI_12	FALSE	NA	12.jpg	12	279	495
657	nm_VP2	Namibians	9	f	157009	367	8	AOI_12_m	TRUE	NA	12.jpg	12	695	492
658	nm_VP2	Namibians	9	f	157376	474	8	AOI_12_m	TRUE	TRUE	12.jpg	12	677	416
659	nm_VP2	Namibians	9	f	157849	220	0	Content	NA	NA	Fix_sw.jpg	NA	515	355
660	nm_VP2	Namibians	9	f	158069	344	0	Content	NA	NA	Fix_sw.jpg	NA	495	274
661	nm_VP2	Namibians	9	f	158414	444	116	AOI_7_m	TRUE	NA	7.jpg	7	681	261
662	nm_VP2	Namibians	9	f	158857	343	115	AOI_7	FALSE	NA	7.jpg	7	295	345
663	nm_VP2	Namibians	9	f	159201	372	115	AOI_7	FALSE	NA	7.jpg	7	288	442
664	nm_VP2	Namibians	9	f	159572	531	116	AOI_7_m	TRUE	NA	7.jpg	7	690	430
665	nm_VP2	Namibians	9	f	160103	735	116	AOI_7_m	TRUE	NA	7.jpg	7	708	498
666	nm_VP2	Namibians	9	f	160839	369	116	AOI_7_m	TRUE	TRUE	7.jpg	7	642	327
667	nm_VP2	Namibians	9	f	161207	250	0	Content	NA	NA	Fix_sw.jpg	NA	593	299
668	nm_VP2	Namibians	9	f	161457	280	0	Content	NA	NA	Fix_sw.jpg	NA	514	302
669	nm_VP2	Namibians	9	f	161737	234	60	AOI_36	FALSE	NA	36.jpg	36	580	274
670	nm_VP2	Namibians	9	f	161971	254	60	AOI_36	FALSE	FALSE	36.jpg	36	664	237
671	nm_VP2	Namibians	9	f	162225	424	59	AOI_36_m	TRUE	TRUE	36.jpg	36	271	338
672	nm_VP2	Namibians	9	f	162648	1467	59	AOI_36_m	TRUE	NA	36.jpg	36	274	414
673	nm_VP2	Namibians	9	f	164116	866	59	AOI_36_m	TRUE	NA	36.jpg	36	274	487
674	nm_VP2	Namibians	9	f	164982	197	0	Content	NA	NA	Fix_sw.jpg	NA	435	360
675	nm_VP2	Namibians	9	f	165179	305	68	AOI_4_m	TRUE	NA	4.jpg	4	453	312
676	nm_VP2	Namibians	9	f	165484	564	67	AOI_4	FALSE	NA	4.jpg	4	299	311
677	nm_VP2	Namibians	9	f	166048	257	68	AOI_4_m	TRUE	TRUE	4.jpg	4	641	247
678	nm_VP2	Namibians	9	f	166305	309	68	AOI_4_m	TRUE	TRUE	4.jpg	4	659	149
679	nm_VP2	Namibians	9	f	166614	260	68	AOI_4_m	TRUE	NA	4.jpg	4	706	449
680	nm_VP2	Namibians	9	f	166874	1052	68	AOI_4_m	TRUE	NA	4.jpg	4	716	503
681	nm_VP2	Namibians	9	f	167926	412	67	AOI_4	FALSE	NA	4.jpg	4	353	459
682	nm_VP2	Namibians	9	f	168338	311	0	Content	NA	NA	Fix_sw.jpg	NA	-1131	265
683	nm_VP2	Namibians	9	f	168649	213	0	Content	NA	NA	Fix_sw.jpg	NA	338	273
684	nm_VP2	Namibians	9	f	168862	602	65	AOI_39_m	TRUE	NA	39.jpg	39	432	306
685	nm_VP2	Namibians	9	f	169464	1016	65	AOI_39_m	TRUE	NA	39.jpg	39	287	332
686	nm_VP2	Namibians	9	f	170480	233	0	Content	NA	NA	39.jpg	39	-1412	356
687	nm_VP2	Namibians	9	f	170828	163	0	Content	NA	NA	39.jpg	39	-244	413
688	nm_VP2	Namibians	9	f	170991	354	65	AOI_39_m	TRUE	NA	39.jpg	39	134	479
689	nm_VP2	Namibians	9	f	171345	741	0	Content	NA	NA	39.jpg	39	281	674
690	nm_VP2	Namibians	9	f	172086	925	0	Content	NA	NA	Fix_sw.jpg	NA	435	288
691	nm_VP2	Namibians	9	f	173011	828	64	AOI_38	FALSE	NA	38.jpg	38	464	253
692	nm_VP2	Namibians	9	f	173838	274	64	AOI_38	FALSE	NA	38.jpg	38	686	175
693	nm_VP2	Namibians	9	f	174112	1365	0	Content	NA	NA	38.jpg	38	918	70
694	nm_VP2	Namibians	9	f	175779	178	0	Content	NA	NA	Fix_sw.jpg	NA	261	458
695	nm_VP2	Namibians	9	f	175957	282	109	AOI_59_m	TRUE	TRUE	59.jpg	59	234	403
696	nm_VP2	Namibians	9	f	176238	516	109	AOI_59_m	TRUE	TRUE	59.jpg	59	276	240
697	nm_VP2	Namibians	9	f	176754	609	110	AOI_59	FALSE	FALSE	59.jpg	59	619	301
698	nm_VP2	Namibians	9	f	177363	465	110	AOI_59	FALSE	FALSE	59.jpg	59	658	225
699	nm_VP2	Namibians	9	f	177828	447	109	AOI_59_m	TRUE	NA	59.jpg	59	300	257
700	nm_VP2	Namibians	9	f	178275	270	109	AOI_59_m	TRUE	NA	59.jpg	59	278	181
701	nm_VP2	Namibians	9	f	178545	579	109	AOI_59_m	TRUE	TRUE	59.jpg	59	264	359
702	nm_VP2	Namibians	9	f	179124	510	0	Content	NA	NA	Fix_sw.jpg	NA	423	277
703	nm_VP2	Namibians	9	f	179635	289	81	AOI_46_m	TRUE	TRUE	46.jpg	46	257	288
704	nm_VP2	Namibians	9	f	179924	332	81	AOI_46_m	TRUE	TRUE	46.jpg	46	240	180
705	nm_VP2	Namibians	9	f	180256	576	81	AOI_46_m	TRUE	TRUE	46.jpg	46	254	143
706	nm_VP2	Namibians	9	f	180832	374	82	AOI_46	FALSE	FALSE	46.jpg	46	657	147
707	nm_VP2	Namibians	9	f	181206	357	82	AOI_46	FALSE	FALSE	46.jpg	46	671	181
708	nm_VP2	Namibians	9	f	181563	442	82	AOI_46	FALSE	FALSE	46.jpg	46	651	346
709	nm_VP2	Namibians	9	f	182006	296	81	AOI_46_m	TRUE	TRUE	46.jpg	46	236	406
710	nm_VP2	Namibians	9	f	182302	343	81	AOI_46_m	TRUE	TRUE	46.jpg	46	249	474
711	nm_VP2	Namibians	9	f	182645	226	0	Content	NA	NA	Fix_sw.jpg	NA	412	355
712	nm_VP2	Namibians	9	f	182871	351	6	AOI_11_m	TRUE	NA	11.jpg	11	448	292
713	nm_VP2	Namibians	9	f	183222	293	5	AOI_11	FALSE	NA	11.jpg	11	275	290
714	nm_VP2	Namibians	9	f	183515	283	5	AOI_11	FALSE	NA	11.jpg	11	273	455
715	nm_VP2	Namibians	9	f	183798	522	5	AOI_11	FALSE	FALSE	11.jpg	11	257	504
716	nm_VP2	Namibians	9	f	184320	381	6	AOI_11_m	TRUE	TRUE	11.jpg	11	665	466
717	nm_VP2	Namibians	9	f	184701	486	0	Content	NA	NA	11.jpg	11	407	718
718	nm_VP2	Namibians	9	f	185187	390	5	AOI_11	FALSE	NA	11.jpg	11	276	341
719	nm_VP2	Namibians	9	f	185577	283	5	AOI_11	FALSE	FALSE	11.jpg	11	266	217
720	nm_VP2	Namibians	9	f	185860	667	5	AOI_11	FALSE	NA	11.jpg	11	286	139
721	nm_VP2	Namibians	9	f	186527	220	1	AOI_1	FALSE	NA	1.jpg	1	342	129
722	nm_VP2	Namibians	9	f	186747	292	1	AOI_1	FALSE	NA	1.jpg	1	283	137
723	nm_VP2	Namibians	9	f	187039	658	0	Content	NA	NA	1.jpg	1	492	-113
724	nm_VP2	Namibians	9	f	187697	361	1	AOI_1	FALSE	NA	1.jpg	1	278	81
725	nm_VP2	Namibians	9	f	188058	434	1	AOI_1	FALSE	NA	1.jpg	1	263	273
726	nm_VP2	Namibians	9	f	188492	776	2	AOI_1_m	TRUE	TRUE	1.jpg	1	673	285
727	nm_VP2	Namibians	9	f	189268	898	1	AOI_1	FALSE	NA	1.jpg	1	265	282
728	nm_VP2	Namibians	9	f	190166	233	73	AOI_42_m	TRUE	NA	42.jpg	42	310	244
729	nm_VP2	Namibians	9	f	190399	242	73	AOI_42_m	TRUE	NA	42.jpg	42	270	313
730	nm_VP2	Namibians	9	f	190642	332	73	AOI_42_m	TRUE	TRUE	42.jpg	42	261	397
731	nm_VP2	Namibians	9	f	190973	993	74	AOI_42	FALSE	FALSE	42.jpg	42	659	392
732	nm_VP2	Namibians	9	f	191967	1232	74	AOI_42	FALSE	NA	42.jpg	42	688	346
733	nm_VP2	Namibians	9	f	193198	3697	0	Content	NA	NA	Fix_sw.jpg	NA	672	381
734	nm_VP2	Namibians	9	f	197635	160	42	AOI_28_m	TRUE	NA	28.jpg	28	517	325
735	nm_VP2	Namibians	9	f	197794	494	41	AOI_28	FALSE	NA	28.jpg	28	313	337
736	nm_VP2	Namibians	9	f	198289	328	42	AOI_28_m	TRUE	TRUE	28.jpg	28	653	302
737	nm_VP2	Namibians	9	f	198617	299	42	AOI_28_m	TRUE	TRUE	28.jpg	28	663	252
738	nm_VP2	Namibians	9	f	198916	1614	42	AOI_28_m	TRUE	TRUE	28.jpg	28	669	206
739	nm_VP2	Namibians	9	f	200530	630	0	Content	NA	NA	Fix_sw.jpg	NA	503	274
740	nm_VP2	Namibians	9	f	201159	417	101	AOI_55_m	TRUE	NA	55.jpg	55	304	293
741	nm_VP2	Namibians	9	f	201576	1615	102	AOI_55	FALSE	FALSE	55.jpg	55	677	287
742	nm_VP2	Namibians	9	f	203651	452	102	AOI_55	FALSE	FALSE	55.jpg	55	666	231
743	nm_VP2	Namibians	9	f	204103	282	0	Content	NA	NA	Fix_sw.jpg	NA	703	346
744	nm_VP2	Namibians	9	f	204385	378	54	AOI_33	FALSE	FALSE	33.jpg	33	670	318
745	nm_VP2	Namibians	9	f	204762	479	53	AOI_33_m	TRUE	NA	33.jpg	33	284	349
746	nm_VP2	Namibians	9	f	205241	450	53	AOI_33_m	TRUE	NA	33.jpg	33	306	476
747	nm_VP2	Namibians	9	f	206164	165	53	AOI_33_m	TRUE	NA	33.jpg	33	298	421
748	nm_VP2	Namibians	9	f	206329	903	53	AOI_33_m	TRUE	TRUE	33.jpg	33	267	308
749	nm_VP2	Namibians	9	f	207232	362	54	AOI_33	FALSE	FALSE	33.jpg	33	665	341
750	nm_VP2	Namibians	9	f	207594	572	0	Content	NA	NA	Fix_sw.jpg	NA	495	330
751	nm_VP2	Namibians	9	f	208166	574	111	AOI_6	FALSE	FALSE	6.jpg	6	289	271
752	nm_VP2	Namibians	9	f	208740	1137	112	AOI_6_m	TRUE	TRUE	6.jpg	6	685	297
753	nm_VP2	Namibians	9	f	210592	315	112	AOI_6_m	TRUE	NA	6.jpg	6	752	279
754	nm_VP2	Namibians	9	f	211355	358	0	Content	NA	NA	Fix_sw.jpg	NA	488	280
755	nm_VP2	Namibians	9	f	211713	362	93	AOI_51_m	TRUE	NA	51.jpg	51	293	264
756	nm_VP2	Namibians	9	f	212075	424	94	AOI_51	FALSE	FALSE	51.jpg	51	674	300
757	nm_VP2	Namibians	9	f	212499	707	0	Content	NA	NA	51.jpg	51	509	-116
758	nm_VP2	Namibians	9	f	213206	273	94	AOI_51	FALSE	NA	51.jpg	51	491	81
759	nm_VP2	Namibians	9	f	213480	367	0	Content	NA	NA	51.jpg	51	502	-104
760	nm_VP2	Namibians	9	f	213846	923	93	AOI_51_m	TRUE	NA	51.jpg	51	282	174
761	nm_VP3	Namibians	12	f	1	379	0	Content	NA	NA	No media	NA	403	327
762	nm_VP3	Namibians	12	f	380	187	0	Content	NA	NA	No media	NA	350	433
763	nm_VP3	Namibians	12	f	566	218	0	Content	NA	NA	No media	NA	366	265
764	nm_VP3	Namibians	12	f	785	705	0	Content	NA	NA	Fix_sw.jpg	NA	67	123
765	nm_VP3	Namibians	12	f	1490	645	0	Content	NA	NA	Fix_sw.jpg	NA	404	213
766	nm_VP3	Namibians	12	f	2135	175	21	AOI_19	FALSE	NA	19.jpg	19	338	194
767	nm_VP3	Namibians	12	f	2310	489	22	AOI_19_m	TRUE	TRUE	19.jpg	19	637	134
768	nm_VP3	Namibians	12	f	2800	223	22	AOI_19_m	TRUE	NA	19.jpg	19	614	90
769	nm_VP3	Namibians	12	f	3023	425	21	AOI_19	FALSE	FALSE	19.jpg	19	252	93
770	nm_VP3	Namibians	12	f	3448	385	21	AOI_19	FALSE	FALSE	19.jpg	19	260	290
771	nm_VP3	Namibians	12	f	3832	236	21	AOI_19	FALSE	FALSE	19.jpg	19	260	381
772	nm_VP3	Namibians	12	f	4068	174	22	AOI_19_m	TRUE	TRUE	19.jpg	19	661	299
773	nm_VP3	Namibians	12	f	4242	458	22	AOI_19_m	TRUE	TRUE	19.jpg	19	643	193
774	nm_VP3	Namibians	12	f	4700	831	22	AOI_19_m	TRUE	TRUE	19.jpg	19	619	92
775	nm_VP3	Namibians	12	f	5531	229	12	AOI_14_m	TRUE	TRUE	14.jpg	14	608	126
776	nm_VP3	Namibians	12	f	5760	258	11	AOI_14	FALSE	FALSE	14.jpg	14	287	211
777	nm_VP3	Namibians	12	f	6018	347	11	AOI_14	FALSE	FALSE	14.jpg	14	238	363
778	nm_VP3	Namibians	12	f	6365	1278	11	AOI_14	FALSE	FALSE	14.jpg	14	225	400
779	nm_VP3	Namibians	12	f	7643	419	11	AOI_14	FALSE	FALSE	14.jpg	14	229	365
780	nm_VP3	Namibians	12	f	8062	286	11	AOI_14	FALSE	FALSE	14.jpg	14	258	273
781	nm_VP3	Namibians	12	f	8348	1014	0	Content	NA	NA	Fix_sw.jpg	NA	229	132
782	nm_VP3	Namibians	12	f	9362	405	9	AOI_13	FALSE	FALSE	13.jpg	13	235	420
783	nm_VP3	Namibians	12	f	9767	317	10	AOI_13_m	TRUE	TRUE	13.jpg	13	637	426
784	nm_VP3	Namibians	12	f	10084	383	10	AOI_13_m	TRUE	TRUE	13.jpg	13	640	128
785	nm_VP3	Namibians	12	f	10467	1018	9	AOI_13	FALSE	FALSE	13.jpg	13	239	210
786	nm_VP3	Namibians	12	f	11485	371	10	AOI_13_m	TRUE	TRUE	13.jpg	13	636	252
787	nm_VP3	Namibians	12	f	11856	757	0	Content	NA	NA	Fix_sw.jpg	NA	638	117
788	nm_VP3	Namibians	12	f	12613	171	118	AOI_8_m	TRUE	TRUE	8.jpg	8	640	173
789	nm_VP3	Namibians	12	f	12784	198	118	AOI_8_m	TRUE	TRUE	8.jpg	8	624	209
790	nm_VP3	Namibians	12	f	12982	661	117	AOI_8	FALSE	FALSE	8.jpg	8	241	241
791	nm_VP3	Namibians	12	f	13643	542	118	AOI_8_m	TRUE	TRUE	8.jpg	8	636	219
792	nm_VP3	Namibians	12	f	14185	2225	118	AOI_8_m	TRUE	TRUE	8.jpg	8	650	173
793	nm_VP3	Namibians	12	f	16410	429	19	AOI_18	FALSE	FALSE	18.jpg	18	246	286
794	nm_VP3	Namibians	12	f	16839	532	20	AOI_18_m	TRUE	TRUE	18.jpg	18	614	224
795	nm_VP3	Namibians	12	f	17371	344	19	AOI_18	FALSE	NA	18.jpg	18	317	300
796	nm_VP3	Namibians	12	f	17715	310	20	AOI_18_m	TRUE	NA	18.jpg	18	496	256
797	nm_VP3	Namibians	12	f	18025	446	20	AOI_18_m	TRUE	NA	18.jpg	18	604	164
798	nm_VP3	Namibians	12	f	18471	484	20	AOI_18_m	TRUE	TRUE	18.jpg	18	639	411
799	nm_VP3	Namibians	12	f	18955	1003	0	Content	NA	NA	Fix_sw.jpg	NA	612	132
800	nm_VP3	Namibians	12	f	19958	224	36	AOI_25_m	TRUE	TRUE	25.jpg	25	644	362
801	nm_VP3	Namibians	12	f	20182	171	36	AOI_25_m	TRUE	TRUE	25.jpg	25	634	414
802	nm_VP3	Namibians	12	f	20353	195	36	AOI_25_m	TRUE	TRUE	25.jpg	25	630	256
803	nm_VP3	Namibians	12	f	20548	246	35	AOI_25	FALSE	FALSE	25.jpg	25	253	243
804	nm_VP3	Namibians	12	f	20794	165	35	AOI_25	FALSE	FALSE	25.jpg	25	241	192
805	nm_VP3	Namibians	12	f	20959	874	36	AOI_25_m	TRUE	TRUE	25.jpg	25	622	179
806	nm_VP3	Namibians	12	f	21834	908	35	AOI_25	FALSE	FALSE	25.jpg	25	234	211
807	nm_VP3	Namibians	12	f	22741	547	0	Content	NA	NA	Fix_sw.jpg	NA	399	222
808	nm_VP3	Namibians	12	f	23288	681	14	AOI_15_m	TRUE	TRUE	15.jpg	15	625	219
809	nm_VP3	Namibians	12	f	23969	459	14	AOI_15_m	TRUE	TRUE	15.jpg	15	630	315
810	nm_VP3	Namibians	12	f	24429	278	13	AOI_15	FALSE	FALSE	15.jpg	15	247	273
811	nm_VP3	Namibians	12	f	24706	495	13	AOI_15	FALSE	FALSE	15.jpg	15	220	208
812	nm_VP3	Namibians	12	f	25201	478	13	AOI_15	FALSE	FALSE	15.jpg	15	228	343
813	nm_VP3	Namibians	12	f	25679	443	13	AOI_15	FALSE	FALSE	15.jpg	15	237	113
814	nm_VP3	Namibians	12	f	26122	161	0	Content	NA	NA	Fix_sw.jpg	NA	256	73
815	nm_VP3	Namibians	12	f	26283	531	0	Content	NA	NA	Fix_sw.jpg	NA	416	199
816	nm_VP3	Namibians	12	f	26814	199	44	AOI_29_m	TRUE	NA	29.jpg	29	613	232
817	nm_VP3	Namibians	12	f	27013	202	44	AOI_29_m	TRUE	TRUE	29.jpg	29	644	277
818	nm_VP3	Namibians	12	f	27215	288	44	AOI_29_m	TRUE	TRUE	29.jpg	29	648	333
819	nm_VP3	Namibians	12	f	27503	747	43	AOI_29	FALSE	FALSE	29.jpg	29	250	350
820	nm_VP3	Namibians	12	f	28250	345	43	AOI_29	FALSE	FALSE	29.jpg	29	247	189
821	nm_VP3	Namibians	12	f	28595	660	43	AOI_29	FALSE	FALSE	29.jpg	29	247	336
822	nm_VP3	Namibians	12	f	29255	239	44	AOI_29_m	TRUE	NA	29.jpg	29	603	192
823	nm_VP3	Namibians	12	f	29494	399	44	AOI_29_m	TRUE	TRUE	29.jpg	29	629	120
824	nm_VP3	Namibians	12	f	29893	483	0	Content	NA	NA	Fix_sw.jpg	NA	492	214
825	nm_VP3	Namibians	12	f	30376	228	92	AOI_50	FALSE	FALSE	50.jpg	50	636	253
826	nm_VP3	Namibians	12	f	30604	213	92	AOI_50	FALSE	FALSE	50.jpg	50	644	299
827	nm_VP3	Namibians	12	f	30817	997	91	AOI_50_m	TRUE	TRUE	50.jpg	50	234	363
828	nm_VP3	Namibians	12	f	31814	441	92	AOI_50	FALSE	FALSE	50.jpg	50	649	234
829	nm_VP3	Namibians	12	f	32255	400	92	AOI_50	FALSE	FALSE	50.jpg	50	668	368
830	nm_VP3	Namibians	12	f	32654	286	91	AOI_50_m	TRUE	TRUE	50.jpg	50	222	399
831	nm_VP3	Namibians	12	f	32941	477	91	AOI_50_m	TRUE	TRUE	50.jpg	50	224	364
832	nm_VP3	Namibians	12	f	33418	692	0	Content	NA	NA	Fix_sw.jpg	NA	405	271
833	nm_VP3	Namibians	12	f	34110	351	31	AOI_23	FALSE	FALSE	23.jpg	23	262	202
834	nm_VP3	Namibians	12	f	34461	760	32	AOI_23_m	TRUE	TRUE	23.jpg	23	632	194
835	nm_VP3	Namibians	12	f	35221	418	31	AOI_23	FALSE	FALSE	23.jpg	23	251	197
836	nm_VP3	Namibians	12	f	35639	267	31	AOI_23	FALSE	FALSE	23.jpg	23	251	99
837	nm_VP3	Namibians	12	f	35906	661	32	AOI_23_m	TRUE	TRUE	23.jpg	23	621	119
838	nm_VP3	Namibians	12	f	36567	220	31	AOI_23	FALSE	FALSE	23.jpg	23	237	385
839	nm_VP3	Namibians	12	f	36787	173	0	Content	NA	NA	Fix_sw.jpg	NA	231	431
840	nm_VP3	Namibians	12	f	36959	574	0	Content	NA	NA	Fix_sw.jpg	NA	397	269
841	nm_VP3	Namibians	12	f	37533	201	16	AOI_16_m	TRUE	TRUE	16.jpg	16	643	238
842	nm_VP3	Namibians	12	f	37734	449	16	AOI_16_m	TRUE	TRUE	16.jpg	16	660	356
843	nm_VP3	Namibians	12	f	38183	382	15	AOI_16	FALSE	FALSE	16.jpg	16	251	359
844	nm_VP3	Namibians	12	f	38566	238	15	AOI_16	FALSE	FALSE	16.jpg	16	244	188
845	nm_VP3	Namibians	12	f	38804	246	15	AOI_16	FALSE	FALSE	16.jpg	16	226	120
846	nm_VP3	Namibians	12	f	39049	874	0	Content	NA	NA	16.jpg	16	477	-146
847	nm_VP3	Namibians	12	f	39923	456	16	AOI_16_m	TRUE	TRUE	16.jpg	16	652	229
848	nm_VP3	Namibians	12	f	40379	235	0	Content	NA	NA	Fix_sw.jpg	NA	678	373
849	nm_VP3	Namibians	12	f	40614	548	0	Content	NA	NA	Fix_sw.jpg	NA	454	243
850	nm_VP3	Namibians	12	f	41162	223	28	AOI_21_m	TRUE	TRUE	21.jpg	21	651	184
851	nm_VP3	Namibians	12	f	41385	293	28	AOI_21_m	TRUE	NA	21.jpg	21	704	400
852	nm_VP3	Namibians	12	f	41678	295	28	AOI_21_m	TRUE	TRUE	21.jpg	21	681	291
853	nm_VP3	Namibians	12	f	41973	231	28	AOI_21_m	TRUE	TRUE	21.jpg	21	662	256
854	nm_VP3	Namibians	12	f	42205	252	28	AOI_21_m	TRUE	TRUE	21.jpg	21	644	99
855	nm_VP3	Namibians	12	f	42457	235	27	AOI_21	FALSE	FALSE	21.jpg	21	247	75
856	nm_VP3	Namibians	12	f	42692	212	27	AOI_21	FALSE	NA	21.jpg	21	293	341
857	nm_VP3	Namibians	12	f	42904	216	27	AOI_21	FALSE	NA	21.jpg	21	315	444
858	nm_VP3	Namibians	12	f	43120	489	28	AOI_21_m	TRUE	NA	21.jpg	21	712	440
859	nm_VP3	Namibians	12	f	43608	495	27	AOI_21	FALSE	NA	21.jpg	21	306	437
860	nm_VP3	Namibians	12	f	44103	550	0	Content	NA	NA	Fix_sw.jpg	NA	415	288
861	nm_VP3	Namibians	12	f	44653	496	104	AOI_56	FALSE	FALSE	56.jpg	56	631	173
862	nm_VP3	Namibians	12	f	45149	511	104	AOI_56	FALSE	FALSE	56.jpg	56	653	97
863	nm_VP3	Namibians	12	f	45660	230	103	AOI_56_m	TRUE	NA	56.jpg	56	306	103
864	nm_VP3	Namibians	12	f	45890	310	103	AOI_56_m	TRUE	TRUE	56.jpg	56	259	88
865	nm_VP3	Namibians	12	f	46200	225	104	AOI_56	FALSE	FALSE	56.jpg	56	651	90
866	nm_VP3	Namibians	12	f	46425	259	104	AOI_56	FALSE	FALSE	56.jpg	56	657	126
867	nm_VP3	Namibians	12	f	46685	202	0	Content	NA	NA	56.jpg	56	529	-97
868	nm_VP3	Namibians	12	f	46887	426	103	AOI_56_m	TRUE	NA	56.jpg	56	275	63
869	nm_VP3	Namibians	12	f	47313	327	103	AOI_56_m	TRUE	TRUE	56.jpg	56	262	99
870	nm_VP3	Namibians	12	f	47640	552	0	Content	NA	NA	Fix_sw.jpg	NA	454	232
871	nm_VP3	Namibians	12	f	48191	653	8	AOI_12_m	TRUE	TRUE	12.jpg	12	646	178
872	nm_VP3	Namibians	12	f	48844	285	8	AOI_12_m	TRUE	TRUE	12.jpg	12	650	391
873	nm_VP3	Namibians	12	f	49129	360	7	AOI_12	FALSE	FALSE	12.jpg	12	264	387
874	nm_VP3	Namibians	12	f	49490	294	8	AOI_12_m	TRUE	TRUE	12.jpg	12	638	307
875	nm_VP3	Namibians	12	f	49783	338	8	AOI_12_m	TRUE	TRUE	12.jpg	12	659	156
876	nm_VP3	Namibians	12	f	50122	230	8	AOI_12_m	TRUE	TRUE	12.jpg	12	639	447
877	nm_VP3	Namibians	12	f	50351	457	7	AOI_12	FALSE	NA	12.jpg	12	280	428
878	nm_VP3	Namibians	12	f	50808	412	8	AOI_12_m	TRUE	TRUE	12.jpg	12	664	431
879	nm_VP3	Namibians	12	f	51220	571	0	Content	NA	NA	Fix_sw.jpg	NA	482	277
880	nm_VP3	Namibians	12	f	51791	481	116	AOI_7_m	TRUE	TRUE	7.jpg	7	647	170
881	nm_VP3	Namibians	12	f	52272	315	116	AOI_7_m	TRUE	NA	7.jpg	7	683	446
882	nm_VP3	Namibians	12	f	52587	348	116	AOI_7_m	TRUE	NA	7.jpg	7	683	408
883	nm_VP3	Namibians	12	f	52935	485	115	AOI_7	FALSE	NA	7.jpg	7	262	385
884	nm_VP3	Namibians	12	f	53420	756	116	AOI_7_m	TRUE	NA	7.jpg	7	677	409
885	nm_VP3	Namibians	12	f	54176	578	115	AOI_7	FALSE	NA	7.jpg	7	260	387
886	nm_VP3	Namibians	12	f	54754	634	0	Content	NA	NA	Fix_sw.jpg	NA	431	244
887	nm_VP3	Namibians	12	f	55388	248	60	AOI_36	FALSE	FALSE	36.jpg	36	627	163
888	nm_VP3	Namibians	12	f	55636	1600	59	AOI_36_m	TRUE	TRUE	36.jpg	36	243	268
889	nm_VP3	Namibians	12	f	57236	446	59	AOI_36_m	TRUE	TRUE	36.jpg	36	227	221
890	nm_VP3	Namibians	12	f	57682	684	0	Content	NA	NA	36.jpg	36	489	-172
891	nm_VP3	Namibians	12	f	58366	368	0	Content	NA	NA	Fix_sw.jpg	NA	456	182
892	nm_VP3	Namibians	12	f	58735	229	68	AOI_4_m	TRUE	NA	4.jpg	4	446	225
893	nm_VP3	Namibians	12	f	58964	304	68	AOI_4_m	TRUE	NA	4.jpg	4	631	111
894	nm_VP3	Namibians	12	f	59268	495	68	AOI_4_m	TRUE	TRUE	4.jpg	4	648	174
895	nm_VP3	Namibians	12	f	59763	335	67	AOI_4	FALSE	FALSE	4.jpg	4	277	180
896	nm_VP3	Namibians	12	f	60098	1522	67	AOI_4	FALSE	FALSE	4.jpg	4	219	207
897	nm_VP3	Namibians	12	f	61621	795	0	Content	NA	NA	Fix_sw.jpg	NA	587	191
898	nm_VP3	Namibians	12	f	62415	302	66	AOI_39	FALSE	FALSE	39.jpg	39	632	178
899	nm_VP3	Namibians	12	f	62717	204	65	AOI_39_m	TRUE	NA	39.jpg	39	273	159
900	nm_VP3	Namibians	12	f	62921	1659	65	AOI_39_m	TRUE	TRUE	39.jpg	39	231	195
901	nm_VP3	Namibians	12	f	64581	866	65	AOI_39_m	TRUE	TRUE	39.jpg	39	225	251
902	nm_VP3	Namibians	12	f	65446	607	0	Content	NA	NA	Fix_sw.jpg	NA	401	238
903	nm_VP3	Namibians	12	f	66053	209	64	AOI_38	FALSE	NA	38.jpg	38	606	140
904	nm_VP3	Namibians	12	f	66262	295	64	AOI_38	FALSE	FALSE	38.jpg	38	628	93
905	nm_VP3	Namibians	12	f	66557	2127	0	Content	NA	NA	38.jpg	38	494	-149
906	nm_VP3	Namibians	12	f	68684	354	0	Content	NA	NA	38.jpg	38	58	-128
907	nm_VP3	Namibians	12	f	69038	601	0	Content	NA	NA	Fix_sw.jpg	NA	394	203
908	nm_VP3	Namibians	12	f	69639	275	110	AOI_59	FALSE	FALSE	59.jpg	59	632	260
909	nm_VP3	Namibians	12	f	69913	269	110	AOI_59	FALSE	FALSE	59.jpg	59	618	330
910	nm_VP3	Namibians	12	f	70182	301	109	AOI_59_m	TRUE	TRUE	59.jpg	59	249	364
911	nm_VP3	Namibians	12	f	70483	237	109	AOI_59_m	TRUE	TRUE	59.jpg	59	229	310
912	nm_VP3	Namibians	12	f	70720	240	109	AOI_59_m	TRUE	TRUE	59.jpg	59	207	387
913	nm_VP3	Namibians	12	f	70960	507	110	AOI_59	FALSE	FALSE	59.jpg	59	615	411
914	nm_VP3	Namibians	12	f	71467	393	110	AOI_59	FALSE	FALSE	59.jpg	59	623	308
915	nm_VP3	Namibians	12	f	71860	576	109	AOI_59_m	TRUE	TRUE	59.jpg	59	229	384
916	nm_VP3	Namibians	12	f	72436	295	0	Content	NA	NA	Fix_sw.jpg	NA	241	295
917	nm_VP3	Namibians	12	f	72731	630	0	Content	NA	NA	Fix_sw.jpg	NA	425	244
918	nm_VP3	Namibians	12	f	73362	212	0	AOI_46_m	TRUE	NA	46.jpg	46	436	133
919	nm_VP3	Namibians	12	f	73574	411	82	AOI_46	FALSE	FALSE	46.jpg	46	620	132
920	nm_VP3	Namibians	12	f	73984	293	81	AOI_46_m	TRUE	TRUE	46.jpg	46	261	182
921	nm_VP3	Namibians	12	f	74278	266	81	AOI_46_m	TRUE	TRUE	46.jpg	46	254	105
922	nm_VP3	Namibians	12	f	74544	581	82	AOI_46	FALSE	FALSE	46.jpg	46	627	125
923	nm_VP3	Namibians	12	f	75125	532	81	AOI_46_m	TRUE	TRUE	46.jpg	46	225	338
924	nm_VP3	Namibians	12	f	75657	323	82	AOI_46	FALSE	FALSE	46.jpg	46	636	341
925	nm_VP3	Namibians	12	f	75980	612	82	AOI_46	FALSE	FALSE	46.jpg	46	632	106
926	nm_VP3	Namibians	12	f	76592	504	0	Content	NA	NA	Fix_sw.jpg	NA	459	218
927	nm_VP3	Namibians	12	f	77096	598	6	AOI_11_m	TRUE	TRUE	11.jpg	11	627	204
928	nm_VP3	Namibians	12	f	77694	263	5	AOI_11	FALSE	FALSE	11.jpg	11	260	296
929	nm_VP3	Namibians	12	f	77957	385	6	AOI_11_m	TRUE	TRUE	11.jpg	11	627	217
930	nm_VP3	Namibians	12	f	78342	383	6	AOI_11_m	TRUE	TRUE	11.jpg	11	654	100
931	nm_VP3	Namibians	12	f	78725	531	6	AOI_11_m	TRUE	TRUE	11.jpg	11	633	428
932	nm_VP3	Namibians	12	f	79256	382	5	AOI_11	FALSE	FALSE	11.jpg	11	229	444
933	nm_VP3	Namibians	12	f	79638	431	5	AOI_11	FALSE	FALSE	11.jpg	11	246	200
934	nm_VP3	Namibians	12	f	80069	601	0	Content	NA	NA	Fix_sw.jpg	NA	399	240
935	nm_VP3	Namibians	12	f	80670	542	2	AOI_1_m	TRUE	TRUE	1.jpg	1	650	198
936	nm_VP3	Namibians	12	f	81212	707	1	AOI_1	FALSE	FALSE	1.jpg	1	230	190
937	nm_VP3	Namibians	12	f	81919	235	1	AOI_1	FALSE	NA	1.jpg	1	264	67
938	nm_VP3	Namibians	12	f	82154	296	2	AOI_1_m	TRUE	TRUE	1.jpg	1	634	111
939	nm_VP3	Namibians	12	f	82450	405	2	AOI_1_m	TRUE	NA	1.jpg	1	522	182
940	nm_VP3	Namibians	12	f	82855	338	1	AOI_1	FALSE	NA	1.jpg	1	418	277
941	nm_VP3	Namibians	12	f	83193	458	1	AOI_1	FALSE	NA	1.jpg	1	328	238
942	nm_VP3	Namibians	12	f	83651	617	0	Content	NA	NA	Fix_sw.jpg	NA	415	242
943	nm_VP3	Namibians	12	f	84268	643	74	AOI_42	FALSE	FALSE	42.jpg	42	627	225
944	nm_VP3	Namibians	12	f	84911	460	74	AOI_42	FALSE	FALSE	42.jpg	42	629	171
945	nm_VP3	Namibians	12	f	85371	309	73	AOI_42_m	TRUE	NA	42.jpg	42	396	220
946	nm_VP3	Namibians	12	f	85680	305	73	AOI_42_m	TRUE	TRUE	42.jpg	42	244	289
947	nm_VP3	Namibians	12	f	85985	305	73	AOI_42_m	TRUE	TRUE	42.jpg	42	212	358
948	nm_VP3	Namibians	12	f	86290	242	74	AOI_42	FALSE	NA	42.jpg	42	580	325
949	nm_VP3	Namibians	12	f	86532	425	74	AOI_42	FALSE	FALSE	42.jpg	42	623	332
950	nm_VP3	Namibians	12	f	87179	168	0	Content	NA	NA	Fix_sw.jpg	NA	635	159
951	nm_VP3	Namibians	12	f	87347	554	0	Content	NA	NA	Fix_sw.jpg	NA	501	212
952	nm_VP3	Namibians	12	f	87901	644	99	AOI_54_m	TRUE	TRUE	54.jpg	54	229	295
953	nm_VP3	Namibians	12	f	88545	466	100	AOI_54	FALSE	NA	54.jpg	54	450	323
954	nm_VP3	Namibians	12	f	89011	259	100	AOI_54	FALSE	NA	54.jpg	54	520	222
955	nm_VP3	Namibians	12	f	89829	353	100	AOI_54	FALSE	NA	54.jpg	54	529	258
956	nm_VP3	Namibians	12	f	90182	220	100	AOI_54	FALSE	NA	54.jpg	54	524	218
957	nm_VP3	Namibians	12	f	90402	498	100	AOI_54	FALSE	NA	54.jpg	54	561	220
958	nm_VP3	Namibians	12	f	90900	163	0	Content	NA	NA	Fix_sw.jpg	NA	574	166
959	nm_VP3	Namibians	12	f	91063	717	42	AOI_28_m	TRUE	NA	28.jpg	28	568	218
960	nm_VP3	Namibians	12	f	91780	243	42	AOI_28_m	TRUE	TRUE	28.jpg	28	619	223
961	nm_VP3	Namibians	12	f	92022	280	42	AOI_28_m	TRUE	TRUE	28.jpg	28	668	233
962	nm_VP3	Namibians	12	f	92302	328	42	AOI_28_m	TRUE	NA	28.jpg	28	593	251
963	nm_VP3	Namibians	12	f	92630	3639	42	AOI_28_m	TRUE	NA	28.jpg	28	480	235
964	nm_VP3	Namibians	12	f	96269	9588	102	AOI_55	FALSE	NA	55.jpg	55	446	245
965	nm_VP3	Namibians	12	f	105857	701	94	AOI_51	FALSE	FALSE	51.jpg	51	642	164
966	nm_VP3	Namibians	12	f	106558	360	94	AOI_51	FALSE	FALSE	51.jpg	51	654	113
967	nm_VP3	Namibians	12	f	106919	462	94	AOI_51	FALSE	NA	51.jpg	51	535	179
968	nm_VP3	Namibians	12	f	107381	436	94	AOI_51	FALSE	FALSE	51.jpg	51	674	140
969	nm_VP3	Namibians	12	f	107817	355	94	AOI_51	FALSE	FALSE	51.jpg	51	646	71
970	nm_VP3	Namibians	12	f	108172	368	93	AOI_51_m	TRUE	TRUE	51.jpg	51	254	244
971	nm_VP3	Namibians	12	f	108540	188	0	Content	NA	NA	Fix_sw.jpg	NA	433	142
972	nm_VP3	Namibians	12	f	108728	350	0	Content	NA	NA	Fix_sw.jpg	NA	432	203
973	nm_VP3	Namibians	12	f	109078	216	76	AOI_43	FALSE	FALSE	43.jpg	43	665	183
974	nm_VP3	Namibians	12	f	109294	253	76	AOI_43	FALSE	FALSE	43.jpg	43	650	343
975	nm_VP3	Namibians	12	f	109547	881	75	AOI_43_m	TRUE	TRUE	43.jpg	43	263	364
976	nm_VP3	Namibians	12	f	110428	281	75	AOI_43_m	TRUE	TRUE	43.jpg	43	294	117
977	nm_VP3	Namibians	12	f	110709	1505	75	AOI_43_m	TRUE	TRUE	43.jpg	43	278	59
978	nm_VP3	Namibians	12	f	112214	508	0	Content	NA	NA	Fix_sw.jpg	NA	437	176
979	nm_VP3	Namibians	12	f	112722	311	58	AOI_35	FALSE	NA	35.jpg	35	530	208
980	nm_VP3	Namibians	12	f	113033	220	58	AOI_35	FALSE	FALSE	35.jpg	35	654	192
981	nm_VP3	Namibians	12	f	113253	995	58	AOI_35	FALSE	NA	35.jpg	35	489	223
982	nm_VP3	Namibians	12	f	114248	461	58	AOI_35	FALSE	FALSE	35.jpg	35	629	176
983	nm_VP3	Namibians	12	f	114709	170	58	AOI_35	FALSE	FALSE	35.jpg	35	637	90
984	nm_VP3	Namibians	12	f	114879	290	58	AOI_35	FALSE	FALSE	35.jpg	35	646	182
985	nm_VP3	Namibians	12	f	115169	1054	58	AOI_35	FALSE	NA	35.jpg	35	548	195
986	nm_VP3	Namibians	12	f	116223	1420	84	AOI_47	FALSE	FALSE	47.jpg	47	620	209
987	nm_VP3	Namibians	12	f	117643	2587	84	AOI_47	FALSE	FALSE	47.jpg	47	642	153
988	nm_VP3	Namibians	12	f	120230	407	37	AOI_26	FALSE	FALSE	26.jpg	26	267	118
989	nm_VP3	Namibians	12	f	120636	542	38	AOI_26_m	TRUE	TRUE	26.jpg	26	658	108
990	nm_VP3	Namibians	12	f	121178	604	38	AOI_26_m	TRUE	TRUE	26.jpg	26	662	305
991	nm_VP3	Namibians	12	f	121783	754	37	AOI_26	FALSE	FALSE	26.jpg	26	249	327
992	nm_VP3	Namibians	12	f	122536	262	0	Content	NA	NA	Fix_sw.jpg	NA	638	331
993	nm_VP3	Namibians	12	f	122799	553	0	Content	NA	NA	Fix_sw.jpg	NA	476	245
994	nm_VP3	Namibians	12	f	123352	175	70	AOI_40	FALSE	FALSE	40.jpg	40	624	251
995	nm_VP3	Namibians	12	f	123527	546	70	AOI_40	FALSE	FALSE	40.jpg	40	660	414
996	nm_VP3	Namibians	12	f	124073	229	69	AOI_40_m	TRUE	NA	40.jpg	40	281	384
997	nm_VP3	Namibians	12	f	124302	1276	69	AOI_40_m	TRUE	TRUE	40.jpg	40	236	419
998	nm_VP3	Namibians	12	f	125577	1473	70	AOI_40	FALSE	FALSE	40.jpg	40	650	417
999	nm_VP3	Namibians	12	f	127051	285	108	AOI_58	FALSE	FALSE	58.jpg	58	656	224
1000	nm_VP3	Namibians	12	f	127335	502	107	AOI_58_m	TRUE	TRUE	58.jpg	58	260	238
1001	nm_VP3	Namibians	12	f	127837	473	107	AOI_58_m	TRUE	TRUE	58.jpg	58	231	326
1002	nm_VP3	Namibians	12	f	128309	352	107	AOI_58_m	TRUE	TRUE	58.jpg	58	242	250
1003	nm_VP3	Namibians	12	f	128662	293	108	AOI_58	FALSE	FALSE	58.jpg	58	623	254
1004	nm_VP3	Namibians	12	f	128955	848	108	AOI_58	FALSE	FALSE	58.jpg	58	664	246
1005	nm_VP3	Namibians	12	f	129803	1013	0	Content	NA	NA	Fix_sw.jpg	NA	660	72
1006	nm_VP3	Namibians	12	f	130816	381	48	AOI_30_m	TRUE	NA	30.jpg	30	693	340
1007	nm_VP3	Namibians	12	f	131197	1345	48	AOI_30_m	TRUE	TRUE	30.jpg	30	667	253
1008	nm_VP3	Namibians	12	f	132542	444	48	AOI_30_m	TRUE	TRUE	30.jpg	30	663	292
1009	nm_VP3	Namibians	12	f	132986	620	47	AOI_30	FALSE	NA	30.jpg	30	286	243
1010	nm_VP3	Namibians	12	f	133606	439	0	Content	NA	NA	Fix_sw.jpg	NA	427	215
1011	nm_VP3	Namibians	12	f	134045	237	40	AOI_27_m	TRUE	TRUE	27.jpg	27	629	156
1012	nm_VP3	Namibians	12	f	134282	903	40	AOI_27_m	TRUE	TRUE	27.jpg	27	656	82
1013	nm_VP3	Namibians	12	f	135185	1029	39	AOI_27	FALSE	NA	27.jpg	27	250	51
1014	nm_VP3	Namibians	12	f	136214	823	40	AOI_27_m	TRUE	TRUE	27.jpg	27	640	110
1015	nm_VP3	Namibians	12	f	137037	606	0	Content	NA	NA	Fix_sw.jpg	NA	447	233
1016	nm_VP3	Namibians	12	f	137643	232	89	AOI_5	FALSE	FALSE	5.jpg	5	262	142
1017	nm_VP3	Namibians	12	f	137875	850	89	AOI_5	FALSE	FALSE	5.jpg	5	232	221
1018	nm_VP3	Namibians	12	f	138725	1004	90	AOI_5_m	TRUE	TRUE	5.jpg	5	620	244
1019	nm_VP3	Namibians	12	f	139729	287	0	Content	NA	NA	5.jpg	5	840	733
1020	nm_VP3	Namibians	12	f	140016	219	0	Content	NA	NA	5.jpg	5	1067	829
1021	nm_VP3	Namibians	12	f	140235	446	0	Content	NA	NA	5.jpg	5	958	627
1022	nm_VP3	Namibians	12	f	140681	525	0	Content	NA	NA	Fix_sw.jpg	NA	467	244
1023	nm_VP3	Namibians	12	f	141206	283	96	AOI_52	FALSE	FALSE	52.jpg	52	595	111
1024	nm_VP3	Namibians	12	f	141489	263	95	AOI_52_m	TRUE	TRUE	52.jpg	52	250	96
1025	nm_VP3	Namibians	12	f	141752	213	0	Content	NA	NA	52.jpg	52	-149	642
1026	nm_VP3	Namibians	12	f	141965	269	0	Content	NA	NA	52.jpg	52	-211	807
1027	nm_VP3	Namibians	12	f	142234	504	0	Content	NA	NA	52.jpg	52	-368	836
1028	nm_VP3	Namibians	12	f	142738	495	0	Content	NA	NA	52.jpg	52	-203	857
1029	nm_VP3	Namibians	12	f	143233	289	0	Content	NA	NA	52.jpg	52	-301	633
1030	nm_VP3	Namibians	12	f	143522	255	0	Content	NA	NA	52.jpg	52	-370	574
1031	nm_VP3	Namibians	12	f	143777	194	0	Content	NA	NA	52.jpg	52	-375	316
1032	nm_VP3	Namibians	12	f	143971	229	0	Content	NA	NA	Fix_sw.jpg	NA	-96	-72
1033	nm_VP3	Namibians	12	f	144201	343	0	Content	NA	NA	Fix_sw.jpg	NA	369	-242
1034	nm_VP3	Namibians	12	f	144543	363	0	Content	NA	NA	48.jpg	48	589	-274
1035	nm_VP3	Namibians	12	f	144907	310	86	AOI_48	FALSE	NA	48.jpg	48	450	73
1036	nm_VP3	Namibians	12	f	145216	1114	0	Content	NA	NA	48.jpg	48	468	-124
1037	nm_VP3	Namibians	12	f	146537	360	0	Content	NA	NA	48.jpg	48	-324	78
1038	nm_VP3	Namibians	12	f	146897	628	0	Content	NA	NA	48.jpg	48	-551	180
1039	nm_VP3	Namibians	12	f	147525	573	0	Content	NA	NA	Fix_sw.jpg	NA	-440	278
1040	nm_VP3	Namibians	12	f	148098	329	0	Content	NA	NA	44.jpg	44	-324	511
1041	nm_VP3	Namibians	12	f	148427	271	77	AOI_44_m	TRUE	NA	44.jpg	44	360	317
1042	nm_VP3	Namibians	12	f	148698	242	0	Content	NA	NA	44.jpg	44	-399	523
1043	nm_VP3	Namibians	12	f	149386	345	0	Content	NA	NA	44.jpg	44	-988	520
1044	nm_VP3	Namibians	12	f	149947	275	0	Content	NA	NA	44.jpg	44	-670	622
1045	nm_VP3	Namibians	12	f	150222	370	0	Content	NA	NA	44.jpg	44	-1249	591
1046	nm_VP3	Namibians	12	f	150593	416	0	Content	NA	NA	44.jpg	44	-1278	664
1047	nm_VP3	Namibians	12	f	151009	448	0	Content	NA	NA	Fix_sw.jpg	NA	-1282	565
1048	nm_VP3	Namibians	12	f	151457	363	0	Content	NA	NA	Fix_sw.jpg	NA	-1097	495
1049	nm_VP3	Namibians	12	f	151820	438	0	Content	NA	NA	2.jpg	2	-1063	574
1050	nm_VP3	Namibians	12	f	152494	161	24	AOI_2_m	TRUE	NA	2.jpg	2	527	197
1051	nm_VP3	Namibians	12	f	152655	1061	24	AOI_2_m	TRUE	NA	2.jpg	2	618	97
1052	nm_VP3	Namibians	12	f	153716	1163	24	AOI_2_m	TRUE	TRUE	2.jpg	2	635	55
1053	nm_VP3	Namibians	12	f	154879	549	0	Content	NA	NA	Fix_sw.jpg	NA	486	-163
1054	nm_VP3	Namibians	12	f	155428	203	30	AOI_22_m	TRUE	NA	22.jpg	22	603	36
1055	nm_VP3	Namibians	12	f	155631	337	30	AOI_22_m	TRUE	TRUE	22.jpg	22	647	60
1056	nm_VP3	Namibians	12	f	155968	329	30	AOI_22_m	TRUE	NA	22.jpg	22	573	193
1057	nm_VP3	Namibians	12	f	156297	395	29	AOI_22	FALSE	FALSE	22.jpg	22	253	133
1058	nm_VP3	Namibians	12	f	156692	672	30	AOI_22_m	TRUE	TRUE	22.jpg	22	638	188
1059	nm_VP3	Namibians	12	f	157363	837	0	Content	NA	NA	22.jpg	22	488	-169
1060	nm_VP3	Namibians	12	f	158201	279	0	Content	NA	NA	Fix_sw.jpg	NA	540	241
1061	nm_VP3	Namibians	12	f	158480	563	0	Content	NA	NA	Fix_sw.jpg	NA	445	231
1062	nm_VP3	Namibians	12	f	159042	338	56	AOI_34	FALSE	FALSE	34.jpg	34	605	269
1063	nm_VP3	Namibians	12	f	159380	261	56	AOI_34	FALSE	FALSE	34.jpg	34	629	320
1064	nm_VP3	Namibians	12	f	159642	410	55	AOI_34_m	TRUE	TRUE	34.jpg	34	254	366
1065	nm_VP3	Namibians	12	f	160051	472	56	AOI_34	FALSE	FALSE	34.jpg	34	569	276
1066	nm_VP3	Namibians	12	f	160524	1215	56	AOI_34	FALSE	FALSE	34.jpg	34	603	215
1067	nm_VP3	Namibians	12	f	161738	889	0	Content	NA	NA	Fix_sw.jpg	NA	630	113
1068	nm_VP3	Namibians	12	f	162627	207	52	AOI_32	FALSE	FALSE	32.jpg	32	623	208
1069	nm_VP3	Namibians	12	f	162834	1456	51	AOI_32_m	TRUE	TRUE	32.jpg	32	233	283
1070	nm_VP3	Namibians	12	f	164291	447	51	AOI_32_m	TRUE	NA	32.jpg	32	391	526
1071	nm_VP3	Namibians	12	f	164967	350	0	Content	NA	NA	32.jpg	32	375	668
1072	nm_VP3	Namibians	12	f	165317	231	0	Content	NA	NA	Fix_sw.jpg	NA	640	406
1073	nm_VP3	Namibians	12	f	165548	660	0	Content	NA	NA	Fix_sw.jpg	NA	471	271
1074	nm_VP3	Namibians	12	f	166208	266	97	AOI_53_m	TRUE	TRUE	53.jpg	53	271	270
1075	nm_VP3	Namibians	12	f	166474	516	97	AOI_53_m	TRUE	TRUE	53.jpg	53	219	271
1076	nm_VP3	Namibians	12	f	166991	276	97	AOI_53_m	TRUE	TRUE	53.jpg	53	229	130
1077	nm_VP3	Namibians	12	f	167266	332	0	Content	NA	NA	53.jpg	53	485	-132
1078	nm_VP3	Namibians	12	f	167599	524	98	AOI_53	FALSE	FALSE	53.jpg	53	668	92
1079	nm_VP3	Namibians	12	f	168123	337	98	AOI_53	FALSE	FALSE	53.jpg	53	672	228
1080	nm_VP3	Namibians	12	f	168460	229	97	AOI_53_m	TRUE	TRUE	53.jpg	53	298	271
1081	nm_VP3	Namibians	12	f	168688	2031	97	AOI_53_m	TRUE	TRUE	53.jpg	53	251	277
1082	nm_VP3	Namibians	12	f	170719	304	18	AOI_17_m	TRUE	TRUE	17.jpg	17	649	277
1083	nm_VP3	Namibians	12	f	171023	214	18	AOI_17_m	TRUE	TRUE	17.jpg	17	677	225
1084	nm_VP3	Namibians	12	f	171237	1520	18	AOI_17_m	TRUE	TRUE	17.jpg	17	660	267
1085	nm_VP3	Namibians	12	f	172757	436	0	Content	NA	NA	Fix_sw.jpg	NA	464	223
1086	nm_VP3	Namibians	12	f	173193	322	80	AOI_45	FALSE	FALSE	45.jpg	45	670	323
1087	nm_VP3	Namibians	12	f	173515	273	79	AOI_45_m	TRUE	NA	45.jpg	45	317	328
1088	nm_VP3	Namibians	12	f	173788	787	79	AOI_45_m	TRUE	TRUE	45.jpg	45	242	342
1089	nm_VP3	Namibians	12	f	174574	238	80	AOI_45	FALSE	NA	45.jpg	45	574	335
1090	nm_VP3	Namibians	12	f	174812	685	80	AOI_45	FALSE	FALSE	45.jpg	45	631	367
1091	nm_VP3	Namibians	12	f	175497	238	79	AOI_45_m	TRUE	NA	45.jpg	45	277	391
1092	nm_VP3	Namibians	12	f	175735	385	79	AOI_45_m	TRUE	TRUE	45.jpg	45	240	364
1093	nm_VP3	Namibians	12	f	176120	602	0	Content	NA	NA	Fix_sw.jpg	NA	415	274
1094	nm_VP3	Namibians	12	f	176722	338	114	AOI_60	FALSE	FALSE	60.jpg	60	608	189
1095	nm_VP3	Namibians	12	f	177060	347	114	AOI_60	FALSE	FALSE	60.jpg	60	630	255
1096	nm_VP3	Namibians	12	f	177408	234	113	AOI_60_m	TRUE	TRUE	60.jpg	60	268	222
1097	nm_VP3	Namibians	12	f	177641	550	113	AOI_60_m	TRUE	TRUE	60.jpg	60	234	71
1098	nm_VP3	Namibians	12	f	178191	2541	114	AOI_60	FALSE	FALSE	60.jpg	60	626	58
1099	nm_VP3	Namibians	12	f	180732	337	61	AOI_37_m	TRUE	TRUE	37.jpg	37	243	52
1100	nm_VP3	Namibians	12	f	181069	535	61	AOI_37_m	TRUE	TRUE	37.jpg	37	223	255
1101	nm_VP3	Namibians	12	f	181604	508	61	AOI_37_m	TRUE	TRUE	37.jpg	37	221	341
1102	nm_VP3	Namibians	12	f	182112	1137	61	AOI_37_m	TRUE	TRUE	37.jpg	37	225	410
1103	nm_VP3	Namibians	12	f	183249	591	0	Content	NA	NA	Fix_sw.jpg	NA	392	260
1104	nm_VP3	Namibians	12	f	183840	457	26	AOI_20_m	TRUE	NA	20.jpg	20	606	132
1105	nm_VP3	Namibians	12	f	184297	385	25	AOI_20	FALSE	FALSE	20.jpg	20	248	104
1106	nm_VP3	Namibians	12	f	184682	278	0	Content	NA	NA	20.jpg	20	452	-104
1107	nm_VP3	Namibians	12	f	184961	799	0	Content	NA	NA	20.jpg	20	497	-171
1108	nm_VP3	Namibians	12	f	185759	280	25	AOI_20	FALSE	FALSE	20.jpg	20	302	69
1109	nm_VP3	Namibians	12	f	186039	437	25	AOI_20	FALSE	NA	20.jpg	20	233	77
1110	nm_VP3	Namibians	12	f	186476	962	0	Content	NA	NA	20.jpg	20	156	-4
1111	nm_VP3	Namibians	12	f	187438	362	119	AOI_9	FALSE	FALSE	9.jpg	9	237	108
1112	nm_VP3	Namibians	12	f	187800	297	119	AOI_9	FALSE	NA	9.jpg	9	436	215
1113	nm_VP3	Namibians	12	f	188097	951	120	AOI_9_m	TRUE	TRUE	9.jpg	9	632	178
1114	nm_VP3	Namibians	12	f	189048	473	120	AOI_9_m	TRUE	TRUE	9.jpg	9	639	239
1115	nm_VP3	Namibians	12	f	189521	608	120	AOI_9_m	TRUE	TRUE	9.jpg	9	627	316
1116	nm_VP3	Namibians	12	f	190129	1139	0	Content	NA	NA	Fix_sw.jpg	NA	636	261
1117	nm_VP3	Namibians	12	f	191268	392	71	AOI_41_m	TRUE	TRUE	41.jpg	41	235	265
1118	nm_VP3	Namibians	12	f	191660	499	71	AOI_41_m	TRUE	TRUE	41.jpg	41	231	382
1119	nm_VP3	Namibians	12	f	192159	771	72	AOI_41	FALSE	FALSE	41.jpg	41	631	374
1120	nm_VP3	Namibians	12	f	192930	932	72	AOI_41	FALSE	FALSE	41.jpg	41	635	440
1121	nm_VP3	Namibians	12	f	193862	831	0	Content	NA	NA	Fix_sw.jpg	NA	461	281
1122	nm_VP3	Namibians	12	f	194693	635	105	AOI_57_m	TRUE	TRUE	57.jpg	57	254	280
1123	nm_VP3	Namibians	12	f	195328	2302	106	AOI_57	FALSE	FALSE	57.jpg	57	644	292
1124	nm_VP3	Namibians	12	f	197630	452	0	Content	NA	NA	Fix_sw.jpg	NA	450	258
1125	nm_VP3	Namibians	12	f	198082	714	3	AOI_10	FALSE	FALSE	10.jpg	10	246	96
1126	nm_VP3	Namibians	12	f	198796	847	0	Content	NA	NA	10.jpg	10	494	-163
1127	nm_VP3	Namibians	12	f	199643	272	4	AOI_10_m	TRUE	NA	10.jpg	10	584	101
1128	nm_VP3	Namibians	12	f	199915	1412	4	AOI_10_m	TRUE	TRUE	10.jpg	10	659	68
1129	nm_VP3	Namibians	12	f	201328	308	88	AOI_49	FALSE	NA	49.jpg	49	601	134
1130	nm_VP3	Namibians	12	f	201636	281	88	AOI_49	FALSE	FALSE	49.jpg	49	653	107
1131	nm_VP3	Namibians	12	f	201917	311	87	AOI_49_m	TRUE	TRUE	49.jpg	49	267	158
1132	nm_VP3	Namibians	12	f	202228	285	87	AOI_49_m	TRUE	TRUE	49.jpg	49	268	108
1133	nm_VP3	Namibians	12	f	202513	233	88	AOI_49	FALSE	FALSE	49.jpg	49	625	94
1134	nm_VP3	Namibians	12	f	202746	502	87	AOI_49_m	TRUE	TRUE	49.jpg	49	254	130
1135	nm_VP3	Namibians	12	f	203248	804	87	AOI_49_m	TRUE	TRUE	49.jpg	49	227	104
1136	nm_VP3	Namibians	12	f	204052	1402	87	AOI_49_m	TRUE	TRUE	49.jpg	49	250	201
1137	nm_VP3	Namibians	12	f	205454	404	34	AOI_24_m	TRUE	TRUE	24.jpg	24	640	207
1138	nm_VP3	Namibians	12	f	205858	318	34	AOI_24_m	TRUE	TRUE	24.jpg	24	642	382
1139	nm_VP3	Namibians	12	f	206176	342	34	AOI_24_m	TRUE	TRUE	24.jpg	24	643	336
1140	nm_VP3	Namibians	12	f	206518	482	33	AOI_24	FALSE	FALSE	24.jpg	24	251	362
1141	nm_VP3	Namibians	12	f	207000	314	33	AOI_24	FALSE	FALSE	24.jpg	24	225	269
1142	nm_VP3	Namibians	12	f	207314	198	33	AOI_24	FALSE	FALSE	24.jpg	24	242	136
1143	nm_VP3	Namibians	12	f	207512	258	33	AOI_24	FALSE	FALSE	24.jpg	24	241	99
1144	nm_VP3	Namibians	12	f	207770	896	34	AOI_24_m	TRUE	NA	24.jpg	24	525	226
1145	nm_VP3	Namibians	12	f	208665	199	50	AOI_31	FALSE	FALSE	31.jpg	31	615	195
1146	nm_VP3	Namibians	12	f	208865	316	50	AOI_31	FALSE	FALSE	31.jpg	31	633	77
1147	nm_VP3	Namibians	12	f	209181	496	49	AOI_31_m	TRUE	NA	31.jpg	31	274	31
1148	nm_VP3	Namibians	12	f	209677	1032	50	AOI_31	FALSE	FALSE	31.jpg	31	674	59
1149	nm_VP3	Namibians	12	f	210709	597	49	AOI_31_m	TRUE	NA	31.jpg	31	282	52
1150	nm_VP3	Namibians	12	f	211306	724	50	AOI_31	FALSE	FALSE	31.jpg	31	672	59
1151	nm_VP3	Namibians	12	f	212030	219	46	AOI_3_m	TRUE	NA	3.jpg	3	733	26
1152	nm_VP3	Namibians	12	f	212250	305	46	AOI_3_m	TRUE	TRUE	3.jpg	3	651	64
1153	nm_VP3	Namibians	12	f	212555	223	46	AOI_3_m	TRUE	TRUE	3.jpg	3	656	159
1154	nm_VP3	Namibians	12	f	212778	476	45	AOI_3	FALSE	FALSE	3.jpg	3	254	145
1155	nm_VP3	Namibians	12	f	213253	388	45	AOI_3	FALSE	NA	3.jpg	3	273	450
1156	nm_VP3	Namibians	12	f	213641	299	46	AOI_3_m	TRUE	TRUE	3.jpg	3	667	446
1157	nm_VP3	Namibians	12	f	213940	568	46	AOI_3_m	TRUE	TRUE	3.jpg	3	649	161
1158	nm_VP3	Namibians	12	f	214509	421	46	AOI_3_m	TRUE	TRUE	3.jpg	3	653	75
1159	nm_VP3	Namibians	12	f	214929	307	45	AOI_3	FALSE	FALSE	3.jpg	3	244	114
1160	nm_VP3	Namibians	12	f	215237	764	0	Content	NA	NA	Fix_sw.jpg	NA	443	221
1161	nm_VP4	Namibians	12	f	14	271	0	Content	NA	NA	No media	NA	297	366
1162	nm_VP4	Namibians	12	f	271	380	0	Content	NA	NA	No media	NA	606	340
1163	nm_VP4	Namibians	12	f	651	206	0	Content	NA	NA	No media	NA	571	328
1164	nm_VP4	Namibians	12	f	1140	404	0	Content	NA	NA	Fix_sw.jpg	NA	68	136
1165	nm_VP4	Namibians	12	f	1543	612	0	Content	NA	NA	Fix_sw.jpg	NA	414	263
1166	nm_VP4	Namibians	12	f	2155	439	59	AOI_36_m	TRUE	TRUE	36.jpg	36	268	277
1167	nm_VP4	Namibians	12	f	2594	320	60	AOI_36	FALSE	NA	36.jpg	36	512	208
1168	nm_VP4	Namibians	12	f	2913	878	60	AOI_36	FALSE	FALSE	36.jpg	36	644	174
1169	nm_VP4	Namibians	12	f	3791	253	60	AOI_36	FALSE	FALSE	36.jpg	36	639	84
1170	nm_VP4	Namibians	12	f	4044	278	59	AOI_36_m	TRUE	TRUE	36.jpg	36	253	117
1171	nm_VP4	Namibians	12	f	4321	379	59	AOI_36_m	TRUE	TRUE	36.jpg	36	254	265
1172	nm_VP4	Namibians	12	f	4898	147	0	Content	NA	NA	Fix_sw.jpg	NA	373	138
1173	nm_VP4	Namibians	12	f	5046	687	0	Content	NA	NA	Fix_sw.jpg	NA	437	245
1174	nm_VP4	Namibians	12	f	5733	481	67	AOI_4	FALSE	FALSE	4.jpg	4	254	212
1175	nm_VP4	Namibians	12	f	6214	626	68	AOI_4_m	TRUE	TRUE	4.jpg	4	638	184
1176	nm_VP4	Namibians	12	f	6840	457	68	AOI_4_m	TRUE	TRUE	4.jpg	4	660	430
1177	nm_VP4	Namibians	12	f	7297	891	68	AOI_4_m	TRUE	TRUE	4.jpg	4	631	207
1178	nm_VP4	Namibians	12	f	8188	406	68	AOI_4_m	TRUE	NA	4.jpg	4	615	112
1179	nm_VP4	Namibians	12	f	8594	729	0	Content	NA	NA	Fix_sw.jpg	NA	444	252
1180	nm_VP4	Namibians	12	f	9322	943	65	AOI_39_m	TRUE	TRUE	39.jpg	39	262	142
1181	nm_VP4	Namibians	12	f	10265	314	66	AOI_39	FALSE	NA	39.jpg	39	469	239
1182	nm_VP4	Namibians	12	f	10579	580	66	AOI_39	FALSE	FALSE	39.jpg	39	634	275
1183	nm_VP4	Namibians	12	f	11159	524	66	AOI_39	FALSE	FALSE	39.jpg	39	633	89
1184	nm_VP4	Namibians	12	f	11683	644	0	Content	NA	NA	39.jpg	39	481	-139
1185	nm_VP4	Namibians	12	f	12327	629	0	Content	NA	NA	Fix_sw.jpg	NA	439	268
1186	nm_VP4	Namibians	12	f	12956	302	63	AOI_38_m	TRUE	TRUE	38.jpg	38	243	223
1187	nm_VP4	Namibians	12	f	13458	171	0	Content	NA	NA	38.jpg	38	0	-143
1188	nm_VP4	Namibians	12	f	13629	209	63	AOI_38_m	TRUE	TRUE	38.jpg	38	243	155
1189	nm_VP4	Namibians	12	f	13838	529	63	AOI_38_m	TRUE	TRUE	38.jpg	38	229	84
1190	nm_VP4	Namibians	12	f	14367	345	64	AOI_38	FALSE	NA	38.jpg	38	563	125
1191	nm_VP4	Namibians	12	f	14712	376	64	AOI_38	FALSE	FALSE	38.jpg	38	626	89
1192	nm_VP4	Namibians	12	f	15088	285	64	AOI_38	FALSE	FALSE	38.jpg	38	626	342
1193	nm_VP4	Namibians	12	f	15374	298	64	AOI_38	FALSE	FALSE	38.jpg	38	627	431
1194	nm_VP4	Namibians	12	f	15671	552	0	Content	NA	NA	Fix_sw.jpg	NA	437	237
1195	nm_VP4	Namibians	12	f	16223	408	109	AOI_59_m	TRUE	TRUE	59.jpg	59	252	250
1196	nm_VP4	Namibians	12	f	16631	206	110	AOI_59	FALSE	FALSE	59.jpg	59	620	272
1197	nm_VP4	Namibians	12	f	16837	237	110	AOI_59	FALSE	FALSE	59.jpg	59	635	316
1198	nm_VP4	Namibians	12	f	17074	288	110	AOI_59	FALSE	FALSE	59.jpg	59	642	401
1199	nm_VP4	Namibians	12	f	17362	229	110	AOI_59	FALSE	FALSE	59.jpg	59	636	131
1200	nm_VP4	Namibians	12	f	17591	335	110	AOI_59	FALSE	FALSE	59.jpg	59	642	84
1201	nm_VP4	Namibians	12	f	17926	757	110	AOI_59	FALSE	NA	59.jpg	59	590	195
1202	nm_VP4	Namibians	12	f	18683	586	0	Content	NA	NA	59.jpg	59	464	-144
1203	nm_VP4	Namibians	12	f	19269	553	0	Content	NA	NA	Fix_sw.jpg	NA	439	221
1204	nm_VP4	Namibians	12	f	19822	265	81	AOI_46_m	TRUE	TRUE	46.jpg	46	233	205
1205	nm_VP4	Namibians	12	f	20087	421	81	AOI_46_m	TRUE	TRUE	46.jpg	46	230	253
1206	nm_VP4	Namibians	12	f	20508	385	81	AOI_46_m	TRUE	TRUE	46.jpg	46	214	285
1207	nm_VP4	Namibians	12	f	20893	340	82	AOI_46	FALSE	FALSE	46.jpg	46	628	289
1208	nm_VP4	Namibians	12	f	21233	1553	82	AOI_46	FALSE	FALSE	46.jpg	46	616	77
1209	nm_VP4	Namibians	12	f	22786	583	0	Content	NA	NA	Fix_sw.jpg	NA	435	229
1210	nm_VP4	Namibians	12	f	23369	269	5	AOI_11	FALSE	FALSE	11.jpg	11	240	278
1211	nm_VP4	Namibians	12	f	23638	209	5	AOI_11	FALSE	FALSE	11.jpg	11	248	394
1212	nm_VP4	Namibians	12	f	23847	486	6	AOI_11_m	TRUE	TRUE	11.jpg	11	643	314
1213	nm_VP4	Namibians	12	f	24333	857	6	AOI_11_m	TRUE	TRUE	11.jpg	11	645	150
1214	nm_VP4	Namibians	12	f	25190	588	6	AOI_11_m	TRUE	TRUE	11.jpg	11	625	337
1215	nm_VP4	Namibians	12	f	25778	559	6	AOI_11_m	TRUE	TRUE	11.jpg	11	628	445
1216	nm_VP4	Namibians	12	f	26337	562	0	Content	NA	NA	Fix_sw.jpg	NA	438	254
1217	nm_VP4	Namibians	12	f	26899	263	1	AOI_1	FALSE	FALSE	1.jpg	1	239	171
1218	nm_VP4	Namibians	12	f	27162	202	1	AOI_1	FALSE	FALSE	1.jpg	1	258	79
1219	nm_VP4	Namibians	12	f	27364	347	2	AOI_1_m	TRUE	TRUE	1.jpg	1	639	112
1220	nm_VP4	Namibians	12	f	27711	299	2	AOI_1_m	TRUE	TRUE	1.jpg	1	635	340
1221	nm_VP4	Namibians	12	f	28010	296	2	AOI_1_m	TRUE	TRUE	1.jpg	1	626	459
1222	nm_VP4	Namibians	12	f	28306	539	2	AOI_1_m	TRUE	TRUE	1.jpg	1	645	205
1223	nm_VP4	Namibians	12	f	29108	310	1	AOI_1	FALSE	FALSE	1.jpg	1	210	246
1224	nm_VP4	Namibians	12	f	29417	458	1	AOI_1	FALSE	NA	1.jpg	1	187	443
1225	nm_VP4	Namibians	12	f	29875	632	0	Content	NA	NA	Fix_sw.jpg	NA	397	266
1226	nm_VP4	Namibians	12	f	30507	355	74	AOI_42	FALSE	FALSE	42.jpg	42	613	318
1227	nm_VP4	Namibians	12	f	30862	324	74	AOI_42	FALSE	FALSE	42.jpg	42	607	394
1228	nm_VP4	Namibians	12	f	31186	514	73	AOI_42_m	TRUE	TRUE	42.jpg	42	222	405
1229	nm_VP4	Namibians	12	f	31701	287	73	AOI_42_m	TRUE	TRUE	42.jpg	42	203	313
1230	nm_VP4	Namibians	12	f	31988	1115	73	AOI_42_m	TRUE	TRUE	42.jpg	42	218	113
1231	nm_VP4	Namibians	12	f	33102	336	74	AOI_42	FALSE	FALSE	42.jpg	42	621	123
1232	nm_VP4	Namibians	12	f	33438	582	0	Content	NA	NA	Fix_sw.jpg	NA	430	253
1233	nm_VP4	Namibians	12	f	34020	310	99	AOI_54_m	TRUE	TRUE	54.jpg	54	247	186
1234	nm_VP4	Namibians	12	f	34330	245	99	AOI_54_m	TRUE	TRUE	54.jpg	54	238	263
1235	nm_VP4	Namibians	12	f	34575	420	100	AOI_54	FALSE	FALSE	54.jpg	54	628	251
1236	nm_VP4	Namibians	12	f	34995	710	100	AOI_54	FALSE	FALSE	54.jpg	54	639	121
1237	nm_VP4	Namibians	12	f	35705	943	0	Content	NA	NA	54.jpg	54	464	-132
1238	nm_VP4	Namibians	12	f	36649	348	100	AOI_54	FALSE	FALSE	54.jpg	54	630	149
1239	nm_VP4	Namibians	12	f	36997	638	0	Content	NA	NA	Fix_sw.jpg	NA	438	253
1240	nm_VP4	Namibians	12	f	37635	354	41	AOI_28	FALSE	FALSE	28.jpg	28	241	239
1241	nm_VP4	Namibians	12	f	39270	299	41	AOI_28	FALSE	FALSE	28.jpg	28	242	106
1242	nm_VP4	Namibians	12	f	39569	509	0	Content	NA	NA	28.jpg	28	430	-368
1243	nm_VP4	Namibians	12	f	40078	180	0	Content	NA	NA	28.jpg	28	488	-64
1244	nm_VP4	Namibians	12	f	40258	366	0	Content	NA	NA	28.jpg	28	475	-123
1245	nm_VP4	Namibians	12	f	40624	501	0	Content	NA	NA	Fix_sw.jpg	NA	445	272
1246	nm_VP4	Namibians	12	f	41125	254	101	AOI_55_m	TRUE	TRUE	55.jpg	55	225	234
1247	nm_VP4	Namibians	12	f	41379	483	101	AOI_55_m	TRUE	TRUE	55.jpg	55	229	326
1248	nm_VP4	Namibians	12	f	41862	553	102	AOI_55	FALSE	FALSE	55.jpg	55	628	304
1249	nm_VP4	Namibians	12	f	42415	361	102	AOI_55	FALSE	FALSE	55.jpg	55	624	113
1250	nm_VP4	Namibians	12	f	42776	229	102	AOI_55	FALSE	FALSE	55.jpg	55	600	415
1251	nm_VP4	Namibians	12	f	43005	233	102	AOI_55	FALSE	FALSE	55.jpg	55	630	444
1252	nm_VP4	Namibians	12	f	43238	1157	0	Content	NA	NA	55.jpg	55	-379	832
1253	nm_VP4	Namibians	12	f	44394	227	0	Content	NA	NA	33.jpg	33	136	1044
1254	nm_VP4	Namibians	12	f	44621	190	53	AOI_33_m	TRUE	NA	33.jpg	33	405	251
1255	nm_VP4	Namibians	12	f	44811	229	53	AOI_33_m	TRUE	TRUE	33.jpg	33	218	308
1256	nm_VP4	Namibians	12	f	45040	222	53	AOI_33_m	TRUE	TRUE	33.jpg	33	224	412
1257	nm_VP4	Namibians	12	f	45262	294	54	AOI_33	FALSE	FALSE	33.jpg	33	615	404
1258	nm_VP4	Namibians	12	f	45556	205	54	AOI_33	FALSE	NA	33.jpg	33	597	150
1259	nm_VP4	Namibians	12	f	45761	449	54	AOI_33	FALSE	FALSE	33.jpg	33	609	104
1260	nm_VP4	Namibians	12	f	46210	607	54	AOI_33	FALSE	FALSE	33.jpg	33	650	443
1261	nm_VP4	Namibians	12	f	46817	203	53	AOI_33_m	TRUE	TRUE	33.jpg	33	248	355
1262	nm_VP4	Namibians	12	f	47020	642	53	AOI_33_m	TRUE	TRUE	33.jpg	33	223	260
1263	nm_VP4	Namibians	12	f	47662	573	0	Content	NA	NA	Fix_sw.jpg	NA	409	223
1264	nm_VP4	Namibians	12	f	48235	276	111	AOI_6	FALSE	FALSE	6.jpg	6	242	236
1265	nm_VP4	Namibians	12	f	48511	281	111	AOI_6	FALSE	FALSE	6.jpg	6	223	98
1266	nm_VP4	Namibians	12	f	48792	226	112	AOI_6_m	TRUE	TRUE	6.jpg	6	647	181
1267	nm_VP4	Namibians	12	f	49018	976	112	AOI_6_m	TRUE	TRUE	6.jpg	6	646	250
1268	nm_VP4	Namibians	12	f	49994	351	112	AOI_6_m	TRUE	TRUE	6.jpg	6	642	341
1269	nm_VP4	Namibians	12	f	50346	373	112	AOI_6_m	TRUE	TRUE	6.jpg	6	636	248
1270	nm_VP4	Namibians	12	f	50719	487	111	AOI_6	FALSE	FALSE	6.jpg	6	225	222
1271	nm_VP4	Namibians	12	f	51206	558	0	Content	NA	NA	Fix_sw.jpg	NA	403	237
1272	nm_VP4	Namibians	12	f	51763	322	93	AOI_51_m	TRUE	TRUE	51.jpg	51	240	246
1273	nm_VP4	Namibians	12	f	52085	172	93	AOI_51_m	TRUE	TRUE	51.jpg	51	220	365
1274	nm_VP4	Namibians	12	f	52257	466	94	AOI_51	FALSE	FALSE	51.jpg	51	636	346
1275	nm_VP4	Namibians	12	f	52922	348	94	AOI_51	FALSE	FALSE	51.jpg	51	631	180
1276	nm_VP4	Namibians	12	f	53271	329	93	AOI_51_m	TRUE	TRUE	51.jpg	51	222	224
1277	nm_VP4	Namibians	12	f	53600	316	93	AOI_51_m	TRUE	TRUE	51.jpg	51	233	364
1278	nm_VP4	Namibians	12	f	53916	557	93	AOI_51_m	TRUE	TRUE	51.jpg	51	223	429
1279	nm_VP4	Namibians	12	f	54473	261	0	Content	NA	NA	Fix_sw.jpg	NA	221	370
1280	nm_VP4	Namibians	12	f	54734	602	0	Content	NA	NA	Fix_sw.jpg	NA	397	218
1281	nm_VP4	Namibians	12	f	55336	444	75	AOI_43_m	TRUE	TRUE	43.jpg	43	258	342
1282	nm_VP4	Namibians	12	f	55780	558	76	AOI_43	FALSE	FALSE	43.jpg	43	617	380
1283	nm_VP4	Namibians	12	f	56338	436	76	AOI_43	FALSE	FALSE	43.jpg	43	648	175
1284	nm_VP4	Namibians	12	f	56774	1525	75	AOI_43_m	TRUE	TRUE	43.jpg	43	245	372
1285	nm_VP4	Namibians	12	f	58299	700	0	Content	NA	NA	Fix_sw.jpg	NA	400	257
1286	nm_VP4	Namibians	12	f	58999	284	58	AOI_35	FALSE	FALSE	35.jpg	35	638	280
1287	nm_VP4	Namibians	12	f	59283	891	58	AOI_35	FALSE	FALSE	35.jpg	35	639	106
1288	nm_VP4	Namibians	12	f	60392	290	0	Content	NA	NA	35.jpg	35	456	-103
1289	nm_VP4	Namibians	12	f	60682	325	57	AOI_35_m	TRUE	TRUE	35.jpg	35	259	199
1290	nm_VP4	Namibians	12	f	61007	353	57	AOI_35_m	TRUE	TRUE	35.jpg	35	237	419
1291	nm_VP4	Namibians	12	f	61359	473	57	AOI_35_m	TRUE	TRUE	35.jpg	35	262	354
1292	nm_VP4	Namibians	12	f	61832	328	0	Content	NA	NA	Fix_sw.jpg	NA	396	281
1293	nm_VP4	Namibians	12	f	62160	352	83	AOI_47_m	TRUE	NA	47.jpg	47	436	248
1294	nm_VP4	Namibians	12	f	62512	262	83	AOI_47_m	TRUE	TRUE	47.jpg	47	236	232
1295	nm_VP4	Namibians	12	f	62774	1544	83	AOI_47_m	TRUE	TRUE	47.jpg	47	206	331
1296	nm_VP4	Namibians	12	f	64318	481	84	AOI_47	FALSE	FALSE	47.jpg	47	629	177
1297	nm_VP4	Namibians	12	f	64799	639	84	AOI_47	FALSE	FALSE	47.jpg	47	629	383
1298	nm_VP4	Namibians	12	f	65438	172	0	Content	NA	NA	Fix_sw.jpg	NA	447	289
1299	nm_VP4	Namibians	12	f	65610	627	0	Content	NA	NA	Fix_sw.jpg	NA	422	262
1300	nm_VP4	Namibians	12	f	66237	674	37	AOI_26	FALSE	FALSE	26.jpg	26	246	138
1301	nm_VP4	Namibians	12	f	66911	269	38	AOI_26_m	TRUE	NA	26.jpg	26	589	161
1302	nm_VP4	Namibians	12	f	67180	459	38	AOI_26_m	TRUE	NA	26.jpg	26	627	74
1303	nm_VP4	Namibians	12	f	67639	315	0	Content	NA	NA	26.jpg	26	718	598
1304	nm_VP4	Namibians	12	f	67954	293	38	AOI_26_m	TRUE	TRUE	26.jpg	26	628	244
1305	nm_VP4	Namibians	12	f	68247	189	38	AOI_26_m	TRUE	NA	26.jpg	26	629	70
1306	nm_VP4	Namibians	12	f	68436	564	38	AOI_26_m	TRUE	TRUE	26.jpg	26	635	127
1307	nm_VP4	Namibians	12	f	69000	612	0	Content	NA	NA	Fix_sw.jpg	NA	425	210
1308	nm_VP4	Namibians	12	f	69612	174	69	AOI_40_m	TRUE	TRUE	40.jpg	40	244	324
1309	nm_VP4	Namibians	12	f	69786	1241	69	AOI_40_m	TRUE	TRUE	40.jpg	40	234	416
1310	nm_VP4	Namibians	12	f	71027	379	70	AOI_40	FALSE	FALSE	40.jpg	40	641	408
1311	nm_VP4	Namibians	12	f	71406	571	70	AOI_40	FALSE	FALSE	40.jpg	40	644	112
1312	nm_VP4	Namibians	12	f	72172	247	0	Content	NA	NA	40.jpg	40	448	-109
1313	nm_VP4	Namibians	12	f	72418	173	0	Content	NA	NA	Fix_sw.jpg	NA	222	112
1314	nm_VP4	Namibians	12	f	72591	588	0	Content	NA	NA	Fix_sw.jpg	NA	416	230
1315	nm_VP4	Namibians	12	f	73179	289	107	AOI_58_m	TRUE	TRUE	58.jpg	58	236	213
1316	nm_VP4	Namibians	12	f	73468	300	107	AOI_58_m	TRUE	TRUE	58.jpg	58	218	102
1317	nm_VP4	Namibians	12	f	73768	265	107	AOI_58_m	TRUE	NA	58.jpg	58	186	320
1318	nm_VP4	Namibians	12	f	74033	1009	107	AOI_58_m	TRUE	NA	58.jpg	58	185	456
1319	nm_VP4	Namibians	12	f	75042	253	107	AOI_58_m	TRUE	TRUE	58.jpg	58	208	152
1320	nm_VP4	Namibians	12	f	75295	284	108	AOI_58	FALSE	NA	58.jpg	58	517	227
1321	nm_VP4	Namibians	12	f	75579	322	108	AOI_58	FALSE	NA	58.jpg	58	570	146
1322	nm_VP4	Namibians	12	f	75901	292	0	Content	NA	NA	Fix_sw.jpg	NA	585	406
1323	nm_VP4	Namibians	12	f	76193	515	0	Content	NA	NA	Fix_sw.jpg	NA	417	259
1324	nm_VP4	Namibians	12	f	76708	285	48	AOI_30_m	TRUE	NA	30.jpg	30	602	384
1325	nm_VP4	Namibians	12	f	76993	367	48	AOI_30_m	TRUE	TRUE	30.jpg	30	629	141
1326	nm_VP4	Namibians	12	f	77556	302	47	AOI_30	FALSE	NA	30.jpg	30	317	111
1327	nm_VP4	Namibians	12	f	77858	304	47	AOI_30	FALSE	NA	30.jpg	30	419	124
1328	nm_VP4	Namibians	12	f	78162	226	47	AOI_30	FALSE	NA	30.jpg	30	271	72
1329	nm_VP4	Namibians	12	f	78388	915	0	Content	NA	NA	30.jpg	30	460	-149
1330	nm_VP4	Namibians	12	f	79303	419	0	Content	NA	NA	30.jpg	30	-3	-173
1331	nm_VP4	Namibians	12	f	79722	623	0	Content	NA	NA	Fix_sw.jpg	NA	384	253
1332	nm_VP4	Namibians	12	f	80345	563	39	AOI_27	FALSE	FALSE	27.jpg	27	212	316
1333	nm_VP4	Namibians	12	f	80908	468	39	AOI_27	FALSE	NA	27.jpg	27	200	394
1334	nm_VP4	Namibians	12	f	81376	205	40	AOI_27_m	TRUE	TRUE	27.jpg	27	620	389
1335	nm_VP4	Namibians	12	f	81581	321	40	AOI_27_m	TRUE	TRUE	27.jpg	27	636	131
1336	nm_VP4	Namibians	12	f	82232	214	40	AOI_27_m	TRUE	NA	27.jpg	27	608	241
1337	nm_VP4	Namibians	12	f	82447	394	40	AOI_27_m	TRUE	TRUE	27.jpg	27	612	110
1338	nm_VP4	Namibians	12	f	82841	367	40	AOI_27_m	TRUE	TRUE	27.jpg	27	626	72
1339	nm_VP4	Namibians	12	f	83208	628	0	Content	NA	NA	Fix_sw.jpg	NA	452	207
1340	nm_VP4	Namibians	12	f	83836	168	89	AOI_5	FALSE	FALSE	5.jpg	5	245	148
1341	nm_VP4	Namibians	12	f	84004	715	89	AOI_5	FALSE	FALSE	5.jpg	5	231	224
1342	nm_VP4	Namibians	12	f	84719	199	90	AOI_5_m	TRUE	NA	5.jpg	5	592	214
1343	nm_VP4	Namibians	12	f	84918	427	90	AOI_5_m	TRUE	TRUE	5.jpg	5	624	230
1344	nm_VP4	Namibians	12	f	85345	404	90	AOI_5_m	TRUE	TRUE	5.jpg	5	636	361
1345	nm_VP4	Namibians	12	f	85749	288	90	AOI_5_m	TRUE	TRUE	5.jpg	5	633	401
1346	nm_VP4	Namibians	12	f	86037	753	90	AOI_5_m	TRUE	TRUE	5.jpg	5	636	454
1347	nm_VP4	Namibians	12	f	86790	572	0	Content	NA	NA	Fix_sw.jpg	NA	416	224
1348	nm_VP4	Namibians	12	f	87362	194	95	AOI_52_m	TRUE	TRUE	52.jpg	52	261	260
1349	nm_VP4	Namibians	12	f	87556	2499	95	AOI_52_m	TRUE	TRUE	52.jpg	52	232	321
1350	nm_VP4	Namibians	12	f	90786	141	85	AOI_48_m	TRUE	NA	48.jpg	48	419	225
1351	nm_VP4	Namibians	12	f	90927	284	86	AOI_48	FALSE	FALSE	48.jpg	48	636	181
1352	nm_VP4	Namibians	12	f	91211	344	86	AOI_48	FALSE	FALSE	48.jpg	48	621	269
1353	nm_VP4	Namibians	12	f	91555	352	85	AOI_48_m	TRUE	TRUE	48.jpg	48	241	281
1354	nm_VP4	Namibians	12	f	91907	539	85	AOI_48_m	TRUE	TRUE	48.jpg	48	217	411
1355	nm_VP4	Namibians	12	f	92446	204	0	Content	NA	NA	48.jpg	48	-363	789
1356	nm_VP4	Namibians	12	f	92650	207	0	Content	NA	NA	48.jpg	48	-386	823
1357	nm_VP4	Namibians	12	f	93057	160	85	AOI_48_m	TRUE	NA	48.jpg	48	426	179
1358	nm_VP4	Namibians	12	f	93216	1314	85	AOI_48_m	TRUE	TRUE	48.jpg	48	214	112
1359	nm_VP4	Namibians	12	f	94531	230	77	AOI_44_m	TRUE	TRUE	44.jpg	44	230	176
1360	nm_VP4	Namibians	12	f	94761	690	78	AOI_44	FALSE	FALSE	44.jpg	44	605	157
1361	nm_VP4	Namibians	12	f	95451	651	78	AOI_44	FALSE	NA	44.jpg	44	600	405
1362	nm_VP4	Namibians	12	f	96102	883	77	AOI_44_m	TRUE	TRUE	44.jpg	44	224	338
1363	nm_VP4	Namibians	12	f	96985	474	77	AOI_44_m	TRUE	NA	44.jpg	44	400	314
1364	nm_VP4	Namibians	12	f	97459	780	0	Content	NA	NA	Fix_sw.jpg	NA	411	269
1365	nm_VP4	Namibians	12	f	98238	1108	24	AOI_2_m	TRUE	NA	2.jpg	2	600	247
1366	nm_VP4	Namibians	12	f	99346	185	0	Content	NA	NA	2.jpg	2	-4	-2
1367	nm_VP4	Namibians	12	f	104315	235	0	Content	NA	NA	Fix_sw.jpg	NA	240	141
1368	nm_VP4	Namibians	12	f	104550	625	0	Content	NA	NA	Fix_sw.jpg	NA	396	241
1369	nm_VP4	Namibians	12	f	105175	2880	55	AOI_34_m	TRUE	NA	34.jpg	34	331	285
1370	nm_VP4	Namibians	12	f	108055	601	0	Content	NA	NA	Fix_sw.jpg	NA	455	256
1371	nm_VP4	Namibians	12	f	108656	221	52	AOI_32	FALSE	FALSE	32.jpg	32	628	308
1372	nm_VP4	Namibians	12	f	108877	266	52	AOI_32	FALSE	FALSE	32.jpg	32	610	388
1373	nm_VP4	Namibians	12	f	109143	1869	51	AOI_32_m	TRUE	NA	32.jpg	32	310	296
1374	nm_VP4	Namibians	12	f	111012	574	51	AOI_32_m	TRUE	NA	32.jpg	32	340	193
1375	nm_VP4	Namibians	12	f	111586	691	0	Content	NA	NA	Fix_sw.jpg	NA	460	253
1376	nm_VP4	Namibians	12	f	112276	491	97	AOI_53_m	TRUE	TRUE	53.jpg	53	290	268
1377	nm_VP4	Namibians	12	f	112767	268	97	AOI_53_m	TRUE	TRUE	53.jpg	53	251	270
1378	nm_VP4	Namibians	12	f	113339	379	97	AOI_53_m	TRUE	NA	53.jpg	53	357	159
1379	nm_VP4	Namibians	12	f	113718	177	0	AOI_53	FALSE	NA	53.jpg	53	470	5
1380	nm_VP4	Namibians	12	f	114669	263	0	Content	NA	NA	53.jpg	53	463	-75
1381	nm_VP4	Namibians	12	f	114932	344	0	Content	NA	NA	Fix_sw.jpg	NA	408	-76
1382	nm_VP4	Namibians	12	f	115276	352	0	Content	NA	NA	Fix_sw.jpg	NA	363	-103
1383	nm_VP4	Namibians	12	f	115628	223	0	Content	NA	NA	17.jpg	17	324	-104
1384	nm_VP4	Namibians	12	f	115851	927	18	AOI_17_m	TRUE	TRUE	17.jpg	17	601	359
1385	nm_VP4	Namibians	12	f	116778	373	18	AOI_17_m	TRUE	TRUE	17.jpg	17	650	298
1386	nm_VP4	Namibians	12	f	117855	36	18	AOI_17_m	TRUE	NA	17.jpg	17	478	233
1387	nm_VP4	Namibians	12	f	118008	834	18	AOI_17_m	TRUE	NA	17.jpg	17	594	254
1388	nm_VP4	Namibians	12	f	118842	642	0	Content	NA	NA	Fix_sw.jpg	NA	423	226
1389	nm_VP4	Namibians	12	f	119484	254	79	AOI_45_m	TRUE	TRUE	45.jpg	45	234	257
1390	nm_VP4	Namibians	12	f	119738	399	79	AOI_45_m	TRUE	TRUE	45.jpg	45	226	347
1391	nm_VP4	Namibians	12	f	120137	760	79	AOI_45_m	TRUE	TRUE	45.jpg	45	227	81
1392	nm_VP4	Namibians	12	f	120897	1380	79	AOI_45_m	TRUE	NA	45.jpg	45	428	292
1393	nm_VP4	Namibians	12	f	122277	1456	0	Content	NA	NA	Fix_sw.jpg	NA	406	256
1394	nm_VP4	Namibians	12	f	124020	1746	114	AOI_60	FALSE	FALSE	60.jpg	60	612	180
1395	nm_VP4	Namibians	12	f	125766	672	0	Content	NA	NA	Fix_sw.jpg	NA	427	219
1396	nm_VP4	Namibians	12	f	126438	2400	61	AOI_37_m	TRUE	TRUE	37.jpg	37	227	238
1397	nm_VP4	Namibians	12	f	128837	1221	61	AOI_37_m	TRUE	TRUE	37.jpg	37	234	57
1398	nm_VP4	Namibians	12	f	130058	262	26	AOI_20_m	TRUE	NA	20.jpg	20	555	108
1399	nm_VP4	Namibians	12	f	130320	682	26	AOI_20_m	TRUE	NA	20.jpg	20	605	284
1400	nm_VP4	Namibians	12	f	131002	1861	26	AOI_20_m	TRUE	TRUE	20.jpg	20	645	426
1401	nm_VP4	Namibians	12	f	132863	232	0	Content	NA	NA	Fix_sw.jpg	NA	433	263
1402	nm_VP4	Namibians	12	f	133095	401	0	Content	NA	NA	Fix_sw.jpg	NA	404	234
1403	nm_VP4	Namibians	12	f	133496	340	119	AOI_9	FALSE	FALSE	9.jpg	9	235	159
1404	nm_VP4	Namibians	12	f	133836	379	119	AOI_9	FALSE	FALSE	9.jpg	9	209	253
1405	nm_VP4	Namibians	12	f	134215	300	119	AOI_9	FALSE	NA	9.jpg	9	201	357
1406	nm_VP4	Namibians	12	f	134515	291	119	AOI_9	FALSE	NA	9.jpg	9	368	302
1407	nm_VP4	Namibians	12	f	134805	696	120	AOI_9_m	TRUE	TRUE	9.jpg	9	605	180
1408	nm_VP4	Namibians	12	f	135501	1594	120	AOI_9_m	TRUE	TRUE	9.jpg	9	633	116
1409	nm_VP4	Namibians	12	f	137095	360	72	AOI_41	FALSE	FALSE	41.jpg	41	633	292
1410	nm_VP4	Namibians	12	f	137455	1249	71	AOI_41_m	TRUE	TRUE	41.jpg	41	228	332
1411	nm_VP4	Namibians	12	f	138704	321	71	AOI_41_m	TRUE	TRUE	41.jpg	41	241	114
1412	nm_VP4	Namibians	12	f	139025	950	71	AOI_41_m	TRUE	TRUE	41.jpg	41	230	49
1413	nm_VP4	Namibians	12	f	139975	529	0	Content	NA	NA	Fix_sw.jpg	NA	390	172
1414	nm_VP4	Namibians	12	f	140504	283	106	AOI_57	FALSE	FALSE	57.jpg	57	635	193
1415	nm_VP4	Namibians	12	f	140787	517	106	AOI_57	FALSE	FALSE	57.jpg	57	636	262
1416	nm_VP4	Namibians	12	f	141304	225	106	AOI_57	FALSE	FALSE	57.jpg	57	626	410
1417	nm_VP4	Namibians	12	f	141529	471	0	Content	NA	NA	57.jpg	57	1030	838
1418	nm_VP4	Namibians	12	f	143128	397	106	AOI_57	FALSE	FALSE	57.jpg	57	604	365
1419	nm_VP4	Namibians	12	f	143526	583	0	Content	NA	NA	Fix_sw.jpg	NA	399	260
1420	nm_VP4	Namibians	12	f	144109	528	3	AOI_10	FALSE	NA	10.jpg	10	193	121
1421	nm_VP4	Namibians	12	f	144842	394	4	AOI_10_m	TRUE	NA	10.jpg	10	493	122
1422	nm_VP4	Namibians	12	f	145235	210	4	AOI_10_m	TRUE	NA	10.jpg	10	443	156
1423	nm_VP4	Namibians	12	f	145445	209	4	AOI_10_m	TRUE	NA	10.jpg	10	578	108
1424	nm_VP4	Namibians	12	f	147560	717	87	AOI_49_m	TRUE	TRUE	49.jpg	49	253	169
1425	nm_VP4	Namibians	12	f	148276	380	87	AOI_49_m	TRUE	TRUE	49.jpg	49	232	104
1426	nm_VP4	Namibians	12	f	148656	566	0	Content	NA	NA	49.jpg	49	446	-131
1427	nm_VP4	Namibians	12	f	149223	701	0	Content	NA	NA	49.jpg	49	504	-381
1428	nm_VP4	Namibians	12	f	149924	474	0	Content	NA	NA	49.jpg	49	435	-372
1429	nm_VP4	Namibians	12	f	150398	210	0	Content	NA	NA	Fix_sw.jpg	NA	469	147
1430	nm_VP4	Namibians	12	f	150608	209	0	Content	NA	NA	Fix_sw.jpg	NA	445	-44
1431	nm_VP4	Namibians	12	f	150817	449	0	Content	NA	NA	Fix_sw.jpg	NA	438	291
1432	nm_VP4	Namibians	12	f	151265	267	33	AOI_24	FALSE	FALSE	24.jpg	24	242	179
1433	nm_VP4	Namibians	12	f	151532	167	33	AOI_24	FALSE	FALSE	24.jpg	24	215	366
1434	nm_VP4	Namibians	12	f	151699	644	33	AOI_24	FALSE	FALSE	24.jpg	24	225	401
1435	nm_VP4	Namibians	12	f	152343	1314	33	AOI_24	FALSE	FALSE	24.jpg	24	238	105
1436	nm_VP4	Namibians	12	f	153855	339	34	AOI_24_m	TRUE	NA	24.jpg	24	604	90
1437	nm_VP4	Namibians	12	f	154194	570	0	Content	NA	NA	Fix_sw.jpg	NA	428	257
1438	nm_VP4	Namibians	12	f	154765	814	49	AOI_31_m	TRUE	TRUE	31.jpg	31	245	235
1439	nm_VP4	Namibians	12	f	155579	306	0	Content	NA	NA	31.jpg	31	1220	-113
1440	nm_VP4	Namibians	12	f	156822	144	49	AOI_31_m	TRUE	TRUE	31.jpg	31	222	305
1441	nm_VP4	Namibians	12	f	156966	711	49	AOI_31_m	TRUE	TRUE	31.jpg	31	231	357
1442	nm_VP4	Namibians	12	f	157677	594	0	Content	NA	NA	Fix_sw.jpg	NA	402	262
1443	nm_VP4	Namibians	12	f	158271	338	45	AOI_3	FALSE	FALSE	3.jpg	3	238	186
1444	nm_VP4	Namibians	12	f	158609	523	46	AOI_3_m	TRUE	NA	3.jpg	3	608	195
1445	nm_VP4	Namibians	12	f	159132	229	0	Content	NA	NA	3.jpg	3	-326	788
1446	nm_VP4	Namibians	12	f	159362	539	0	Content	NA	NA	3.jpg	3	-389	819
1447	nm_VP4	Namibians	12	f	160039	63	45	AOI_3	FALSE	NA	3.jpg	3	139	150
1448	nm_VP4	Namibians	12	f	160577	767	45	AOI_3	FALSE	FALSE	3.jpg	3	219	112
1449	nm_VP4	Namibians	12	f	161344	614	0	Content	NA	NA	Fix_sw.jpg	NA	387	243
1450	nm_VP4	Namibians	12	f	161958	326	21	AOI_19	FALSE	FALSE	19.jpg	19	243	257
1451	nm_VP4	Namibians	12	f	162284	307	22	AOI_19_m	TRUE	TRUE	19.jpg	19	634	237
1452	nm_VP4	Namibians	12	f	162591	504	22	AOI_19_m	TRUE	TRUE	19.jpg	19	614	341
1453	nm_VP4	Namibians	12	f	163095	310	22	AOI_19_m	TRUE	TRUE	19.jpg	19	674	306
1454	nm_VP4	Namibians	12	f	163405	1420	22	AOI_19_m	TRUE	TRUE	19.jpg	19	615	118
1455	nm_VP4	Namibians	12	f	164825	542	0	Content	NA	NA	Fix_sw.jpg	NA	421	245
1456	nm_VP4	Namibians	12	f	165367	173	11	AOI_14	FALSE	FALSE	14.jpg	14	239	306
1457	nm_VP4	Namibians	12	f	165540	341	11	AOI_14	FALSE	FALSE	14.jpg	14	238	372
1458	nm_VP4	Namibians	12	f	165881	371	12	AOI_14_m	TRUE	TRUE	14.jpg	14	632	309
1459	nm_VP4	Namibians	12	f	166252	441	12	AOI_14_m	TRUE	TRUE	14.jpg	14	638	394
1460	nm_VP4	Namibians	12	f	166693	630	12	AOI_14_m	TRUE	TRUE	14.jpg	14	611	162
1461	nm_VP4	Namibians	12	f	167323	520	11	AOI_14	FALSE	FALSE	14.jpg	14	249	363
1462	nm_VP4	Namibians	12	f	167843	361	11	AOI_14	FALSE	FALSE	14.jpg	14	231	142
1463	nm_VP4	Namibians	12	f	168203	196	0	Content	NA	NA	Fix_sw.jpg	NA	583	172
1464	nm_VP4	Namibians	12	f	168399	607	0	Content	NA	NA	Fix_sw.jpg	NA	429	236
1465	nm_VP4	Namibians	12	f	169006	166	10	AOI_13_m	TRUE	NA	13.jpg	13	615	314
1466	nm_VP4	Namibians	12	f	169172	361	10	AOI_13_m	TRUE	TRUE	13.jpg	13	621	445
1467	nm_VP4	Namibians	12	f	169533	510	9	AOI_13	FALSE	FALSE	13.jpg	13	219	449
1468	nm_VP4	Namibians	12	f	170043	244	9	AOI_13	FALSE	FALSE	13.jpg	13	233	108
1469	nm_VP4	Namibians	12	f	170287	405	9	AOI_13	FALSE	FALSE	13.jpg	13	225	53
1470	nm_VP4	Namibians	12	f	170883	246	9	AOI_13	FALSE	NA	13.jpg	13	417	127
1471	nm_VP4	Namibians	12	f	171129	621	10	AOI_13_m	TRUE	TRUE	13.jpg	13	626	97
1472	nm_VP4	Namibians	12	f	171750	215	0	Content	NA	NA	Fix_sw.jpg	NA	477	-127
1473	nm_VP4	Namibians	12	f	171965	328	0	Content	NA	NA	Fix_sw.jpg	NA	467	-174
1474	nm_VP4	Namibians	12	f	172293	228	117	AOI_8	FALSE	NA	8.jpg	8	436	218
1475	nm_VP4	Namibians	12	f	172521	438	118	AOI_8_m	TRUE	TRUE	8.jpg	8	634	284
1476	nm_VP4	Namibians	12	f	172959	425	117	AOI_8	FALSE	FALSE	8.jpg	8	240	217
1477	nm_VP4	Namibians	12	f	173384	392	117	AOI_8	FALSE	FALSE	8.jpg	8	218	285
1478	nm_VP4	Namibians	12	f	173776	578	117	AOI_8	FALSE	FALSE	8.jpg	8	237	181
1479	nm_VP4	Namibians	12	f	174354	408	118	AOI_8_m	TRUE	TRUE	8.jpg	8	617	182
1480	nm_VP4	Namibians	12	f	174762	700	118	AOI_8_m	TRUE	TRUE	8.jpg	8	622	279
1481	nm_VP4	Namibians	12	f	175462	623	0	Content	NA	NA	Fix_sw.jpg	NA	434	253
1482	nm_VP4	Namibians	12	f	176085	254	20	AOI_18_m	TRUE	NA	18.jpg	18	594	345
1483	nm_VP4	Namibians	12	f	176339	321	20	AOI_18_m	TRUE	TRUE	18.jpg	18	634	372
1484	nm_VP4	Namibians	12	f	176660	430	19	AOI_18	FALSE	FALSE	18.jpg	18	230	346
1485	nm_VP4	Namibians	12	f	177090	467	19	AOI_18	FALSE	FALSE	18.jpg	18	236	396
1486	nm_VP4	Namibians	12	f	177557	174	19	AOI_18	FALSE	FALSE	18.jpg	18	234	152
1487	nm_VP4	Namibians	12	f	177731	608	19	AOI_18	FALSE	FALSE	18.jpg	18	213	104
1488	nm_VP4	Namibians	12	f	179024	499	0	Content	NA	NA	Fix_sw.jpg	NA	419	248
1489	nm_VP4	Namibians	12	f	179524	352	36	AOI_25_m	TRUE	TRUE	25.jpg	25	627	273
1490	nm_VP4	Namibians	12	f	179875	190	35	AOI_25	FALSE	FALSE	25.jpg	25	265	244
1491	nm_VP4	Namibians	12	f	180066	541	35	AOI_25	FALSE	FALSE	25.jpg	25	228	216
1492	nm_VP4	Namibians	12	f	180607	534	36	AOI_25_m	TRUE	TRUE	25.jpg	25	620	223
1493	nm_VP4	Namibians	12	f	181141	280	36	AOI_25_m	TRUE	TRUE	25.jpg	25	625	319
1494	nm_VP4	Namibians	12	f	181421	550	36	AOI_25_m	TRUE	TRUE	25.jpg	25	619	384
1495	nm_VP4	Namibians	12	f	181971	557	35	AOI_25	FALSE	FALSE	25.jpg	25	230	414
1496	nm_VP4	Namibians	12	f	182528	615	0	Content	NA	NA	Fix_sw.jpg	NA	412	231
1497	nm_VP4	Namibians	12	f	183144	646	14	AOI_15_m	TRUE	NA	15.jpg	15	596	390
1498	nm_VP4	Namibians	12	f	183789	464	14	AOI_15_m	TRUE	NA	15.jpg	15	589	172
1499	nm_VP4	Namibians	12	f	184253	1450	14	AOI_15_m	TRUE	NA	15.jpg	15	479	270
1500	nm_VP4	Namibians	12	f	185703	460	0	Content	NA	NA	15.jpg	15	539	903
1501	nm_VP4	Namibians	12	f	186163	1454	0	Content	NA	NA	Fix_sw.jpg	NA	400	256
1502	nm_VP4	Namibians	12	f	188012	314	0	Content	NA	NA	29.jpg	29	-301	806
1503	nm_VP4	Namibians	12	f	188326	326	43	AOI_29	FALSE	FALSE	29.jpg	29	208	271
1504	nm_VP4	Namibians	12	f	188652	346	43	AOI_29	FALSE	FALSE	29.jpg	29	215	144
1505	nm_VP4	Namibians	12	f	188998	2078	0	Content	NA	NA	29.jpg	29	445	-134
1506	nm_VP4	Namibians	12	f	191076	575	0	Content	NA	NA	50.jpg	50	12	-123
1507	nm_VP4	Namibians	12	f	191651	464	91	AOI_50_m	TRUE	TRUE	50.jpg	50	229	131
1508	nm_VP4	Namibians	12	f	192115	187	91	AOI_50_m	TRUE	NA	50.jpg	50	397	328
1509	nm_VP4	Namibians	12	f	193490	494	31	AOI_23	FALSE	NA	23.jpg	23	419	245
1510	nm_VP4	Namibians	12	f	193984	1770	31	AOI_23	FALSE	FALSE	23.jpg	23	228	180
1511	nm_VP4	Namibians	12	f	195754	198	32	AOI_23_m	TRUE	TRUE	23.jpg	23	620	203
1512	nm_VP4	Namibians	12	f	195952	196	32	AOI_23_m	TRUE	TRUE	23.jpg	23	633	167
1513	nm_VP4	Namibians	12	f	196148	201	32	AOI_23_m	TRUE	TRUE	23.jpg	23	641	205
1514	nm_VP4	Namibians	12	f	196349	429	32	AOI_23_m	TRUE	TRUE	23.jpg	23	620	342
1515	nm_VP4	Namibians	12	f	196778	585	0	Content	NA	NA	Fix_sw.jpg	NA	431	246
1516	nm_VP4	Namibians	12	f	197363	318	15	AOI_16	FALSE	FALSE	16.jpg	16	257	257
1517	nm_VP4	Namibians	12	f	197681	315	15	AOI_16	FALSE	FALSE	16.jpg	16	258	348
1518	nm_VP4	Namibians	12	f	197996	618	16	AOI_16_m	TRUE	TRUE	16.jpg	16	657	292
1519	nm_VP4	Namibians	12	f	198614	374	16	AOI_16_m	TRUE	TRUE	16.jpg	16	631	240
1520	nm_VP4	Namibians	12	f	199732	231	0	Content	NA	NA	16.jpg	16	-360	830
1521	nm_VP4	Namibians	12	f	200325	241	0	Content	NA	NA	Fix_sw.jpg	NA	375	1061
1522	nm_VP4	Namibians	12	f	200567	350	27	AOI_21	FALSE	NA	21.jpg	21	384	247
1523	nm_VP4	Namibians	12	f	200917	372	27	AOI_21	FALSE	NA	21.jpg	21	200	175
1524	nm_VP4	Namibians	12	f	201289	401	27	AOI_21	FALSE	FALSE	21.jpg	21	231	431
1525	nm_VP4	Namibians	12	f	201690	226	28	AOI_21_m	TRUE	TRUE	21.jpg	21	646	403
1526	nm_VP4	Namibians	12	f	201916	402	28	AOI_21_m	TRUE	TRUE	21.jpg	21	663	442
1527	nm_VP4	Namibians	12	f	202317	264	28	AOI_21_m	TRUE	NA	21.jpg	21	619	201
1528	nm_VP4	Namibians	12	f	202581	583	28	AOI_21_m	TRUE	TRUE	21.jpg	21	629	239
1529	nm_VP4	Namibians	12	f	203165	839	28	AOI_21_m	TRUE	TRUE	21.jpg	21	634	292
1530	nm_VP4	Namibians	12	f	204004	537	0	Content	NA	NA	Fix_sw.jpg	NA	438	252
1531	nm_VP4	Namibians	12	f	204541	1030	103	AOI_56_m	TRUE	TRUE	56.jpg	56	223	133
1532	nm_VP4	Namibians	12	f	205571	295	103	AOI_56_m	TRUE	TRUE	56.jpg	56	201	293
1533	nm_VP4	Namibians	12	f	205866	354	103	AOI_56_m	TRUE	NA	56.jpg	56	199	424
1534	nm_VP4	Namibians	12	f	206220	323	104	AOI_56	FALSE	NA	56.jpg	56	606	435
1535	nm_VP4	Namibians	12	f	206543	590	104	AOI_56	FALSE	FALSE	56.jpg	56	621	138
1536	nm_VP4	Namibians	12	f	207133	1343	0	Content	NA	NA	56.jpg	56	463	-125
1537	nm_VP4	Namibians	12	f	208476	242	0	Content	NA	NA	12.jpg	12	-515	110
1538	nm_VP4	Namibians	12	f	208718	430	7	AOI_12	FALSE	FALSE	12.jpg	12	239	215
1539	nm_VP4	Namibians	12	f	209149	438	7	AOI_12	FALSE	NA	12.jpg	12	202	391
1540	nm_VP4	Namibians	12	f	209586	436	8	AOI_12_m	TRUE	NA	12.jpg	12	619	430
1541	nm_VP4	Namibians	12	f	210022	349	8	AOI_12_m	TRUE	NA	12.jpg	12	612	387
1542	nm_VP4	Namibians	12	f	210371	212	0	Content	NA	NA	12.jpg	12	488	883
1543	nm_VP4	Namibians	12	f	213450	283	0	Content	NA	NA	7.jpg	7	477	922
1544	nm_VP4	Namibians	12	f	213733	402	0	Content	NA	NA	7.jpg	7	39	876
1545	nm_VP4	Namibians	12	f	214135	1244	0	Content	NA	NA	7.jpg	7	-109	1004
1546	nm_VP5	Namibians	11	f	135	257	0	Content	NA	NA	No media	NA	426	329
1547	nm_VP5	Namibians	11	f	697	473	0	Content	NA	NA	No media	NA	346	284
1548	nm_VP5	Namibians	11	f	1170	401	0	Content	NA	NA	Fix_sw.jpg	NA	79	145
1549	nm_VP5	Namibians	11	f	1760	47	59	AOI_36_m	TRUE	NA	36.jpg	36	436	227
1550	nm_VP5	Namibians	11	f	2028	616	59	AOI_36_m	TRUE	NA	36.jpg	36	277	297
1551	nm_VP5	Namibians	11	f	2644	216	60	AOI_36	FALSE	FALSE	36.jpg	36	612	274
1552	nm_VP5	Namibians	11	f	3177	519	59	AOI_36_m	TRUE	TRUE	36.jpg	36	243	299
1553	nm_VP5	Namibians	11	f	3696	220	60	AOI_36	FALSE	FALSE	36.jpg	36	620	299
1554	nm_VP5	Namibians	11	f	3916	249	60	AOI_36	FALSE	FALSE	36.jpg	36	610	145
1555	nm_VP5	Namibians	11	f	4165	278	59	AOI_36_m	TRUE	TRUE	36.jpg	36	255	236
1556	nm_VP5	Namibians	11	f	4443	187	59	AOI_36_m	TRUE	NA	36.jpg	36	392	209
1557	nm_VP5	Namibians	11	f	4778	203	0	Content	NA	NA	Fix_sw.jpg	NA	368	195
1558	nm_VP5	Namibians	11	f	4981	530	0	Content	NA	NA	Fix_sw.jpg	NA	418	258
1559	nm_VP5	Namibians	11	f	5512	186	67	AOI_4	FALSE	NA	4.jpg	4	280	293
1560	nm_VP5	Namibians	11	f	5697	467	67	AOI_4	FALSE	NA	4.jpg	4	205	118
1561	nm_VP5	Namibians	11	f	6165	326	0	Content	NA	NA	4.jpg	4	-1140	-245
1562	nm_VP5	Namibians	11	f	6491	195	67	AOI_4	FALSE	FALSE	4.jpg	4	273	110
1563	nm_VP5	Namibians	11	f	6919	234	67	AOI_4	FALSE	FALSE	4.jpg	4	258	368
1564	nm_VP5	Namibians	11	f	7153	187	67	AOI_4	FALSE	NA	4.jpg	4	302	237
1565	nm_VP5	Namibians	11	f	7340	269	67	AOI_4	FALSE	FALSE	4.jpg	4	249	238
1566	nm_VP5	Namibians	11	f	7609	182	67	AOI_4	FALSE	FALSE	4.jpg	4	253	324
1567	nm_VP5	Namibians	11	f	8012	166	68	AOI_4_m	TRUE	NA	4.jpg	4	572	153
1568	nm_VP5	Namibians	11	f	8178	310	68	AOI_4_m	TRUE	NA	4.jpg	4	601	197
1569	nm_VP5	Namibians	11	f	8488	594	0	Content	NA	NA	Fix_sw.jpg	NA	414	246
1570	nm_VP5	Namibians	11	f	9083	341	65	AOI_39_m	TRUE	TRUE	39.jpg	39	227	311
1571	nm_VP5	Namibians	11	f	10376	198	65	AOI_39_m	TRUE	TRUE	39.jpg	39	248	304
1572	nm_VP5	Namibians	11	f	10743	770	65	AOI_39_m	TRUE	TRUE	39.jpg	39	244	274
1573	nm_VP5	Namibians	11	f	11513	184	65	AOI_39_m	TRUE	TRUE	39.jpg	39	250	435
1574	nm_VP5	Namibians	11	f	11894	150	0	Content	NA	NA	Fix_sw.jpg	NA	294	133
1575	nm_VP5	Namibians	11	f	12043	519	0	Content	NA	NA	Fix_sw.jpg	NA	426	260
1576	nm_VP5	Namibians	11	f	12563	209	64	AOI_38	FALSE	NA	38.jpg	38	592	268
1577	nm_VP5	Namibians	11	f	12772	359	64	AOI_38	FALSE	FALSE	38.jpg	38	619	311
1578	nm_VP5	Namibians	11	f	13131	243	64	AOI_38	FALSE	NA	38.jpg	38	593	149
1579	nm_VP5	Namibians	11	f	13374	273	63	AOI_38_m	TRUE	NA	38.jpg	38	355	184
1580	nm_VP5	Namibians	11	f	13796	362	0	AOI_38	FALSE	NA	38.jpg	38	442	187
1581	nm_VP5	Namibians	11	f	14157	255	64	AOI_38	FALSE	NA	38.jpg	38	521	157
1582	nm_VP5	Namibians	11	f	14611	233	64	AOI_38	FALSE	NA	38.jpg	38	475	198
1583	nm_VP5	Namibians	11	f	14844	283	63	AOI_38_m	TRUE	NA	38.jpg	38	420	228
1584	nm_VP5	Namibians	11	f	15127	247	63	AOI_38_m	TRUE	TRUE	38.jpg	38	258	236
1585	nm_VP5	Namibians	11	f	15374	194	0	Content	NA	NA	Fix_sw.jpg	NA	235	122
1586	nm_VP5	Namibians	11	f	15568	402	0	Content	NA	NA	Fix_sw.jpg	NA	426	265
1587	nm_VP5	Namibians	11	f	16117	259	109	AOI_59_m	TRUE	TRUE	59.jpg	59	227	324
1588	nm_VP5	Namibians	11	f	16376	414	109	AOI_59_m	TRUE	TRUE	59.jpg	59	230	135
1589	nm_VP5	Namibians	11	f	16790	609	110	AOI_59	FALSE	FALSE	59.jpg	59	614	293
1590	nm_VP5	Namibians	11	f	17399	212	110	AOI_59	FALSE	NA	59.jpg	59	517	150
1591	nm_VP5	Namibians	11	f	17911	484	110	AOI_59	FALSE	FALSE	59.jpg	59	601	163
1592	nm_VP5	Namibians	11	f	18922	161	0	Content	NA	NA	Fix_sw.jpg	NA	325	195
1593	nm_VP5	Namibians	11	f	19083	245	0	Content	NA	NA	Fix_sw.jpg	NA	408	246
1594	nm_VP5	Namibians	11	f	19648	157	82	AOI_46	FALSE	NA	46.jpg	46	515	230
1595	nm_VP5	Namibians	11	f	19805	450	82	AOI_46	FALSE	FALSE	46.jpg	46	598	131
1596	nm_VP5	Namibians	11	f	20562	115	81	AOI_46_m	TRUE	TRUE	46.jpg	46	249	292
1597	nm_VP5	Namibians	11	f	21006	149	81	AOI_46_m	TRUE	NA	46.jpg	46	327	216
1598	nm_VP5	Namibians	11	f	21155	277	81	AOI_46_m	TRUE	TRUE	46.jpg	46	219	276
1599	nm_VP5	Namibians	11	f	21432	350	81	AOI_46_m	TRUE	TRUE	46.jpg	46	223	316
1600	nm_VP5	Namibians	11	f	21782	249	81	AOI_46_m	TRUE	TRUE	46.jpg	46	222	262
1601	nm_VP5	Namibians	11	f	22031	230	82	AOI_46	FALSE	NA	46.jpg	46	546	226
1602	nm_VP5	Namibians	11	f	22456	190	0	Content	NA	NA	Fix_sw.jpg	NA	229	287
1603	nm_VP5	Namibians	11	f	22646	665	0	Content	NA	NA	Fix_sw.jpg	NA	431	261
1604	nm_VP5	Namibians	11	f	23311	269	5	AOI_11	FALSE	FALSE	11.jpg	11	261	337
1605	nm_VP5	Namibians	11	f	23580	209	6	AOI_11_m	TRUE	NA	11.jpg	11	609	295
1606	nm_VP5	Namibians	11	f	23789	207	6	AOI_11_m	TRUE	TRUE	11.jpg	11	613	235
1607	nm_VP5	Namibians	11	f	23996	244	6	AOI_11_m	TRUE	TRUE	11.jpg	11	619	182
1608	nm_VP5	Namibians	11	f	25006	1166	6	AOI_11_m	TRUE	TRUE	11.jpg	11	612	183
1609	nm_VP5	Namibians	11	f	26172	600	0	Content	NA	NA	Fix_sw.jpg	NA	433	252
1610	nm_VP5	Namibians	11	f	26772	178	2	AOI_1_m	TRUE	NA	1.jpg	1	562	177
1611	nm_VP5	Namibians	11	f	26950	175	2	AOI_1_m	TRUE	NA	1.jpg	1	567	107
1612	nm_VP5	Namibians	11	f	27125	568	2	AOI_1_m	TRUE	TRUE	1.jpg	1	612	219
1613	nm_VP5	Namibians	11	f	27694	389	1	AOI_1	FALSE	FALSE	1.jpg	1	233	227
1614	nm_VP5	Namibians	11	f	28083	452	1	AOI_1	FALSE	FALSE	1.jpg	1	236	99
1615	nm_VP5	Namibians	11	f	28535	417	2	AOI_1_m	TRUE	NA	1.jpg	1	586	195
1616	nm_VP5	Namibians	11	f	29206	46	2	AOI_1_m	TRUE	TRUE	1.jpg	1	661	100
1617	nm_VP5	Namibians	11	f	29546	179	0	Content	NA	NA	Fix_sw.jpg	NA	275	213
1618	nm_VP5	Namibians	11	f	29725	213	0	Content	NA	NA	Fix_sw.jpg	NA	442	258
1619	nm_VP5	Namibians	11	f	30132	157	74	AOI_42	FALSE	NA	42.jpg	42	463	256
1620	nm_VP5	Namibians	11	f	30289	628	74	AOI_42	FALSE	FALSE	42.jpg	42	626	268
1621	nm_VP5	Namibians	11	f	30917	638	73	AOI_42_m	TRUE	TRUE	42.jpg	42	259	354
1622	nm_VP5	Namibians	11	f	31555	339	73	AOI_42_m	TRUE	TRUE	42.jpg	42	243	97
1623	nm_VP5	Namibians	11	f	31894	294	74	AOI_42	FALSE	FALSE	42.jpg	42	629	246
1624	nm_VP5	Namibians	11	f	32372	409	74	AOI_42	FALSE	FALSE	42.jpg	42	650	378
1625	nm_VP5	Namibians	11	f	33039	226	0	Content	NA	NA	Fix_sw.jpg	NA	525	256
1626	nm_VP5	Namibians	11	f	33265	552	0	Content	NA	NA	Fix_sw.jpg	NA	410	252
1627	nm_VP5	Namibians	11	f	33817	396	99	AOI_54_m	TRUE	TRUE	54.jpg	54	215	301
1628	nm_VP5	Namibians	11	f	34213	287	99	AOI_54_m	TRUE	TRUE	54.jpg	54	233	133
1629	nm_VP5	Namibians	11	f	34659	167	100	AOI_54	FALSE	FALSE	54.jpg	54	622	344
1630	nm_VP5	Namibians	11	f	34827	347	100	AOI_54	FALSE	FALSE	54.jpg	54	611	106
1631	nm_VP5	Namibians	11	f	35370	408	100	AOI_54	FALSE	NA	54.jpg	54	594	79
1632	nm_VP5	Namibians	11	f	35777	221	100	AOI_54	FALSE	FALSE	54.jpg	54	612	127
1633	nm_VP5	Namibians	11	f	36190	568	99	AOI_54_m	TRUE	TRUE	54.jpg	54	243	189
1634	nm_VP5	Namibians	11	f	36757	595	0	Content	NA	NA	Fix_sw.jpg	NA	405	251
1635	nm_VP5	Namibians	11	f	37352	241	41	AOI_28	FALSE	FALSE	28.jpg	28	248	284
1636	nm_VP5	Namibians	11	f	37593	263	41	AOI_28	FALSE	FALSE	28.jpg	28	232	171
1637	nm_VP5	Namibians	11	f	38168	212	42	AOI_28_m	TRUE	NA	28.jpg	28	458	168
1638	nm_VP5	Namibians	11	f	38663	141	41	AOI_28	FALSE	NA	28.jpg	28	135	515
1639	nm_VP5	Namibians	11	f	38804	430	0	Content	NA	NA	28.jpg	28	-188	711
1640	nm_VP5	Namibians	11	f	39233	332	41	AOI_28	FALSE	NA	28.jpg	28	368	270
1641	nm_VP5	Namibians	11	f	39566	191	0	Content	NA	NA	28.jpg	28	-418	564
1642	nm_VP5	Namibians	11	f	40144	732	0	Content	NA	NA	Fix_sw.jpg	NA	421	258
1643	nm_VP5	Namibians	11	f	40875	207	101	AOI_55_m	TRUE	TRUE	55.jpg	55	246	328
1644	nm_VP5	Namibians	11	f	41277	322	101	AOI_55_m	TRUE	TRUE	55.jpg	55	238	337
1645	nm_VP5	Namibians	11	f	41901	681	101	AOI_55_m	TRUE	TRUE	55.jpg	55	233	280
1646	nm_VP5	Namibians	11	f	42782	360	101	AOI_55_m	TRUE	TRUE	55.jpg	55	228	219
1647	nm_VP5	Namibians	11	f	43142	222	102	AOI_55	FALSE	FALSE	55.jpg	55	642	220
1648	nm_VP5	Namibians	11	f	43364	302	102	AOI_55	FALSE	FALSE	55.jpg	55	602	175
1649	nm_VP5	Namibians	11	f	43955	458	0	Content	NA	NA	Fix_sw.jpg	NA	410	262
1650	nm_VP5	Namibians	11	f	44413	177	53	AOI_33_m	TRUE	TRUE	33.jpg	33	265	304
1651	nm_VP5	Namibians	11	f	44590	237	53	AOI_33_m	TRUE	TRUE	33.jpg	33	241	402
1652	nm_VP5	Namibians	11	f	44827	323	53	AOI_33_m	TRUE	TRUE	33.jpg	33	236	302
1653	nm_VP5	Namibians	11	f	45150	233	54	AOI_33	FALSE	FALSE	33.jpg	33	618	339
1654	nm_VP5	Namibians	11	f	45383	203	54	AOI_33	FALSE	FALSE	33.jpg	33	634	429
1655	nm_VP5	Namibians	11	f	45586	261	53	AOI_33_m	TRUE	NA	33.jpg	33	355	290
1656	nm_VP5	Namibians	11	f	45847	411	53	AOI_33_m	TRUE	NA	33.jpg	33	413	263
1657	nm_VP5	Namibians	11	f	46738	183	54	AOI_33	FALSE	FALSE	33.jpg	33	598	273
1658	nm_VP5	Namibians	11	f	46921	212	54	AOI_33	FALSE	NA	33.jpg	33	515	213
1659	nm_VP5	Namibians	11	f	47133	275	0	Content	NA	NA	Fix_sw.jpg	NA	234	270
1660	nm_VP5	Namibians	11	f	47408	629	0	Content	NA	NA	Fix_sw.jpg	NA	408	254
1661	nm_VP5	Namibians	11	f	48038	344	111	AOI_6	FALSE	FALSE	6.jpg	6	262	261
1662	nm_VP5	Namibians	11	f	48382	241	112	AOI_6_m	TRUE	NA	6.jpg	6	561	255
1663	nm_VP5	Namibians	11	f	48622	295	112	AOI_6_m	TRUE	NA	6.jpg	6	599	243
1664	nm_VP5	Namibians	11	f	48917	285	112	AOI_6_m	TRUE	NA	6.jpg	6	546	121
1665	nm_VP5	Namibians	11	f	49202	217	111	AOI_6	FALSE	FALSE	6.jpg	6	250	237
1666	nm_VP5	Namibians	11	f	49419	351	111	AOI_6	FALSE	FALSE	6.jpg	6	222	144
1667	nm_VP5	Namibians	11	f	49941	229	111	AOI_6	FALSE	FALSE	6.jpg	6	222	131
1668	nm_VP5	Namibians	11	f	50171	300	111	AOI_6	FALSE	FALSE	6.jpg	6	236	246
1669	nm_VP5	Namibians	11	f	50471	263	111	AOI_6	FALSE	NA	6.jpg	6	280	419
1670	nm_VP5	Namibians	11	f	50734	203	0	Content	NA	NA	Fix_sw.jpg	NA	257	286
1671	nm_VP5	Namibians	11	f	51311	361	93	AOI_51_m	TRUE	NA	51.jpg	51	358	260
1672	nm_VP5	Namibians	11	f	51672	397	93	AOI_51_m	TRUE	NA	51.jpg	51	291	287
1673	nm_VP5	Namibians	11	f	52069	327	94	AOI_51	FALSE	FALSE	51.jpg	51	625	277
1674	nm_VP5	Namibians	11	f	52397	270	94	AOI_51	FALSE	FALSE	51.jpg	51	620	158
1675	nm_VP5	Namibians	11	f	52839	318	94	AOI_51	FALSE	FALSE	51.jpg	51	616	169
1676	nm_VP5	Namibians	11	f	53158	508	93	AOI_51_m	TRUE	TRUE	51.jpg	51	239	237
1677	nm_VP5	Namibians	11	f	53853	219	94	AOI_51	FALSE	NA	51.jpg	51	594	182
1678	nm_VP5	Namibians	11	f	54072	442	94	AOI_51	FALSE	FALSE	51.jpg	51	604	244
1679	nm_VP5	Namibians	11	f	54514	664	0	Content	NA	NA	Fix_sw.jpg	NA	409	247
1680	nm_VP5	Namibians	11	f	55177	201	22	AOI_19_m	TRUE	NA	19.jpg	19	582	256
1681	nm_VP5	Namibians	11	f	55378	203	22	AOI_19_m	TRUE	TRUE	19.jpg	19	652	308
1682	nm_VP5	Namibians	11	f	55581	232	22	AOI_19_m	TRUE	TRUE	19.jpg	19	618	239
1683	nm_VP5	Namibians	11	f	55813	205	22	AOI_19_m	TRUE	TRUE	19.jpg	19	628	313
1684	nm_VP5	Namibians	11	f	56018	231	21	AOI_19	FALSE	FALSE	19.jpg	19	274	321
1685	nm_VP5	Namibians	11	f	56249	693	21	AOI_19	FALSE	FALSE	19.jpg	19	248	248
1686	nm_VP5	Namibians	11	f	56942	205	21	AOI_19	FALSE	FALSE	19.jpg	19	280	311
1687	nm_VP5	Namibians	11	f	57147	366	21	AOI_19	FALSE	FALSE	19.jpg	19	254	405
1688	nm_VP5	Namibians	11	f	57513	197	22	AOI_19_m	TRUE	NA	19.jpg	19	550	250
1689	nm_VP5	Namibians	11	f	57710	377	22	AOI_19_m	TRUE	NA	19.jpg	19	565	122
1690	nm_VP5	Namibians	11	f	58086	605	0	Content	NA	NA	Fix_sw.jpg	NA	403	251
1691	nm_VP5	Namibians	11	f	58691	238	11	AOI_14	FALSE	FALSE	14.jpg	14	254	345
1692	nm_VP5	Namibians	11	f	58929	173	11	AOI_14	FALSE	FALSE	14.jpg	14	250	394
1693	nm_VP5	Namibians	11	f	59102	235	12	AOI_14_m	TRUE	TRUE	14.jpg	14	643	386
1694	nm_VP5	Namibians	11	f	59337	234	12	AOI_14_m	TRUE	TRUE	14.jpg	14	622	277
1695	nm_VP5	Namibians	11	f	59571	176	12	AOI_14_m	TRUE	NA	14.jpg	14	602	198
1696	nm_VP5	Namibians	11	f	59891	489	12	AOI_14_m	TRUE	TRUE	14.jpg	14	623	409
1697	nm_VP5	Namibians	11	f	60732	557	11	AOI_14	FALSE	FALSE	14.jpg	14	243	364
1698	nm_VP5	Namibians	11	f	61587	146	0	Content	NA	NA	Fix_sw.jpg	NA	343	211
1699	nm_VP5	Namibians	11	f	61733	558	0	Content	NA	NA	Fix_sw.jpg	NA	386	268
1700	nm_VP5	Namibians	11	f	62291	420	9	AOI_13	FALSE	FALSE	13.jpg	13	234	444
1701	nm_VP5	Namibians	11	f	62711	645	10	AOI_13_m	TRUE	NA	13.jpg	13	608	432
1702	nm_VP5	Namibians	11	f	63356	200	10	AOI_13_m	TRUE	NA	13.jpg	13	560	82
1703	nm_VP5	Namibians	11	f	63749	210	10	AOI_13_m	TRUE	NA	13.jpg	13	591	84
1704	nm_VP5	Namibians	11	f	63959	183	10	AOI_13_m	TRUE	NA	13.jpg	13	542	90
1705	nm_VP5	Namibians	11	f	64473	266	9	AOI_13	FALSE	FALSE	13.jpg	13	231	449
1706	nm_VP5	Namibians	11	f	64966	282	9	AOI_13	FALSE	FALSE	13.jpg	13	240	197
1707	nm_VP5	Namibians	11	f	65249	533	0	Content	NA	NA	Fix_sw.jpg	NA	419	270
1708	nm_VP5	Namibians	11	f	65782	393	117	AOI_8	FALSE	FALSE	8.jpg	8	252	267
1709	nm_VP5	Namibians	11	f	66175	272	118	AOI_8_m	TRUE	TRUE	8.jpg	8	607	254
1710	nm_VP5	Namibians	11	f	66447	484	118	AOI_8_m	TRUE	TRUE	8.jpg	8	615	210
1711	nm_VP5	Namibians	11	f	67134	171	118	AOI_8_m	TRUE	TRUE	8.jpg	8	610	210
1712	nm_VP5	Namibians	11	f	67305	421	118	AOI_8_m	TRUE	TRUE	8.jpg	8	614	269
1713	nm_VP5	Namibians	11	f	67726	233	118	AOI_8_m	TRUE	TRUE	8.jpg	8	600	185
1714	nm_VP5	Namibians	11	f	67958	406	117	AOI_8	FALSE	FALSE	8.jpg	8	235	234
1715	nm_VP5	Namibians	11	f	68364	206	118	AOI_8_m	TRUE	NA	8.jpg	8	571	193
1716	nm_VP5	Namibians	11	f	68765	301	0	Content	NA	NA	Fix_sw.jpg	NA	433	241
1717	nm_VP5	Namibians	11	f	69263	151	19	AOI_18	FALSE	NA	18.jpg	18	427	297
1718	nm_VP5	Namibians	11	f	69414	206	20	AOI_18_m	TRUE	TRUE	18.jpg	18	614	378
1719	nm_VP5	Namibians	11	f	69620	291	20	AOI_18_m	TRUE	TRUE	18.jpg	18	635	319
1720	nm_VP5	Namibians	11	f	69911	233	19	AOI_18	FALSE	FALSE	18.jpg	18	263	343
1721	nm_VP5	Namibians	11	f	70144	500	19	AOI_18	FALSE	FALSE	18.jpg	18	229	220
1722	nm_VP5	Namibians	11	f	70644	528	20	AOI_18_m	TRUE	TRUE	18.jpg	18	613	320
1723	nm_VP5	Namibians	11	f	71172	245	19	AOI_18	FALSE	FALSE	18.jpg	18	267	321
1724	nm_VP5	Namibians	11	f	71417	231	19	AOI_18	FALSE	FALSE	18.jpg	18	250	365
1725	nm_VP5	Namibians	11	f	71648	504	19	AOI_18	FALSE	FALSE	18.jpg	18	222	165
1726	nm_VP5	Namibians	11	f	72265	158	0	Content	NA	NA	Fix_sw.jpg	NA	213	80
1727	nm_VP5	Namibians	11	f	72423	495	0	Content	NA	NA	Fix_sw.jpg	NA	416	257
1728	nm_VP5	Namibians	11	f	72918	173	35	AOI_25	FALSE	FALSE	25.jpg	25	252	264
1729	nm_VP5	Namibians	11	f	73091	209	35	AOI_25	FALSE	FALSE	25.jpg	25	236	166
1730	nm_VP5	Namibians	11	f	73300	277	36	AOI_25_m	TRUE	TRUE	25.jpg	25	611	272
1731	nm_VP5	Namibians	11	f	73577	388	36	AOI_25_m	TRUE	TRUE	25.jpg	25	615	202
1732	nm_VP5	Namibians	11	f	73965	497	35	AOI_25	FALSE	FALSE	25.jpg	25	261	225
1733	nm_VP5	Namibians	11	f	74760	202	35	AOI_25	FALSE	FALSE	25.jpg	25	245	211
1734	nm_VP5	Namibians	11	f	75287	404	35	AOI_25	FALSE	FALSE	25.jpg	25	245	312
1735	nm_VP5	Namibians	11	f	76840	157	14	AOI_15_m	TRUE	NA	15.jpg	15	443	402
1736	nm_VP5	Namibians	11	f	76997	706	14	AOI_15_m	TRUE	TRUE	15.jpg	15	624	430
1737	nm_VP5	Namibians	11	f	77703	472	14	AOI_15_m	TRUE	NA	15.jpg	15	601	286
1738	nm_VP5	Namibians	11	f	78175	361	13	AOI_15	FALSE	FALSE	15.jpg	15	241	281
1739	nm_VP5	Namibians	11	f	78536	195	14	AOI_15_m	TRUE	NA	15.jpg	15	572	170
1740	nm_VP5	Namibians	11	f	78731	403	14	AOI_15_m	TRUE	NA	15.jpg	15	560	82
1741	nm_VP5	Namibians	11	f	79339	159	0	Content	NA	NA	Fix_sw.jpg	NA	562	141
1742	nm_VP5	Namibians	11	f	79498	208	0	Content	NA	NA	Fix_sw.jpg	NA	393	275
1743	nm_VP5	Namibians	11	f	80353	281	43	AOI_29	FALSE	FALSE	29.jpg	29	251	348
1744	nm_VP5	Namibians	11	f	80634	267	44	AOI_29_m	TRUE	NA	29.jpg	29	602	338
1745	nm_VP5	Namibians	11	f	80901	187	44	AOI_29_m	TRUE	TRUE	29.jpg	29	633	362
1746	nm_VP5	Namibians	11	f	81510	716	44	AOI_29_m	TRUE	TRUE	29.jpg	29	633	344
1747	nm_VP5	Namibians	11	f	82226	249	44	AOI_29_m	TRUE	NA	29.jpg	29	613	251
1748	nm_VP5	Namibians	11	f	82693	330	44	AOI_29_m	TRUE	NA	29.jpg	29	608	293
1749	nm_VP5	Namibians	11	f	83023	633	0	Content	NA	NA	Fix_sw.jpg	NA	419	255
1750	nm_VP5	Namibians	11	f	83656	208	91	AOI_50_m	TRUE	TRUE	50.jpg	50	257	314
1751	nm_VP5	Namibians	11	f	83864	177	91	AOI_50_m	TRUE	TRUE	50.jpg	50	234	361
1752	nm_VP5	Namibians	11	f	84238	801	91	AOI_50_m	TRUE	TRUE	50.jpg	50	239	348
1753	nm_VP5	Namibians	11	f	85039	186	91	AOI_50_m	TRUE	TRUE	50.jpg	50	225	175
1754	nm_VP5	Namibians	11	f	85422	426	91	AOI_50_m	TRUE	TRUE	50.jpg	50	249	308
1755	nm_VP5	Namibians	11	f	85848	222	92	AOI_50	FALSE	NA	50.jpg	50	599	299
1756	nm_VP5	Namibians	11	f	86069	211	92	AOI_50	FALSE	FALSE	50.jpg	50	625	269
1757	nm_VP5	Namibians	11	f	86477	151	0	Content	NA	NA	Fix_sw.jpg	NA	308	299
1758	nm_VP5	Namibians	11	f	86628	276	0	Content	NA	NA	Fix_sw.jpg	NA	423	260
1759	nm_VP5	Namibians	11	f	87418	188	31	AOI_23	FALSE	FALSE	23.jpg	23	260	120
1760	nm_VP5	Namibians	11	f	87606	475	32	AOI_23_m	TRUE	TRUE	23.jpg	23	612	191
1761	nm_VP5	Namibians	11	f	88275	535	32	AOI_23_m	TRUE	TRUE	23.jpg	23	612	273
1762	nm_VP5	Namibians	11	f	88810	684	32	AOI_23_m	TRUE	TRUE	23.jpg	23	615	184
1763	nm_VP5	Namibians	11	f	89701	161	32	AOI_23_m	TRUE	TRUE	23.jpg	23	618	239
1764	nm_VP5	Namibians	11	f	89862	227	0	Content	NA	NA	Fix_sw.jpg	NA	619	348
1765	nm_VP5	Namibians	11	f	90089	571	0	Content	NA	NA	Fix_sw.jpg	NA	405	254
1766	nm_VP5	Namibians	11	f	90660	211	15	AOI_16	FALSE	FALSE	16.jpg	16	277	328
1767	nm_VP5	Namibians	11	f	90871	249	15	AOI_16	FALSE	FALSE	16.jpg	16	251	212
1768	nm_VP5	Namibians	11	f	91120	346	16	AOI_16_m	TRUE	TRUE	16.jpg	16	638	306
1769	nm_VP5	Namibians	11	f	91466	429	16	AOI_16_m	TRUE	TRUE	16.jpg	16	648	389
1770	nm_VP5	Namibians	11	f	91895	212	15	AOI_16	FALSE	NA	16.jpg	16	273	405
1771	nm_VP5	Namibians	11	f	92107	554	15	AOI_16	FALSE	FALSE	16.jpg	16	263	247
1772	nm_VP5	Namibians	11	f	92661	406	15	AOI_16	FALSE	FALSE	16.jpg	16	255	324
1773	nm_VP5	Namibians	11	f	93256	130	15	AOI_16	FALSE	NA	16.jpg	16	294	302
1774	nm_VP5	Namibians	11	f	94023	247	27	AOI_21	FALSE	NA	21.jpg	21	415	261
1775	nm_VP5	Namibians	11	f	94270	411	28	AOI_21_m	TRUE	NA	21.jpg	21	602	168
1776	nm_VP5	Namibians	11	f	94681	233	27	AOI_21	FALSE	FALSE	21.jpg	21	250	223
1777	nm_VP5	Namibians	11	f	94914	412	27	AOI_21	FALSE	NA	21.jpg	21	295	435
1778	nm_VP5	Namibians	11	f	95326	699	28	AOI_21_m	TRUE	TRUE	21.jpg	21	674	443
1779	nm_VP5	Namibians	11	f	96221	345	27	AOI_21	FALSE	FALSE	21.jpg	21	275	194
1780	nm_VP5	Namibians	11	f	96566	228	27	AOI_21	FALSE	NA	21.jpg	21	367	203
1781	nm_VP5	Namibians	11	f	96794	446	28	AOI_21_m	TRUE	NA	21.jpg	21	561	143
1782	nm_VP5	Namibians	11	f	97240	559	0	Content	NA	NA	Fix_sw.jpg	NA	417	239
1783	nm_VP5	Namibians	11	f	97799	262	104	AOI_56	FALSE	NA	56.jpg	56	598	139
1784	nm_VP5	Namibians	11	f	98061	202	104	AOI_56	FALSE	NA	56.jpg	56	596	97
1785	nm_VP5	Namibians	11	f	98422	470	103	AOI_56_m	TRUE	TRUE	56.jpg	56	247	130
1786	nm_VP5	Namibians	11	f	99088	179	103	AOI_56_m	TRUE	TRUE	56.jpg	56	256	110
1787	nm_VP5	Namibians	11	f	99267	183	104	AOI_56	FALSE	NA	56.jpg	56	455	90
1788	nm_VP5	Namibians	11	f	99450	336	104	AOI_56	FALSE	NA	56.jpg	56	592	118
1789	nm_VP5	Namibians	11	f	99786	1033	0	Content	NA	NA	56.jpg	56	431	-123
1790	nm_VP5	Namibians	11	f	100820	184	0	Content	NA	NA	Fix_sw.jpg	NA	405	332
1791	nm_VP5	Namibians	11	f	101004	333	0	Content	NA	NA	Fix_sw.jpg	NA	407	257
1792	nm_VP5	Namibians	11	f	101336	202	7	AOI_12	FALSE	FALSE	12.jpg	12	229	389
1793	nm_VP5	Namibians	11	f	101728	149	8	AOI_12_m	TRUE	NA	12.jpg	12	553	269
1794	nm_VP5	Namibians	11	f	101877	385	8	AOI_12_m	TRUE	NA	12.jpg	12	598	260
1795	nm_VP5	Namibians	11	f	102262	292	8	AOI_12_m	TRUE	NA	12.jpg	12	465	218
1796	nm_VP5	Namibians	11	f	102554	260	7	AOI_12	FALSE	NA	12.jpg	12	362	245
1797	nm_VP5	Namibians	11	f	103101	173	8	AOI_12_m	TRUE	NA	12.jpg	12	566	200
1798	nm_VP5	Namibians	11	f	103274	507	8	AOI_12_m	TRUE	NA	12.jpg	12	591	225
1799	nm_VP5	Namibians	11	f	104290	157	0	Content	NA	NA	Fix_sw.jpg	NA	510	242
1800	nm_VP5	Namibians	11	f	104446	479	0	Content	NA	NA	Fix_sw.jpg	NA	406	252
1801	nm_VP5	Namibians	11	f	104925	216	116	AOI_7_m	TRUE	NA	7.jpg	7	580	256
1802	nm_VP5	Namibians	11	f	105141	533	116	AOI_7_m	TRUE	NA	7.jpg	7	570	125
1803	nm_VP5	Namibians	11	f	105865	188	115	AOI_7	FALSE	NA	7.jpg	7	373	198
1804	nm_VP5	Namibians	11	f	106054	537	116	AOI_7_m	TRUE	NA	7.jpg	7	560	117
1805	nm_VP5	Namibians	11	f	106782	158	116	AOI_7_m	TRUE	NA	7.jpg	7	579	322
1806	nm_VP5	Namibians	11	f	106940	417	116	AOI_7_m	TRUE	TRUE	7.jpg	7	623	390
1807	nm_VP5	Namibians	11	f	107357	217	116	AOI_7_m	TRUE	NA	7.jpg	7	548	121
1808	nm_VP5	Namibians	11	f	107574	253	116	AOI_7_m	TRUE	NA	7.jpg	7	518	87
1809	nm_VP5	Namibians	11	f	107827	707	0	Content	NA	NA	Fix_sw.jpg	NA	411	275
1810	nm_VP5	Namibians	11	f	108782	411	51	AOI_32_m	TRUE	TRUE	32.jpg	32	242	279
1811	nm_VP5	Namibians	11	f	109389	160	51	AOI_32_m	TRUE	NA	32.jpg	32	413	219
1812	nm_VP5	Namibians	11	f	109549	638	52	AOI_32	FALSE	FALSE	32.jpg	32	604	132
1813	nm_VP5	Namibians	11	f	110187	214	52	AOI_32	FALSE	FALSE	32.jpg	32	610	217
1814	nm_VP5	Namibians	11	f	110401	184	52	AOI_32	FALSE	NA	32.jpg	32	574	389
1815	nm_VP5	Namibians	11	f	111099	278	52	AOI_32	FALSE	FALSE	32.jpg	32	610	365
1816	nm_VP5	Namibians	11	f	111378	626	0	Content	NA	NA	Fix_sw.jpg	NA	422	262
1817	nm_VP5	Namibians	11	f	112004	173	98	AOI_53	FALSE	NA	53.jpg	53	552	250
1818	nm_VP5	Namibians	11	f	112540	180	97	AOI_53_m	TRUE	TRUE	53.jpg	53	246	303
1819	nm_VP5	Namibians	11	f	112719	677	97	AOI_53_m	TRUE	TRUE	53.jpg	53	231	270
1820	nm_VP5	Namibians	11	f	113396	526	97	AOI_53_m	TRUE	TRUE	53.jpg	53	232	116
1821	nm_VP5	Namibians	11	f	113923	351	98	AOI_53	FALSE	NA	53.jpg	53	538	265
1822	nm_VP5	Namibians	11	f	114530	325	97	AOI_53_m	TRUE	NA	53.jpg	53	372	240
1823	nm_VP5	Namibians	11	f	115012	168	0	Content	NA	NA	Fix_sw.jpg	NA	470	239
1824	nm_VP5	Namibians	11	f	115180	467	0	Content	NA	NA	Fix_sw.jpg	NA	416	261
1825	nm_VP5	Namibians	11	f	115647	208	17	AOI_17	FALSE	NA	17.jpg	17	351	302
1826	nm_VP5	Namibians	11	f	115854	210	18	AOI_17_m	TRUE	NA	17.jpg	17	531	228
1827	nm_VP5	Namibians	11	f	116064	244	18	AOI_17_m	TRUE	NA	17.jpg	17	592	233
1828	nm_VP5	Namibians	11	f	116308	269	18	AOI_17_m	TRUE	NA	17.jpg	17	459	265
1829	nm_VP5	Namibians	11	f	116577	540	18	AOI_17_m	TRUE	TRUE	17.jpg	17	615	286
1830	nm_VP5	Namibians	11	f	117117	275	18	AOI_17_m	TRUE	NA	17.jpg	17	560	211
1831	nm_VP5	Namibians	11	f	117590	153	18	AOI_17_m	TRUE	NA	17.jpg	17	456	201
1832	nm_VP5	Namibians	11	f	118079	451	18	AOI_17_m	TRUE	NA	17.jpg	17	597	178
1833	nm_VP5	Namibians	11	f	118529	599	0	Content	NA	NA	Fix_sw.jpg	NA	424	254
1834	nm_VP5	Namibians	11	f	119128	180	80	AOI_45	FALSE	FALSE	45.jpg	45	615	353
1835	nm_VP5	Namibians	11	f	119308	456	80	AOI_45	FALSE	FALSE	45.jpg	45	618	314
1836	nm_VP5	Namibians	11	f	119764	273	79	AOI_45_m	TRUE	TRUE	45.jpg	45	268	323
1837	nm_VP5	Namibians	11	f	120037	555	80	AOI_45	FALSE	FALSE	45.jpg	45	618	329
1838	nm_VP5	Namibians	11	f	120790	192	80	AOI_45	FALSE	FALSE	45.jpg	45	616	303
1839	nm_VP5	Namibians	11	f	120981	280	0	Content	NA	NA	45.jpg	45	771	624
1840	nm_VP5	Namibians	11	f	121261	216	80	AOI_45	FALSE	NA	45.jpg	45	599	268
1841	nm_VP5	Namibians	11	f	121477	310	80	AOI_45	FALSE	FALSE	45.jpg	45	627	343
1842	nm_VP5	Namibians	11	f	121787	184	80	AOI_45	FALSE	NA	45.jpg	45	598	307
1843	nm_VP5	Namibians	11	f	122307	440	0	Content	NA	NA	Fix_sw.jpg	NA	423	258
1844	nm_VP5	Namibians	11	f	122747	367	114	AOI_60	FALSE	FALSE	60.jpg	60	587	277
1845	nm_VP5	Namibians	11	f	123114	191	114	AOI_60	FALSE	NA	60.jpg	60	588	182
1846	nm_VP5	Namibians	11	f	123684	627	113	AOI_60_m	TRUE	TRUE	60.jpg	60	239	229
1847	nm_VP5	Namibians	11	f	124831	281	113	AOI_60_m	TRUE	TRUE	60.jpg	60	258	224
1848	nm_VP5	Namibians	11	f	125313	310	113	AOI_60_m	TRUE	TRUE	60.jpg	60	237	212
1849	nm_VP5	Namibians	11	f	125623	789	0	Content	NA	NA	Fix_sw.jpg	NA	411	254
1850	nm_VP5	Namibians	11	f	126412	184	62	AOI_37	FALSE	NA	37.jpg	37	490	254
1851	nm_VP5	Namibians	11	f	126596	179	61	AOI_37_m	TRUE	NA	37.jpg	37	332	271
1852	nm_VP5	Namibians	11	f	127074	149	61	AOI_37_m	TRUE	TRUE	37.jpg	37	266	124
1853	nm_VP5	Namibians	11	f	127223	588	61	AOI_37_m	TRUE	TRUE	37.jpg	37	232	176
1854	nm_VP5	Namibians	11	f	127811	874	61	AOI_37_m	TRUE	TRUE	37.jpg	37	233	306
1855	nm_VP5	Namibians	11	f	128883	223	61	AOI_37_m	TRUE	TRUE	37.jpg	37	250	149
1856	nm_VP5	Namibians	11	f	129106	814	0	Content	NA	NA	Fix_sw.jpg	NA	404	257
1857	nm_VP5	Namibians	11	f	129920	299	26	AOI_20_m	TRUE	NA	20.jpg	20	574	112
1858	nm_VP5	Namibians	11	f	130219	205	26	AOI_20_m	TRUE	NA	20.jpg	20	501	223
1859	nm_VP5	Namibians	11	f	130575	154	25	AOI_20	FALSE	NA	20.jpg	20	363	162
1860	nm_VP5	Namibians	11	f	130729	234	25	AOI_20	FALSE	NA	20.jpg	20	307	151
1861	nm_VP5	Namibians	11	f	130963	235	25	AOI_20	FALSE	FALSE	20.jpg	20	285	107
1862	nm_VP5	Namibians	11	f	131198	392	25	AOI_20	FALSE	NA	20.jpg	20	335	240
1863	nm_VP5	Namibians	11	f	131590	196	25	AOI_20	FALSE	NA	20.jpg	20	323	282
1864	nm_VP5	Namibians	11	f	131786	286	26	AOI_20_m	TRUE	NA	20.jpg	20	450	197
1865	nm_VP5	Namibians	11	f	132072	184	26	AOI_20_m	TRUE	NA	20.jpg	20	588	203
1866	nm_VP5	Namibians	11	f	132256	385	26	AOI_20_m	TRUE	TRUE	20.jpg	20	625	216
1867	nm_VP5	Namibians	11	f	132641	461	0	Content	NA	NA	Fix_sw.jpg	NA	522	245
1868	nm_VP5	Namibians	11	f	133103	401	120	AOI_9_m	TRUE	NA	9.jpg	9	477	264
1869	nm_VP5	Namibians	11	f	133504	406	119	AOI_9	FALSE	NA	9.jpg	9	371	317
1870	nm_VP5	Namibians	11	f	134095	325	120	AOI_9_m	TRUE	NA	9.jpg	9	459	183
1871	nm_VP5	Namibians	11	f	134626	158	120	AOI_9_m	TRUE	NA	9.jpg	9	465	169
1872	nm_VP5	Namibians	11	f	134784	221	119	AOI_9	FALSE	NA	9.jpg	9	307	157
1873	nm_VP5	Namibians	11	f	135391	162	119	AOI_9	FALSE	NA	9.jpg	9	300	172
1874	nm_VP5	Namibians	11	f	135553	785	119	AOI_9	FALSE	FALSE	9.jpg	9	248	199
1875	nm_VP5	Namibians	11	f	136338	810	0	Content	NA	NA	Fix_sw.jpg	NA	414	257
1876	nm_VP5	Namibians	11	f	137347	365	0	Content	NA	NA	41.jpg	41	-1112	-195
1877	nm_VP5	Namibians	11	f	137712	398	71	AOI_41_m	TRUE	NA	41.jpg	41	280	301
1878	nm_VP5	Namibians	11	f	138110	368	72	AOI_41	FALSE	NA	41.jpg	41	490	222
1879	nm_VP5	Namibians	11	f	138710	284	72	AOI_41	FALSE	NA	41.jpg	41	467	222
1880	nm_VP5	Namibians	11	f	138994	209	72	AOI_41	FALSE	NA	41.jpg	41	499	267
1881	nm_VP5	Namibians	11	f	139203	328	72	AOI_41	FALSE	NA	41.jpg	41	576	237
1882	nm_VP5	Namibians	11	f	139726	154	0	Content	NA	NA	Fix_sw.jpg	NA	493	244
1883	nm_VP5	Namibians	11	f	139880	794	0	Content	NA	NA	Fix_sw.jpg	NA	452	269
1884	nm_VP5	Namibians	11	f	140947	238	106	AOI_57	FALSE	NA	57.jpg	57	464	222
1885	nm_VP5	Namibians	11	f	141185	248	106	AOI_57	FALSE	FALSE	57.jpg	57	622	252
1886	nm_VP5	Namibians	11	f	141433	189	106	AOI_57	FALSE	FALSE	57.jpg	57	648	308
1887	nm_VP5	Namibians	11	f	141622	263	106	AOI_57	FALSE	FALSE	57.jpg	57	611	187
1888	nm_VP5	Namibians	11	f	141885	271	105	AOI_57_m	TRUE	NA	57.jpg	57	310	235
1889	nm_VP5	Namibians	11	f	142352	240	105	AOI_57_m	TRUE	NA	57.jpg	57	313	231
1890	nm_VP5	Namibians	11	f	142593	363	106	AOI_57	FALSE	NA	57.jpg	57	551	229
1891	nm_VP5	Namibians	11	f	142955	366	106	AOI_57	FALSE	FALSE	57.jpg	57	607	252
1892	nm_VP5	Namibians	11	f	143790	312	3	AOI_10	FALSE	NA	10.jpg	10	421	270
1893	nm_VP5	Namibians	11	f	144102	249	4	AOI_10_m	TRUE	NA	10.jpg	10	527	221
1894	nm_VP5	Namibians	11	f	144351	184	3	AOI_10	FALSE	FALSE	10.jpg	10	237	272
1895	nm_VP5	Namibians	11	f	144534	187	3	AOI_10	FALSE	FALSE	10.jpg	10	260	156
1896	nm_VP5	Namibians	11	f	144721	317	4	AOI_10_m	TRUE	NA	10.jpg	10	466	174
1897	nm_VP5	Namibians	11	f	145233	161	4	AOI_10_m	TRUE	NA	10.jpg	10	442	176
1898	nm_VP5	Namibians	11	f	145394	243	3	AOI_10	FALSE	NA	10.jpg	10	309	177
1899	nm_VP5	Namibians	11	f	146163	163	3	AOI_10	FALSE	NA	10.jpg	10	362	140
1900	nm_VP5	Namibians	11	f	146327	185	3	AOI_10	FALSE	NA	10.jpg	10	434	144
1901	nm_VP5	Namibians	11	f	146512	229	4	AOI_10_m	TRUE	NA	10.jpg	10	482	159
1902	nm_VP5	Namibians	11	f	146741	422	4	AOI_10_m	TRUE	NA	10.jpg	10	603	180
1903	nm_VP5	Namibians	11	f	147318	575	0	Content	NA	NA	Fix_sw.jpg	NA	419	240
1904	nm_VP5	Namibians	11	f	147893	173	87	AOI_49_m	TRUE	TRUE	49.jpg	49	267	239
1905	nm_VP5	Namibians	11	f	148066	366	87	AOI_49_m	TRUE	TRUE	49.jpg	49	255	112
1906	nm_VP5	Namibians	11	f	148432	364	88	AOI_49	FALSE	NA	49.jpg	49	581	127
1907	nm_VP5	Namibians	11	f	149114	398	87	AOI_49_m	TRUE	TRUE	49.jpg	49	249	194
1908	nm_VP5	Namibians	11	f	149512	537	87	AOI_49_m	TRUE	TRUE	49.jpg	49	253	145
1909	nm_VP5	Namibians	11	f	150049	274	87	AOI_49_m	TRUE	TRUE	49.jpg	49	257	269
1910	nm_VP5	Namibians	11	f	150323	485	87	AOI_49_m	TRUE	TRUE	49.jpg	49	243	125
1911	nm_VP5	Namibians	11	f	150808	243	0	Content	NA	NA	Fix_sw.jpg	NA	425	278
1912	nm_VP5	Namibians	11	f	151051	268	33	AOI_24	FALSE	NA	24.jpg	24	401	246
1913	nm_VP5	Namibians	11	f	151318	267	33	AOI_24	FALSE	FALSE	24.jpg	24	261	241
1914	nm_VP5	Namibians	11	f	151586	322	33	AOI_24	FALSE	FALSE	24.jpg	24	229	425
1915	nm_VP5	Namibians	11	f	151907	227	33	AOI_24	FALSE	NA	24.jpg	24	192	425
1916	nm_VP5	Namibians	11	f	152134	392	33	AOI_24	FALSE	FALSE	24.jpg	24	238	125
1917	nm_VP5	Namibians	11	f	152526	206	34	AOI_24_m	TRUE	TRUE	24.jpg	24	613	136
1918	nm_VP5	Namibians	11	f	152732	752	34	AOI_24_m	TRUE	NA	24.jpg	24	599	83
1919	nm_VP5	Namibians	11	f	153485	273	33	AOI_24	FALSE	FALSE	24.jpg	24	253	144
1920	nm_VP5	Namibians	11	f	154043	341	33	AOI_24	FALSE	FALSE	24.jpg	24	244	119
1921	nm_VP5	Namibians	11	f	154385	537	0	Content	NA	NA	Fix_sw.jpg	NA	415	253
1922	nm_VP5	Namibians	11	f	154922	383	49	AOI_31_m	TRUE	TRUE	31.jpg	31	237	145
1923	nm_VP5	Namibians	11	f	155305	212	49	AOI_31_m	TRUE	TRUE	31.jpg	31	236	292
1924	nm_VP5	Namibians	11	f	155517	402	50	AOI_31	FALSE	NA	31.jpg	31	597	225
1925	nm_VP5	Namibians	11	f	155919	518	50	AOI_31	FALSE	NA	31.jpg	31	598	116
1926	nm_VP5	Namibians	11	f	156438	314	49	AOI_31_m	TRUE	TRUE	31.jpg	31	269	215
1927	nm_VP5	Namibians	11	f	156751	210	49	AOI_31_m	TRUE	TRUE	31.jpg	31	229	190
1928	nm_VP5	Namibians	11	f	156961	437	49	AOI_31_m	TRUE	TRUE	31.jpg	31	237	310
1929	nm_VP5	Namibians	11	f	157398	227	49	AOI_31_m	TRUE	TRUE	31.jpg	31	237	364
1930	nm_VP5	Namibians	11	f	157625	264	49	AOI_31_m	TRUE	TRUE	31.jpg	31	216	311
1931	nm_VP5	Namibians	11	f	157889	176	0	Content	NA	NA	Fix_sw.jpg	NA	402	267
1932	nm_VP5	Namibians	11	f	158267	211	45	AOI_3	FALSE	NA	3.jpg	3	412	233
1933	nm_VP5	Namibians	11	f	158478	362	45	AOI_3	FALSE	FALSE	3.jpg	3	250	158
1934	nm_VP5	Namibians	11	f	158840	715	46	AOI_3_m	TRUE	NA	3.jpg	3	582	157
1935	nm_VP5	Namibians	11	f	159840	239	46	AOI_3_m	TRUE	NA	3.jpg	3	601	178
1936	nm_VP5	Namibians	11	f	160230	325	45	AOI_3	FALSE	FALSE	3.jpg	3	247	172
1937	nm_VP5	Namibians	11	f	160758	406	45	AOI_3	FALSE	FALSE	3.jpg	3	239	179
1938	nm_VP5	Namibians	11	f	161164	209	45	AOI_3	FALSE	NA	3.jpg	3	369	185
1939	nm_VP5	Namibians	11	f	161373	677	0	Content	NA	NA	Fix_sw.jpg	NA	413	244
1940	nm_VP5	Namibians	11	f	162050	349	75	AOI_43_m	TRUE	TRUE	43.jpg	43	255	355
1941	nm_VP5	Namibians	11	f	162399	175	76	AOI_43	FALSE	NA	43.jpg	43	605	352
1942	nm_VP5	Namibians	11	f	162575	420	76	AOI_43	FALSE	FALSE	43.jpg	43	615	279
1943	nm_VP5	Namibians	11	f	162995	274	76	AOI_43	FALSE	FALSE	43.jpg	43	623	177
1944	nm_VP5	Namibians	11	f	163268	388	76	AOI_43	FALSE	FALSE	43.jpg	43	590	113
1945	nm_VP5	Namibians	11	f	163656	169	76	AOI_43	FALSE	FALSE	43.jpg	43	610	270
1946	nm_VP5	Namibians	11	f	163825	441	76	AOI_43	FALSE	FALSE	43.jpg	43	618	393
1947	nm_VP5	Namibians	11	f	164266	346	76	AOI_43	FALSE	FALSE	43.jpg	43	626	309
1948	nm_VP5	Namibians	11	f	164612	355	76	AOI_43	FALSE	NA	43.jpg	43	587	296
1949	nm_VP5	Namibians	11	f	164967	203	0	Content	NA	NA	Fix_sw.jpg	NA	429	273
1950	nm_VP5	Namibians	11	f	165328	348	57	AOI_35_m	TRUE	NA	35.jpg	35	403	237
1951	nm_VP5	Namibians	11	f	165676	180	57	AOI_35_m	TRUE	TRUE	35.jpg	35	260	296
1952	nm_VP5	Namibians	11	f	165856	386	57	AOI_35_m	TRUE	TRUE	35.jpg	35	242	122
1953	nm_VP5	Namibians	11	f	166242	307	57	AOI_35_m	TRUE	TRUE	35.jpg	35	275	414
1954	nm_VP5	Namibians	11	f	166798	555	58	AOI_35	FALSE	NA	35.jpg	35	582	347
1955	nm_VP5	Namibians	11	f	167353	290	0	Content	NA	NA	35.jpg	35	707	550
1956	nm_VP5	Namibians	11	f	167643	353	58	AOI_35	FALSE	NA	35.jpg	35	512	221
1957	nm_VP5	Namibians	11	f	167995	419	58	AOI_35	FALSE	FALSE	35.jpg	35	617	378
1958	nm_VP5	Namibians	11	f	168414	199	0	Content	NA	NA	Fix_sw.jpg	NA	880	598
1959	nm_VP5	Namibians	11	f	168613	354	0	Content	NA	NA	Fix_sw.jpg	NA	437	262
1960	nm_VP5	Namibians	11	f	169223	180	83	AOI_47_m	TRUE	TRUE	47.jpg	47	249	347
1961	nm_VP5	Namibians	11	f	169402	375	83	AOI_47_m	TRUE	TRUE	47.jpg	47	232	178
1962	nm_VP5	Namibians	11	f	169777	1165	83	AOI_47_m	TRUE	TRUE	47.jpg	47	234	413
1963	nm_VP5	Namibians	11	f	170942	286	84	AOI_47	FALSE	NA	47.jpg	47	574	380
1964	nm_VP5	Namibians	11	f	171228	313	84	AOI_47	FALSE	NA	47.jpg	47	503	114
1965	nm_VP5	Namibians	11	f	171693	392	84	AOI_47	FALSE	FALSE	47.jpg	47	634	137
1966	nm_VP5	Namibians	11	f	172085	292	0	Content	NA	NA	Fix_sw.jpg	NA	438	241
1967	nm_VP5	Namibians	11	f	172580	229	38	AOI_26_m	TRUE	NA	26.jpg	26	444	274
1968	nm_VP5	Namibians	11	f	172809	192	37	AOI_26	FALSE	FALSE	26.jpg	26	263	283
1969	nm_VP5	Namibians	11	f	173206	166	38	AOI_26_m	TRUE	NA	26.jpg	26	491	222
1970	nm_VP5	Namibians	11	f	173691	41	38	AOI_26_m	TRUE	NA	26.jpg	26	447	259
1971	nm_VP5	Namibians	11	f	174059	263	37	AOI_26	FALSE	FALSE	26.jpg	26	225	350
1972	nm_VP5	Namibians	11	f	174322	600	0	Content	NA	NA	26.jpg	26	-274	784
1973	nm_VP5	Namibians	11	f	174922	779	37	AOI_26	FALSE	NA	26.jpg	26	290	240
1974	nm_VP5	Namibians	11	f	175700	707	0	Content	NA	NA	Fix_sw.jpg	NA	433	262
1975	nm_VP5	Namibians	11	f	176614	526	69	AOI_40_m	TRUE	NA	40.jpg	40	400	261
1976	nm_VP5	Namibians	11	f	177139	253	69	AOI_40_m	TRUE	NA	40.jpg	40	270	504
1977	nm_VP5	Namibians	11	f	177392	187	69	AOI_40_m	TRUE	NA	40.jpg	40	278	254
1978	nm_VP5	Namibians	11	f	177579	250	69	AOI_40_m	TRUE	TRUE	40.jpg	40	254	391
1979	nm_VP5	Namibians	11	f	177829	441	69	AOI_40_m	TRUE	TRUE	40.jpg	40	258	435
1980	nm_VP5	Namibians	11	f	178422	172	69	AOI_40_m	TRUE	NA	40.jpg	40	273	459
1981	nm_VP5	Namibians	11	f	178594	543	69	AOI_40_m	TRUE	TRUE	40.jpg	40	249	402
1982	nm_VP5	Namibians	11	f	179706	218	107	AOI_58_m	TRUE	NA	58.jpg	58	402	273
1983	nm_VP5	Namibians	11	f	179925	178	107	AOI_58_m	TRUE	NA	58.jpg	58	289	277
1984	nm_VP5	Namibians	11	f	180102	203	107	AOI_58_m	TRUE	TRUE	58.jpg	58	242	310
1985	nm_VP5	Namibians	11	f	180305	179	107	AOI_58_m	TRUE	TRUE	58.jpg	58	226	256
1986	nm_VP5	Namibians	11	f	180678	227	107	AOI_58_m	TRUE	TRUE	58.jpg	58	224	202
1987	nm_VP5	Namibians	11	f	180905	210	108	AOI_58	FALSE	NA	58.jpg	58	553	189
1988	nm_VP5	Namibians	11	f	181116	559	108	AOI_58	FALSE	NA	58.jpg	58	580	223
1989	nm_VP5	Namibians	11	f	182128	154	108	AOI_58	FALSE	NA	58.jpg	58	468	168
1990	nm_VP5	Namibians	11	f	182281	200	107	AOI_58_m	TRUE	NA	58.jpg	58	291	203
1991	nm_VP5	Namibians	11	f	182481	321	107	AOI_58_m	TRUE	TRUE	58.jpg	58	257	264
1992	nm_VP5	Namibians	11	f	182802	562	0	Content	NA	NA	Fix_sw.jpg	NA	402	249
1993	nm_VP5	Namibians	11	f	183364	174	47	AOI_30	FALSE	NA	30.jpg	30	339	259
1994	nm_VP5	Namibians	11	f	183731	177	47	AOI_30	FALSE	NA	30.jpg	30	359	252
1995	nm_VP5	Namibians	11	f	183908	197	47	AOI_30	FALSE	NA	30.jpg	30	415	252
1996	nm_VP5	Namibians	11	f	184436	160	47	AOI_30	FALSE	NA	30.jpg	30	362	195
1997	nm_VP5	Namibians	11	f	184595	251	47	AOI_30	FALSE	NA	30.jpg	30	275	189
1998	nm_VP5	Namibians	11	f	184846	216	48	AOI_30_m	TRUE	NA	30.jpg	30	452	248
1999	nm_VP5	Namibians	11	f	185397	273	48	AOI_30_m	TRUE	NA	30.jpg	30	608	171
[truncated: 25,469 more rows]
