# Supplementary material for: Cultural and Species Differences in Gazing Patterns for Marked and Decorated Objects: A Comparative Eye-Tracking Study
Source: Front Psychol. 2017 Jan 23;8:06. doi: 10.3389/fpsyg.2017.00006 (PMC5253367; doi:10.3389/fpsyg.2017.00006)
Supplement: Supplementary file 1 [file Data_Sheet_1.ZIP › Data tables/data table with pref test/hand_axes.csv]

Study	Proband	Age	Gender	PicNumb	NumFix	TFixDur	MeanFixDur	SumFixDurMark	SumFixDurNMark	MeanFixDurMark	MeanFixDurNMark	NumFixDurMark	NumFixDurNMark	PrefTest	PrefTestValid
1	Orang-utans	ap_VP1	3	m	1	5	2763	552.6	1432	1331	716	443.666666666667	2	3	NA	NA
2	Orang-utans	ap_VP1	3	m	2	0	0	NA	0	0	NA	NA	0	0	NA	NA
3	Orang-utans	ap_VP1	3	m	3	0	0	NA	0	0	NA	NA	0	0	NA	NA
4	Orang-utans	ap_VP1	3	m	4	5	1499	299.8	983	516	327.666666666667	258	3	2	NA	NA
5	Orang-utans	ap_VP1	3	m	5	0	0	NA	0	0	NA	NA	0	0	NA	NA
6	Orang-utans	ap_VP1	3	m	6	4	1282	320.5	749	533	249.666666666667	533	3	1	NA	NA
7	Orang-utans	ap_VP1	3	m	7	0	0	NA	0	0	NA	NA	0	0	NA	NA
8	Orang-utans	ap_VP1	3	m	8	0	0	NA	0	0	NA	NA	0	0	NA	NA
9	Orang-utans	ap_VP1	3	m	9	4	1648	412	982	666	491	333	2	2	NA	NA
10	Orang-utans	ap_VP1	3	m	10	2	783	391.5	783	0	391.5	NA	2	0	NA	NA
11	Orang-utans	ap_VP1	3	m	11	5	1183	236.6	433	750	216.5	250	2	3	NA	NA
12	Orang-utans	ap_VP1	3	m	12	0	0	NA	0	0	NA	NA	0	0	NA	NA
13	Orang-utans	ap_VP1	3	m	13	3	583	194.333333333333	583	0	194.333333333333	NA	3	0	NA	NA
14	Orang-utans	ap_VP1	3	m	14	0	0	NA	0	0	NA	NA	0	0	NA	NA
15	Orang-utans	ap_VP1	3	m	15	0	0	NA	0	0	NA	NA	0	0	NA	NA
16	Orang-utans	ap_VP1	3	m	16	1	167	167	167	0	167	NA	1	0	NA	NA
17	Orang-utans	ap_VP1	3	m	17	0	0	NA	0	0	NA	NA	0	0	NA	NA
18	Orang-utans	ap_VP1	3	m	18	0	0	NA	0	0	NA	NA	0	0	NA	NA
19	Orang-utans	ap_VP1	3	m	19	6	2797	466.166666666667	1831	966	366.2	966	5	1	NA	NA
20	Orang-utans	ap_VP1	3	m	20	0	0	NA	0	0	NA	NA	0	0	NA	NA
21	Orang-utans	ap_VP1	3	m	21	2	449	224.5	266	183	266	183	1	1	NA	NA
22	Orang-utans	ap_VP1	3	m	22	5	899	179.8	33	866	33	216.5	1	4	NA	NA
23	Orang-utans	ap_VP1	3	m	23	1	33	33	33	0	33	NA	1	0	NA	NA
24	Orang-utans	ap_VP1	3	m	24	0	0	NA	0	0	NA	NA	0	0	NA	NA
25	Orang-utans	ap_VP1	3	m	25	4	1433	358.25	200	1233	200	411	1	3	NA	NA
26	Orang-utans	ap_VP1	3	m	26	4	1533	383.25	966	567	483	283.5	2	2	NA	NA
27	Orang-utans	ap_VP1	3	m	27	0	0	NA	0	0	NA	NA	0	0	NA	NA
28	Orang-utans	ap_VP1	3	m	28	2	250	125	0	250	NA	125	0	2	NA	NA
29	Orang-utans	ap_VP1	3	m	29	5	2697	539.4	2114	583	704.666666666667	291.5	3	2	NA	NA
30	Orang-utans	ap_VP1	3	m	30	3	866	288.666666666667	866	0	288.666666666667	NA	3	0	NA	NA
31	Orang-utans	ap_VP1	3	m	31	4	998	249.5	998	0	249.5	NA	4	0	NA	NA
32	Orang-utans	ap_VP1	3	m	32	8	1781	222.625	1049	732	209.8	244	5	3	NA	NA
33	Orang-utans	ap_VP1	3	m	33	0	0	NA	0	0	NA	NA	0	0	NA	NA
34	Orang-utans	ap_VP1	3	m	34	7	2462	351.714285714286	582	1880	291	376	2	5	NA	NA
35	Orang-utans	ap_VP1	3	m	35	0	0	NA	0	0	NA	NA	0	0	NA	NA
36	Orang-utans	ap_VP1	3	m	36	0	0	NA	0	0	NA	NA	0	0	NA	NA
37	Orang-utans	ap_VP1	3	m	37	6	1684	280.666666666667	0	1684	NA	280.666666666667	0	6	NA	NA
38	Orang-utans	ap_VP1	3	m	38	6	1849	308.166666666667	366	1483	366	296.6	1	5	NA	NA
39	Orang-utans	ap_VP1	3	m	39	3	716	238.666666666667	716	0	238.666666666667	NA	3	0	NA	NA
40	Orang-utans	ap_VP1	3	m	40	0	0	NA	0	0	NA	NA	0	0	NA	NA
41	Orang-utans	ap_VP1	3	m	41	0	0	NA	0	0	NA	NA	0	0	NA	NA
42	Orang-utans	ap_VP1	3	m	42	9	2799	311	1400	1399	350	279.8	4	5	NA	NA
43	Orang-utans	ap_VP1	3	m	43	0	0	NA	0	0	NA	NA	0	0	NA	NA
44	Orang-utans	ap_VP1	3	m	44	5	1432	286.4	683	749	227.666666666667	374.5	3	2	NA	NA
45	Orang-utans	ap_VP1	3	m	45	0	0	NA	0	0	NA	NA	0	0	NA	NA
46	Orang-utans	ap_VP1	3	m	46	6	2681	446.833333333333	1283	1398	427.666666666667	466	3	3	NA	NA
47	Orang-utans	ap_VP1	3	m	47	0	0	NA	0	0	NA	NA	0	0	NA	NA
48	Orang-utans	ap_VP1	3	m	48	0	0	NA	0	0	NA	NA	0	0	NA	NA
49	Orang-utans	ap_VP1	3	m	49	4	750	187.5	350	400	175	200	2	2	NA	NA
50	Orang-utans	ap_VP1	3	m	50	0	0	NA	0	0	NA	NA	0	0	NA	NA
51	Orang-utans	ap_VP1	3	m	51	0	0	NA	0	0	NA	NA	0	0	NA	NA
52	Orang-utans	ap_VP1	3	m	52	4	1234	308.5	434	800	217	400	2	2	NA	NA
53	Orang-utans	ap_VP1	3	m	53	5	1500	300	950	550	316.666666666667	275	3	2	NA	NA
54	Orang-utans	ap_VP1	3	m	54	0	0	NA	0	0	NA	NA	0	0	NA	NA
55	Orang-utans	ap_VP1	3	m	55	5	1632	326.4	966	666	322	333	3	2	NA	NA
56	Orang-utans	ap_VP1	3	m	56	7	2017	288.142857142857	2017	0	288.142857142857	NA	7	0	NA	NA
57	Orang-utans	ap_VP1	3	m	57	0	0	NA	0	0	NA	NA	0	0	NA	NA
58	Orang-utans	ap_VP1	3	m	58	5	2416	483.2	983	1433	327.666666666667	716.5	3	2	NA	NA
59	Orang-utans	ap_VP1	3	m	59	0	0	NA	0	0	NA	NA	0	0	NA	NA
60	Orang-utans	ap_VP1	3	m	60	7	1865	266.428571428571	1033	832	344.333333333333	208	3	4	NA	NA
61	Orang-utans	ap_VP2	32	m	1	0	0	NA	0	0	NA	NA	0	0	NA	NA
62	Orang-utans	ap_VP2	32	m	2	1	200	200	0	200	NA	200	0	1	NA	NA
63	Orang-utans	ap_VP2	32	m	3	0	0	NA	0	0	NA	NA	0	0	NA	NA
64	Orang-utans	ap_VP2	32	m	4	3	316	105.333333333333	233	83	116.5	83	2	1	NA	NA
65	Orang-utans	ap_VP2	32	m	5	0	0	NA	0	0	NA	NA	0	0	NA	NA
66	Orang-utans	ap_VP2	32	m	6	5	1017	203.4	1017	0	203.4	NA	5	0	NA	NA
67	Orang-utans	ap_VP2	32	m	7	0	0	NA	0	0	NA	NA	0	0	NA	NA
68	Orang-utans	ap_VP2	32	m	8	1	300	300	0	300	NA	300	0	1	NA	NA
69	Orang-utans	ap_VP2	32	m	9	0	0	NA	0	0	NA	NA	0	0	NA	NA
70	Orang-utans	ap_VP2	32	m	10	1	133	133	0	133	NA	133	0	1	NA	NA
71	Orang-utans	ap_VP2	32	m	11	0	0	NA	0	0	NA	NA	0	0	NA	NA
72	Orang-utans	ap_VP2	32	m	12	4	766	191.5	466	300	155.333333333333	300	3	1	NA	NA
73	Orang-utans	ap_VP2	32	m	13	0	0	NA	0	0	NA	NA	0	0	NA	NA
74	Orang-utans	ap_VP2	32	m	14	5	767	153.4	767	0	153.4	NA	5	0	NA	NA
75	Orang-utans	ap_VP2	32	m	15	1	116	116	0	116	NA	116	0	1	NA	NA
76	Orang-utans	ap_VP2	32	m	16	1	150	150	0	150	NA	150	0	1	NA	NA
77	Orang-utans	ap_VP2	32	m	17	0	0	NA	0	0	NA	NA	0	0	NA	NA
78	Orang-utans	ap_VP2	32	m	18	0	0	NA	0	0	NA	NA	0	0	NA	NA
79	Orang-utans	ap_VP2	32	m	19	0	0	NA	0	0	NA	NA	0	0	NA	NA
80	Orang-utans	ap_VP2	32	m	20	2	333	166.5	333	0	166.5	NA	2	0	NA	NA
81	Orang-utans	ap_VP2	32	m	21	0	0	NA	0	0	NA	NA	0	0	NA	NA
82	Orang-utans	ap_VP2	32	m	22	0	0	NA	0	0	NA	NA	0	0	NA	NA
83	Orang-utans	ap_VP2	32	m	23	0	0	NA	0	0	NA	NA	0	0	NA	NA
84	Orang-utans	ap_VP2	32	m	24	0	0	NA	0	0	NA	NA	0	0	NA	NA
85	Orang-utans	ap_VP2	32	m	25	0	0	NA	0	0	NA	NA	0	0	NA	NA
86	Orang-utans	ap_VP2	32	m	26	0	0	NA	0	0	NA	NA	0	0	NA	NA
87	Orang-utans	ap_VP2	32	m	27	0	0	NA	0	0	NA	NA	0	0	NA	NA
88	Orang-utans	ap_VP2	32	m	28	4	550	137.5	284	266	94.6666666666667	266	3	1	NA	NA
89	Orang-utans	ap_VP2	32	m	29	2	250	125	83	167	83	167	1	1	NA	NA
90	Orang-utans	ap_VP2	32	m	30	1	266	266	0	266	NA	266	0	1	NA	NA
91	Orang-utans	ap_VP2	32	m	31	0	0	NA	0	0	NA	NA	0	0	NA	NA
92	Orang-utans	ap_VP2	32	m	32	7	1265	180.714285714286	1265	0	180.714285714286	NA	7	0	NA	NA
93	Orang-utans	ap_VP2	32	m	33	0	0	NA	0	0	NA	NA	0	0	NA	NA
94	Orang-utans	ap_VP2	32	m	34	1	550	550	550	0	550	NA	1	0	NA	NA
95	Orang-utans	ap_VP2	32	m	35	2	599	299.5	0	599	NA	299.5	0	2	NA	NA
96	Orang-utans	ap_VP2	32	m	36	0	0	NA	0	0	NA	NA	0	0	NA	NA
97	Orang-utans	ap_VP2	32	m	37	0	0	NA	0	0	NA	NA	0	0	NA	NA
98	Orang-utans	ap_VP2	32	m	38	0	0	NA	0	0	NA	NA	0	0	NA	NA
99	Orang-utans	ap_VP2	32	m	39	2	400	200	400	0	200	NA	2	0	NA	NA
100	Orang-utans	ap_VP2	32	m	40	2	283	141.5	0	283	NA	141.5	0	2	NA	NA
101	Orang-utans	ap_VP2	32	m	41	0	0	NA	0	0	NA	NA	0	0	NA	NA
102	Orang-utans	ap_VP2	32	m	42	3	599	199.666666666667	599	0	199.666666666667	NA	3	0	NA	NA
103	Orang-utans	ap_VP2	32	m	43	1	166	166	0	166	NA	166	0	1	NA	NA
104	Orang-utans	ap_VP2	32	m	44	2	549	274.5	0	549	NA	274.5	0	2	NA	NA
105	Orang-utans	ap_VP2	32	m	45	2	399	199.5	116	283	116	283	1	1	NA	NA
106	Orang-utans	ap_VP2	32	m	46	0	0	NA	0	0	NA	NA	0	0	NA	NA
107	Orang-utans	ap_VP2	32	m	47	0	0	NA	0	0	NA	NA	0	0	NA	NA
108	Orang-utans	ap_VP2	32	m	48	0	0	NA	0	0	NA	NA	0	0	NA	NA
109	Orang-utans	ap_VP2	32	m	49	9	2465	273.888888888889	1016	1449	338.666666666667	241.5	3	6	NA	NA
110	Orang-utans	ap_VP2	32	m	50	0	0	NA	0	0	NA	NA	0	0	NA	NA
111	Orang-utans	ap_VP2	32	m	51	1	350	350	350	0	350	NA	1	0	NA	NA
112	Orang-utans	ap_VP2	32	m	52	8	2081	260.125	1731	350	288.5	175	6	2	NA	NA
113	Orang-utans	ap_VP2	32	m	53	0	0	NA	0	0	NA	NA	0	0	NA	NA
114	Orang-utans	ap_VP2	32	m	54	2	766	383	0	766	NA	383	0	2	NA	NA
115	Orang-utans	ap_VP2	32	m	55	0	0	NA	0	0	NA	NA	0	0	NA	NA
116	Orang-utans	ap_VP2	32	m	56	2	366	183	366	0	183	NA	2	0	NA	NA
117	Orang-utans	ap_VP2	32	m	57	0	0	NA	0	0	NA	NA	0	0	NA	NA
118	Orang-utans	ap_VP2	32	m	58	1	250	250	0	250	NA	250	0	1	NA	NA
119	Orang-utans	ap_VP2	32	m	59	3	716	238.666666666667	283	433	283	216.5	1	2	NA	NA
120	Orang-utans	ap_VP2	32	m	60	0	0	NA	0	0	NA	NA	0	0	NA	NA
121	Orang-utans	ap_VP3	24	f	1	5	1999	399.8	850	1149	425	383	2	3	NA	NA
122	Orang-utans	ap_VP3	24	f	2	6	2930	488.333333333333	316	2614	316	522.8	1	5	NA	NA
123	Orang-utans	ap_VP3	24	f	3	9	2631	292.333333333333	2099	532	299.857142857143	266	7	2	NA	NA
124	Orang-utans	ap_VP3	24	f	4	6	2149	358.166666666667	700	1449	350	362.25	2	4	NA	NA
125	Orang-utans	ap_VP3	24	f	5	6	3333	555.5	1050	2283	525	570.75	2	4	NA	NA
126	Orang-utans	ap_VP3	24	f	6	6	2864	477.333333333333	866	1998	433	499.5	2	4	NA	NA
127	Orang-utans	ap_VP3	24	f	7	4	2332	583	0	2332	NA	583	0	4	NA	NA
128	Orang-utans	ap_VP3	24	f	8	6	2481	413.5	0	2481	NA	413.5	0	6	NA	NA
129	Orang-utans	ap_VP3	24	f	9	3	1532	510.666666666667	166	1366	166	683	1	2	NA	NA
130	Orang-utans	ap_VP3	24	f	10	4	1466	366.5	300	1166	300	388.666666666667	1	3	NA	NA
131	Orang-utans	ap_VP3	24	f	11	3	866	288.666666666667	383	483	191.5	483	2	1	NA	NA
132	Orang-utans	ap_VP3	24	f	12	7	3248	464	1099	2149	366.333333333333	537.25	3	4	NA	NA
133	Orang-utans	ap_VP3	24	f	13	4	1033	258.25	0	1033	NA	258.25	0	4	NA	NA
134	Orang-utans	ap_VP3	24	f	14	9	2749	305.444444444444	0	2749	NA	305.444444444444	0	9	NA	NA
135	Orang-utans	ap_VP3	24	f	15	7	2099	299.857142857143	833	1266	277.666666666667	316.5	3	4	NA	NA
136	Orang-utans	ap_VP3	24	f	16	6	2499	416.5	1582	917	791	229.25	2	4	NA	NA
137	Orang-utans	ap_VP3	24	f	17	8	2898	362.25	2898	0	362.25	NA	8	0	NA	NA
138	Orang-utans	ap_VP3	24	f	18	5	3098	619.6	1333	1765	666.5	588.333333333333	2	3	NA	NA
139	Orang-utans	ap_VP3	24	f	19	3	1598	532.666666666667	1598	0	532.666666666667	NA	3	0	NA	NA
140	Orang-utans	ap_VP3	24	f	20	5	2398	479.6	2048	350	512	350	4	1	NA	NA
141	Orang-utans	ap_VP3	24	f	21	3	1416	472	849	567	849	283.5	1	2	NA	NA
142	Orang-utans	ap_VP3	24	f	22	4	716	179	716	0	179	NA	4	0	NA	NA
143	Orang-utans	ap_VP3	24	f	23	5	2914	582.8	799	2115	399.5	705	2	3	NA	NA
144	Orang-utans	ap_VP3	24	f	24	5	2198	439.6	749	1449	374.5	483	2	3	NA	NA
145	Orang-utans	ap_VP3	24	f	25	5	1666	333.2	1316	350	329	350	4	1	NA	NA
146	Orang-utans	ap_VP3	24	f	26	5	1865	373	1865	0	373	NA	5	0	NA	NA
147	Orang-utans	ap_VP3	24	f	27	4	916	229	816	100	272	100	3	1	NA	NA
148	Orang-utans	ap_VP3	24	f	28	6	2848	474.666666666667	1832	1016	458	508	4	2	NA	NA
149	Orang-utans	ap_VP3	24	f	29	4	883	220.75	883	0	220.75	NA	4	0	NA	NA
150	Orang-utans	ap_VP3	24	f	30	6	3014	502.333333333333	1416	1598	472	532.666666666667	3	3	NA	NA
151	Orang-utans	ap_VP3	24	f	31	6	2749	458.166666666667	1150	1599	575	399.75	2	4	NA	NA
152	Orang-utans	ap_VP3	24	f	32	5	2848	569.6	816	2032	816	508	1	4	NA	NA
153	Orang-utans	ap_VP3	24	f	33	12	3081	256.75	717	2364	179.25	295.5	4	8	NA	NA
154	Orang-utans	ap_VP3	24	f	34	6	2980	496.666666666667	1399	1581	466.333333333333	527	3	3	NA	NA
155	Orang-utans	ap_VP3	24	f	35	6	2049	341.5	83	1966	83	393.2	1	5	NA	NA
156	Orang-utans	ap_VP3	24	f	36	5	2998	599.6	0	2998	NA	599.6	0	5	NA	NA
157	Orang-utans	ap_VP3	24	f	37	5	2082	416.4	1799	283	449.75	283	4	1	NA	NA
158	Orang-utans	ap_VP3	24	f	38	7	2432	347.428571428571	616	1816	308	363.2	2	5	NA	NA
159	Orang-utans	ap_VP3	24	f	39	4	1915	478.75	916	999	916	333	1	3	NA	NA
160	Orang-utans	ap_VP3	24	f	40	5	2165	433	766	1399	383	466.333333333333	2	3	NA	NA
161	Orang-utans	ap_VP3	24	f	41	3	965	321.666666666667	266	699	266	349.5	1	2	NA	NA
162	Orang-utans	ap_VP3	24	f	42	5	1682	336.4	433	1249	433	312.25	1	4	NA	NA
163	Orang-utans	ap_VP3	24	f	43	5	2698	539.6	566	2132	566	533	1	4	NA	NA
164	Orang-utans	ap_VP3	24	f	44	8	3197	399.625	1499	1698	374.75	424.5	4	4	NA	NA
165	Orang-utans	ap_VP3	24	f	45	5	1749	349.8	550	1199	275	399.666666666667	2	3	NA	NA
166	Orang-utans	ap_VP3	24	f	46	4	2148	537	2148	0	537	NA	4	0	NA	NA
167	Orang-utans	ap_VP3	24	f	47	5	1249	249.8	749	500	374.5	166.666666666667	2	3	NA	NA
168	Orang-utans	ap_VP3	24	f	48	3	883	294.333333333333	350	533	175	533	2	1	NA	NA
169	Orang-utans	ap_VP3	24	f	49	7	2865	409.285714285714	2332	533	466.4	266.5	5	2	NA	NA
170	Orang-utans	ap_VP3	24	f	50	7	2564	366.285714285714	2364	200	394	200	6	1	NA	NA
171	Orang-utans	ap_VP3	24	f	51	7	2298	328.285714285714	2298	0	328.285714285714	NA	7	0	NA	NA
172	Orang-utans	ap_VP3	24	f	52	5	2632	526.4	916	1716	458	572	2	3	NA	NA
173	Orang-utans	ap_VP3	24	f	53	6	2765	460.833333333333	2465	300	493	300	5	1	NA	NA
174	Orang-utans	ap_VP3	24	f	54	7	3248	464	2832	416	472	416	6	1	NA	NA
175	Orang-utans	ap_VP3	24	f	55	8	3131	391.375	3131	0	391.375	NA	8	0	NA	NA
176	Orang-utans	ap_VP3	24	f	56	6	2215	369.166666666667	1283	932	427.666666666667	310.666666666667	3	3	NA	NA
177	Orang-utans	ap_VP3	24	f	57	4	1932	483	1316	616	658	308	2	2	NA	NA
178	Orang-utans	ap_VP3	24	f	58	8	2748	343.5	1582	1166	395.5	291.5	4	4	NA	NA
179	Orang-utans	ap_VP3	24	f	59	8	3147	393.375	1931	1216	386.2	405.333333333333	5	3	NA	NA
180	Orang-utans	ap_VP3	24	f	60	5	1565	313	1565	0	313	NA	5	0	NA	NA
181	Orang-utans	ap_VP4	15	f	1	0	0	NA	0	0	NA	NA	0	0	NA	NA
182	Orang-utans	ap_VP4	15	f	2	4	3031	757.75	1016	2015	508	1007.5	2	2	NA	NA
183	Orang-utans	ap_VP4	15	f	3	3	550	183.333333333333	0	550	NA	183.333333333333	0	3	NA	NA
184	Orang-utans	ap_VP4	15	f	4	5	1732	346.4	833	899	416.5	299.666666666667	2	3	NA	NA
185	Orang-utans	ap_VP4	15	f	5	5	1183	236.6	733	450	183.25	450	4	1	NA	NA
186	Orang-utans	ap_VP4	15	f	6	7	3263	466.142857142857	1782	1481	594	370.25	3	4	NA	NA
187	Orang-utans	ap_VP4	15	f	7	7	2580	368.571428571429	1898	682	379.6	341	5	2	NA	NA
188	Orang-utans	ap_VP4	15	f	8	2	349	174.5	0	349	NA	174.5	0	2	NA	NA
189	Orang-utans	ap_VP4	15	f	9	6	1798	299.666666666667	833	965	277.666666666667	321.666666666667	3	3	NA	NA
190	Orang-utans	ap_VP4	15	f	10	8	3065	383.125	1782	1283	297	641.5	6	2	NA	NA
191	Orang-utans	ap_VP4	15	f	11	2	467	233.5	467	0	233.5	NA	2	0	NA	NA
192	Orang-utans	ap_VP4	15	f	12	5	2948	589.6	1282	1666	427.333333333333	833	3	2	NA	NA
193	Orang-utans	ap_VP4	15	f	13	5	1880	376	1564	316	391	316	4	1	NA	NA
194	Orang-utans	ap_VP4	15	f	14	5	1615	323	1049	566	349.666666666667	283	3	2	NA	NA
195	Orang-utans	ap_VP4	15	f	15	7	2464	352	1181	1283	295.25	427.666666666667	4	3	NA	NA
196	Orang-utans	ap_VP4	15	f	16	3	849	283	616	233	308	233	2	1	NA	NA
197	Orang-utans	ap_VP4	15	f	17	2	850	425	200	650	200	650	1	1	NA	NA
198	Orang-utans	ap_VP4	15	f	18	4	1365	341.25	782	583	391	291.5	2	2	NA	NA
199	Orang-utans	ap_VP4	15	f	19	4	1116	279	666	450	333	225	2	2	NA	NA
200	Orang-utans	ap_VP4	15	f	20	8	2247	280.875	1181	1066	295.25	266.5	4	4	NA	NA
201	Orang-utans	ap_VP4	15	f	21	0	0	NA	0	0	NA	NA	0	0	NA	NA
202	Orang-utans	ap_VP4	15	f	22	7	3330	475.714285714286	1315	2015	438.333333333333	503.75	3	4	NA	NA
203	Orang-utans	ap_VP4	15	f	23	1	383	383	0	383	NA	383	0	1	NA	NA
204	Orang-utans	ap_VP4	15	f	24	3	1233	411	300	933	300	466.5	1	2	NA	NA
205	Orang-utans	ap_VP4	15	f	25	5	882	176.4	882	0	176.4	NA	5	0	NA	NA
206	Orang-utans	ap_VP4	15	f	26	2	433	216.5	283	150	283	150	1	1	NA	NA
207	Orang-utans	ap_VP4	15	f	27	5	1981	396.2	1665	316	416.25	316	4	1	NA	NA
208	Orang-utans	ap_VP4	15	f	28	3	1349	449.666666666667	1282	67	641	67	2	1	NA	NA
209	Orang-utans	ap_VP4	15	f	29	4	1899	474.75	33	1866	33	622	1	3	NA	NA
210	Orang-utans	ap_VP4	15	f	30	0	0	NA	0	0	NA	NA	0	0	NA	NA
211	Orang-utans	ap_VP4	15	f	31	5	999	199.8	317	682	158.5	227.333333333333	2	3	NA	NA
212	Orang-utans	ap_VP4	15	f	32	9	2749	305.444444444444	1433	1316	358.25	263.2	4	5	NA	NA
213	Orang-utans	ap_VP4	15	f	33	0	0	NA	0	0	NA	NA	0	0	NA	NA
214	Orang-utans	ap_VP4	15	f	34	4	251	62.75	234	17	78	17	3	1	NA	NA
215	Orang-utans	ap_VP4	15	f	35	7	3148	449.714285714286	2083	1065	520.75	355	4	3	NA	NA
216	Orang-utans	ap_VP4	15	f	36	4	1198	299.5	632	566	316	283	2	2	NA	NA
217	Orang-utans	ap_VP4	15	f	37	0	0	NA	0	0	NA	NA	0	0	NA	NA
218	Orang-utans	ap_VP4	15	f	38	4	1198	299.5	632	566	316	283	2	2	NA	NA
219	Orang-utans	ap_VP4	15	f	39	3	917	305.666666666667	617	300	308.5	300	2	1	NA	NA
220	Orang-utans	ap_VP4	15	f	40	3	1066	355.333333333333	750	316	375	316	2	1	NA	NA
221	Orang-utans	ap_VP4	15	f	41	0	0	NA	0	0	NA	NA	0	0	NA	NA
222	Orang-utans	ap_VP4	15	f	42	3	849	283	100	749	100	374.5	1	2	NA	NA
223	Orang-utans	ap_VP4	15	f	43	3	1982	660.666666666667	1982	0	660.666666666667	NA	3	0	NA	NA
224	Orang-utans	ap_VP4	15	f	44	6	1033	172.166666666667	350	683	175	170.75	2	4	NA	NA
225	Orang-utans	ap_VP4	15	f	45	6	1648	274.666666666667	999	649	249.75	324.5	4	2	NA	NA
226	Orang-utans	ap_VP4	15	f	46	7	2681	383	2048	633	341.333333333333	633	6	1	NA	NA
227	Orang-utans	ap_VP4	15	f	47	0	0	NA	0	0	NA	NA	0	0	NA	NA
228	Orang-utans	ap_VP4	15	f	48	0	0	NA	0	0	NA	NA	0	0	NA	NA
229	Orang-utans	ap_VP4	15	f	49	7	1132	161.714285714286	650	482	162.5	160.666666666667	4	3	NA	NA
230	Orang-utans	ap_VP4	15	f	50	1	150	150	0	150	NA	150	0	1	NA	NA
231	Orang-utans	ap_VP4	15	f	51	4	1632	408	716	916	358	458	2	2	NA	NA
232	Orang-utans	ap_VP4	15	f	52	5	584	116.8	584	0	116.8	NA	5	0	NA	NA
233	Orang-utans	ap_VP4	15	f	53	2	216	108	66	150	66	150	1	1	NA	NA
234	Orang-utans	ap_VP4	15	f	54	4	1349	337.25	983	366	327.666666666667	366	3	1	NA	NA
235	Orang-utans	ap_VP4	15	f	55	6	1547	257.833333333333	1464	83	292.8	83	5	1	NA	NA
236	Orang-utans	ap_VP4	15	f	56	3	765	255	549	216	274.5	216	2	1	NA	NA
237	Orang-utans	ap_VP4	15	f	57	0	0	NA	0	0	NA	NA	0	0	NA	NA
238	Orang-utans	ap_VP4	15	f	58	3	1466	488.666666666667	816	650	408	650	2	1	NA	NA
239	Orang-utans	ap_VP4	15	f	59	11	2896	263.272727272727	2247	649	280.875	216.333333333333	8	3	NA	NA
240	Orang-utans	ap_VP4	15	f	60	7	934	133.428571428571	500	434	250	86.8	2	5	NA	NA
241	Orang-utans	ap_VP5	25	f	1	0	0	NA	0	0	NA	NA	0	0	NA	NA
242	Orang-utans	ap_VP5	25	f	2	5	2714	542.8	1665	1049	555	524.5	3	2	NA	NA
243	Orang-utans	ap_VP5	25	f	3	1	266	266	266	0	266	NA	1	0	NA	NA
244	Orang-utans	ap_VP5	25	f	4	4	1216	304	367	849	122.333333333333	849	3	1	NA	NA
245	Orang-utans	ap_VP5	25	f	5	1	799	799	0	799	NA	799	0	1	NA	NA
246	Orang-utans	ap_VP5	25	f	6	4	2865	716.25	2216	649	1108	324.5	2	2	NA	NA
247	Orang-utans	ap_VP5	25	f	7	0	0	NA	0	0	NA	NA	0	0	NA	NA
248	Orang-utans	ap_VP5	25	f	8	1	117	117	117	0	117	NA	1	0	NA	NA
249	Orang-utans	ap_VP5	25	f	9	0	0	NA	0	0	NA	NA	0	0	NA	NA
250	Orang-utans	ap_VP5	25	f	10	1	33	33	0	33	NA	33	0	1	NA	NA
251	Orang-utans	ap_VP5	25	f	11	0	0	NA	0	0	NA	NA	0	0	NA	NA
252	Orang-utans	ap_VP5	25	f	12	4	1482	370.5	483	999	483	333	1	3	NA	NA
253	Orang-utans	ap_VP5	25	f	13	0	0	NA	0	0	NA	NA	0	0	NA	NA
254	Orang-utans	ap_VP5	25	f	14	2	816	408	816	0	408	NA	2	0	NA	NA
255	Orang-utans	ap_VP5	25	f	15	3	449	149.666666666667	283	166	141.5	166	2	1	NA	NA
256	Orang-utans	ap_VP5	25	f	16	0	0	NA	0	0	NA	NA	0	0	NA	NA
257	Orang-utans	ap_VP5	25	f	17	1	366	366	366	0	366	NA	1	0	NA	NA
258	Orang-utans	ap_VP5	25	f	18	0	0	NA	0	0	NA	NA	0	0	NA	NA
259	Orang-utans	ap_VP5	25	f	19	0	0	NA	0	0	NA	NA	0	0	NA	NA
260	Orang-utans	ap_VP5	25	f	20	0	0	NA	0	0	NA	NA	0	0	NA	NA
261	Orang-utans	ap_VP5	25	f	21	0	0	NA	0	0	NA	NA	0	0	NA	NA
262	Orang-utans	ap_VP5	25	f	22	4	1065	266.25	449	616	224.5	308	2	2	NA	NA
263	Orang-utans	ap_VP5	25	f	23	0	0	NA	0	0	NA	NA	0	0	NA	NA
264	Orang-utans	ap_VP5	25	f	24	1	500	500	0	500	NA	500	0	1	NA	NA
265	Orang-utans	ap_VP5	25	f	25	4	1450	362.5	1450	0	362.5	NA	4	0	NA	NA
266	Orang-utans	ap_VP5	25	f	26	4	4280	1070	4280	0	1070	NA	4	0	NA	NA
267	Orang-utans	ap_VP5	25	f	27	1	550	550	0	550	NA	550	0	1	NA	NA
268	Orang-utans	ap_VP5	25	f	28	9	2698	299.777777777778	2581	117	322.625	117	8	1	NA	NA
269	Orang-utans	ap_VP5	25	f	29	3	1049	349.666666666667	833	216	416.5	216	2	1	NA	NA
270	Orang-utans	ap_VP5	25	f	30	3	2182	727.333333333333	783	1399	783	699.5	1	2	NA	NA
271	Orang-utans	ap_VP5	25	f	31	5	3197	639.4	1099	2098	549.5	699.333333333333	2	3	NA	NA
272	Orang-utans	ap_VP5	25	f	32	6	3930	655	1582	2348	395.5	1174	4	2	NA	NA
273	Orang-utans	ap_VP5	25	f	33	0	0	NA	0	0	NA	NA	0	0	NA	NA
274	Orang-utans	ap_VP5	25	f	34	6	3414	569	2314	1100	771.333333333333	366.666666666667	3	3	NA	NA
275	Orang-utans	ap_VP5	25	f	35	3	833	277.666666666667	383	450	191.5	450	2	1	NA	NA
276	Orang-utans	ap_VP5	25	f	36	4	2865	716.25	600	2265	600	755	1	3	NA	NA
277	Orang-utans	ap_VP5	25	f	37	0	0	NA	0	0	NA	NA	0	0	NA	NA
278	Orang-utans	ap_VP5	25	f	38	3	317	105.666666666667	17	300	17	150	1	2	NA	NA
279	Orang-utans	ap_VP5	25	f	39	4	3266	816.5	1566	1700	1566	566.666666666667	1	3	NA	NA
280	Orang-utans	ap_VP5	25	f	40	4	1282	320.5	799	483	399.5	241.5	2	2	NA	NA
281	Orang-utans	ap_VP5	25	f	41	0	0	NA	0	0	NA	NA	0	0	NA	NA
282	Orang-utans	ap_VP5	25	f	42	6	3147	524.5	0	3147	NA	524.5	0	6	NA	NA
283	Orang-utans	ap_VP5	25	f	43	3	865	288.333333333333	582	283	291	283	2	1	NA	NA
284	Orang-utans	ap_VP5	25	f	44	3	1815	605	699	1116	349.5	1116	2	1	NA	NA
285	Orang-utans	ap_VP5	25	f	45	2	783	391.5	0	783	NA	391.5	0	2	NA	NA
286	Orang-utans	ap_VP5	25	f	46	0	0	NA	0	0	NA	NA	0	0	NA	NA
287	Orang-utans	ap_VP5	25	f	47	0	0	NA	0	0	NA	NA	0	0	NA	NA
288	Orang-utans	ap_VP5	25	f	48	0	0	NA	0	0	NA	NA	0	0	NA	NA
289	Orang-utans	ap_VP5	25	f	49	3	1448	482.666666666667	1448	0	482.666666666667	NA	3	0	NA	NA
290	Orang-utans	ap_VP5	25	f	50	0	0	NA	0	0	NA	NA	0	0	NA	NA
291	Orang-utans	ap_VP5	25	f	51	3	600	200	0	600	NA	200	0	3	NA	NA
292	Orang-utans	ap_VP5	25	f	52	5	3831	766.2	1266	2565	633	855	2	3	NA	NA
293	Orang-utans	ap_VP5	25	f	53	1	100	100	100	0	100	NA	1	0	NA	NA
294	Orang-utans	ap_VP5	25	f	54	4	2432	608	1982	450	660.666666666667	450	3	1	NA	NA
295	Orang-utans	ap_VP5	25	f	55	0	0	NA	0	0	NA	NA	0	0	NA	NA
296	Orang-utans	ap_VP5	25	f	56	2	500	250	500	0	250	NA	2	0	NA	NA
297	Orang-utans	ap_VP5	25	f	57	0	0	NA	0	0	NA	NA	0	0	NA	NA
298	Orang-utans	ap_VP5	25	f	58	6	1033	172.166666666667	483	550	241.5	137.5	2	4	NA	NA
299	Orang-utans	ap_VP5	25	f	59	4	3031	757.75	1132	1899	1132	633	1	3	NA	NA
300	Orang-utans	ap_VP5	25	f	60	3	1549	516.333333333333	1549	0	516.333333333333	NA	3	0	NA	NA
301	Orang-utans	ap_VP6	9	f	1	5	1299	259.8	733	566	244.333333333333	283	3	2	NA	NA
302	Orang-utans	ap_VP6	9	f	2	0	0	NA	0	0	NA	NA	0	0	NA	NA
303	Orang-utans	ap_VP6	9	f	3	0	0	NA	0	0	NA	NA	0	0	NA	NA
304	Orang-utans	ap_VP6	9	f	4	0	0	NA	0	0	NA	NA	0	0	NA	NA
305	Orang-utans	ap_VP6	9	f	5	0	0	NA	0	0	NA	NA	0	0	NA	NA
306	Orang-utans	ap_VP6	9	f	6	0	0	NA	0	0	NA	NA	0	0	NA	NA
307	Orang-utans	ap_VP6	9	f	7	7	2215	316.428571428571	1516	699	303.2	349.5	5	2	NA	NA
308	Orang-utans	ap_VP6	9	f	8	0	0	NA	0	0	NA	NA	0	0	NA	NA
309	Orang-utans	ap_VP6	9	f	9	9	2432	270.222222222222	1548	884	258	294.666666666667	6	3	NA	NA
310	Orang-utans	ap_VP6	9	f	10	0	0	NA	0	0	NA	NA	0	0	NA	NA
311	Orang-utans	ap_VP6	9	f	11	0	0	NA	0	0	NA	NA	0	0	NA	NA
312	Orang-utans	ap_VP6	9	f	12	0	0	NA	0	0	NA	NA	0	0	NA	NA
313	Orang-utans	ap_VP6	9	f	13	0	0	NA	0	0	NA	NA	0	0	NA	NA
314	Orang-utans	ap_VP6	9	f	14	0	0	NA	0	0	NA	NA	0	0	NA	NA
315	Orang-utans	ap_VP6	9	f	15	0	0	NA	0	0	NA	NA	0	0	NA	NA
316	Orang-utans	ap_VP6	9	f	16	1	466	466	0	466	NA	466	0	1	NA	NA
317	Orang-utans	ap_VP6	9	f	17	0	0	NA	0	0	NA	NA	0	0	NA	NA
318	Orang-utans	ap_VP6	9	f	18	0	0	NA	0	0	NA	NA	0	0	NA	NA
319	Orang-utans	ap_VP6	9	f	19	0	0	NA	0	0	NA	NA	0	0	NA	NA
320	Orang-utans	ap_VP6	9	f	20	0	0	NA	0	0	NA	NA	0	0	NA	NA
321	Orang-utans	ap_VP6	9	f	21	9	2664	296	2064	600	294.857142857143	300	7	2	NA	NA
322	Orang-utans	ap_VP6	9	f	22	3	533	177.666666666667	83	450	83	225	1	2	NA	NA
323	Orang-utans	ap_VP6	9	f	23	0	0	NA	0	0	NA	NA	0	0	NA	NA
324	Orang-utans	ap_VP6	9	f	24	0	0	NA	0	0	NA	NA	0	0	NA	NA
325	Orang-utans	ap_VP6	9	f	25	1	117	117	0	117	NA	117	0	1	NA	NA
326	Orang-utans	ap_VP6	9	f	26	2	233	116.5	233	0	116.5	NA	2	0	NA	NA
327	Orang-utans	ap_VP6	9	f	27	5	883	176.6	450	433	150	216.5	3	2	NA	NA
328	Orang-utans	ap_VP6	9	f	28	0	0	NA	0	0	NA	NA	0	0	NA	NA
329	Orang-utans	ap_VP6	9	f	29	4	300	75	300	0	75	NA	4	0	NA	NA
330	Orang-utans	ap_VP6	9	f	30	0	0	NA	0	0	NA	NA	0	0	NA	NA
331	Orang-utans	ap_VP6	9	f	31	0	0	NA	0	0	NA	NA	0	0	NA	NA
332	Orang-utans	ap_VP6	9	f	32	0	0	NA	0	0	NA	NA	0	0	NA	NA
333	Orang-utans	ap_VP6	9	f	33	0	0	NA	0	0	NA	NA	0	0	NA	NA
334	Orang-utans	ap_VP6	9	f	34	0	0	NA	0	0	NA	NA	0	0	NA	NA
335	Orang-utans	ap_VP6	9	f	35	0	0	NA	0	0	NA	NA	0	0	NA	NA
336	Orang-utans	ap_VP6	9	f	36	0	0	NA	0	0	NA	NA	0	0	NA	NA
337	Orang-utans	ap_VP6	9	f	37	5	1065	213	699	366	233	183	3	2	NA	NA
338	Orang-utans	ap_VP6	9	f	38	0	0	NA	0	0	NA	NA	0	0	NA	NA
339	Orang-utans	ap_VP6	9	f	39	0	0	NA	0	0	NA	NA	0	0	NA	NA
340	Orang-utans	ap_VP6	9	f	40	0	0	NA	0	0	NA	NA	0	0	NA	NA
341	Orang-utans	ap_VP6	9	f	41	0	0	NA	0	0	NA	NA	0	0	NA	NA
342	Orang-utans	ap_VP6	9	f	42	0	0	NA	0	0	NA	NA	0	0	NA	NA
343	Orang-utans	ap_VP6	9	f	43	0	0	NA	0	0	NA	NA	0	0	NA	NA
344	Orang-utans	ap_VP6	9	f	44	0	0	NA	0	0	NA	NA	0	0	NA	NA
345	Orang-utans	ap_VP6	9	f	45	0	0	NA	0	0	NA	NA	0	0	NA	NA
346	Orang-utans	ap_VP6	9	f	46	0	0	NA	0	0	NA	NA	0	0	NA	NA
347	Orang-utans	ap_VP6	9	f	47	6	1632	272	866	766	288.666666666667	255.333333333333	3	3	NA	NA
348	Orang-utans	ap_VP6	9	f	48	8	2048	256	1216	832	304	208	4	4	NA	NA
349	Orang-utans	ap_VP6	9	f	49	1	83	83	83	0	83	NA	1	0	NA	NA
350	Orang-utans	ap_VP6	9	f	50	0	0	NA	0	0	NA	NA	0	0	NA	NA
351	Orang-utans	ap_VP6	9	f	51	0	0	NA	0	0	NA	NA	0	0	NA	NA
352	Orang-utans	ap_VP6	9	f	52	0	0	NA	0	0	NA	NA	0	0	NA	NA
353	Orang-utans	ap_VP6	9	f	53	0	0	NA	0	0	NA	NA	0	0	NA	NA
354	Orang-utans	ap_VP6	9	f	54	1	200	200	0	200	NA	200	0	1	NA	NA
355	Orang-utans	ap_VP6	9	f	55	0	0	NA	0	0	NA	NA	0	0	NA	NA
356	Orang-utans	ap_VP6	9	f	56	0	0	NA	0	0	NA	NA	0	0	NA	NA
357	Orang-utans	ap_VP6	9	f	57	0	0	NA	0	0	NA	NA	0	0	NA	NA
358	Orang-utans	ap_VP6	9	f	58	0	0	NA	0	0	NA	NA	0	0	NA	NA
359	Orang-utans	ap_VP6	9	f	59	0	0	NA	0	0	NA	NA	0	0	NA	NA
360	Orang-utans	ap_VP6	9	f	60	6	982	163.666666666667	982	0	163.666666666667	NA	6	0	NA	NA
361	Orang-utans	ap_VP7	4	m	1	0	0	NA	0	0	NA	NA	0	0	NA	NA
362	Orang-utans	ap_VP7	4	m	2	4	1149	287.25	183	966	183	322	1	3	NA	NA
363	Orang-utans	ap_VP7	4	m	3	0	0	NA	0	0	NA	NA	0	0	NA	NA
364	Orang-utans	ap_VP7	4	m	4	0	0	NA	0	0	NA	NA	0	0	NA	NA
365	Orang-utans	ap_VP7	4	m	5	7	2464	352	16	2448	16	408	1	6	NA	NA
366	Orang-utans	ap_VP7	4	m	6	5	834	166.8	734	100	183.5	100	4	1	NA	NA
367	Orang-utans	ap_VP7	4	m	7	4	2099	524.75	1233	866	616.5	433	2	2	NA	NA
368	Orang-utans	ap_VP7	4	m	8	4	1848	462	1515	333	757.5	166.5	2	2	NA	NA
369	Orang-utans	ap_VP7	4	m	9	0	0	NA	0	0	NA	NA	0	0	NA	NA
370	Orang-utans	ap_VP7	4	m	10	0	0	NA	0	0	NA	NA	0	0	NA	NA
371	Orang-utans	ap_VP7	4	m	11	2	566	283	566	0	283	NA	2	0	NA	NA
372	Orang-utans	ap_VP7	4	m	12	5	2281	456.2	1016	1265	508	421.666666666667	2	3	NA	NA
373	Orang-utans	ap_VP7	4	m	13	1	899	899	899	0	899	NA	1	0	NA	NA
374	Orang-utans	ap_VP7	4	m	14	0	0	NA	0	0	NA	NA	0	0	NA	NA
375	Orang-utans	ap_VP7	4	m	15	3	2448	816	1465	983	732.5	983	2	1	NA	NA
376	Orang-utans	ap_VP7	4	m	16	3	882	294	766	116	383	116	2	1	NA	NA
377	Orang-utans	ap_VP7	4	m	17	2	1166	583	1166	0	583	NA	2	0	NA	NA
378	Orang-utans	ap_VP7	4	m	18	0	0	NA	0	0	NA	NA	0	0	NA	NA
379	Orang-utans	ap_VP7	4	m	19	0	0	NA	0	0	NA	NA	0	0	NA	NA
380	Orang-utans	ap_VP7	4	m	20	4	2333	583.25	2333	0	583.25	NA	4	0	NA	NA
381	Orang-utans	ap_VP7	4	m	21	0	0	NA	0	0	NA	NA	0	0	NA	NA
382	Orang-utans	ap_VP7	4	m	22	0	0	NA	0	0	NA	NA	0	0	NA	NA
383	Orang-utans	ap_VP7	4	m	23	0	0	NA	0	0	NA	NA	0	0	NA	NA
384	Orang-utans	ap_VP7	4	m	24	2	200	100	200	0	100	NA	2	0	NA	NA
385	Orang-utans	ap_VP7	4	m	25	0	0	NA	0	0	NA	NA	0	0	NA	NA
386	Orang-utans	ap_VP7	4	m	26	9	2531	281.222222222222	716	1815	716	226.875	1	8	NA	NA
387	Orang-utans	ap_VP7	4	m	27	0	0	NA	0	0	NA	NA	0	0	NA	NA
388	Orang-utans	ap_VP7	4	m	28	6	2132	355.333333333333	2132	0	355.333333333333	NA	6	0	NA	NA
389	Orang-utans	ap_VP7	4	m	29	0	0	NA	0	0	NA	NA	0	0	NA	NA
390	Orang-utans	ap_VP7	4	m	30	3	1498	499.333333333333	1498	0	499.333333333333	NA	3	0	NA	NA
391	Orang-utans	ap_VP7	4	m	31	2	416	208	316	100	316	100	1	1	NA	NA
392	Orang-utans	ap_VP7	4	m	32	5	1699	339.8	283	1416	283	354	1	4	NA	NA
393	Orang-utans	ap_VP7	4	m	33	5	2615	523	1133	1482	566.5	494	2	3	NA	NA
394	Orang-utans	ap_VP7	4	m	34	9	2881	320.111111111111	466	2415	466	301.875	1	8	NA	NA
395	Orang-utans	ap_VP7	4	m	35	2	1283	641.5	1283	0	641.5	NA	2	0	NA	NA
396	Orang-utans	ap_VP7	4	m	36	9	2665	296.111111111111	1033	1632	258.25	326.4	4	5	NA	NA
397	Orang-utans	ap_VP7	4	m	37	0	0	NA	0	0	NA	NA	0	0	NA	NA
398	Orang-utans	ap_VP7	4	m	38	0	0	NA	0	0	NA	NA	0	0	NA	NA
399	Orang-utans	ap_VP7	4	m	39	5	1882	376.4	0	1882	NA	376.4	0	5	NA	NA
400	Orang-utans	ap_VP7	4	m	40	2	533	266.5	0	533	NA	266.5	0	2	NA	NA
401	Orang-utans	ap_VP7	4	m	41	0	0	NA	0	0	NA	NA	0	0	NA	NA
402	Orang-utans	ap_VP7	4	m	42	0	0	NA	0	0	NA	NA	0	0	NA	NA
403	Orang-utans	ap_VP7	4	m	43	6	1965	327.5	533	1432	533	286.4	1	5	NA	NA
404	Orang-utans	ap_VP7	4	m	44	7	2048	292.571428571429	0	2048	NA	292.571428571429	0	7	NA	NA
405	Orang-utans	ap_VP7	4	m	45	7	1649	235.571428571429	666	983	166.5	327.666666666667	4	3	NA	NA
406	Orang-utans	ap_VP7	4	m	46	0	0	NA	0	0	NA	NA	0	0	NA	NA
407	Orang-utans	ap_VP7	4	m	47	0	0	NA	0	0	NA	NA	0	0	NA	NA
408	Orang-utans	ap_VP7	4	m	48	1	200	200	0	200	NA	200	0	1	NA	NA
409	Orang-utans	ap_VP7	4	m	49	3	1149	383	1149	0	383	NA	3	0	NA	NA
410	Orang-utans	ap_VP7	4	m	50	2	250	125	250	0	125	NA	2	0	NA	NA
411	Orang-utans	ap_VP7	4	m	51	3	1183	394.333333333333	1183	0	394.333333333333	NA	3	0	NA	NA
412	Orang-utans	ap_VP7	4	m	52	3	999	333	849	150	424.5	150	2	1	NA	NA
413	Orang-utans	ap_VP7	4	m	53	3	300	100	200	100	100	100	2	1	NA	NA
414	Orang-utans	ap_VP7	4	m	54	3	1632	544	1632	0	544	NA	3	0	NA	NA
415	Orang-utans	ap_VP7	4	m	55	4	1482	370.5	499	983	249.5	491.5	2	2	NA	NA
416	Orang-utans	ap_VP7	4	m	56	7	1848	264	1515	333	252.5	333	6	1	NA	NA
417	Orang-utans	ap_VP7	4	m	57	3	1982	660.666666666667	450	1532	450	766	1	2	NA	NA
418	Orang-utans	ap_VP7	4	m	58	3	1583	527.666666666667	0	1583	NA	527.666666666667	0	3	NA	NA
419	Orang-utans	ap_VP7	4	m	59	4	2330	582.5	2330	0	582.5	NA	4	0	NA	NA
420	Orang-utans	ap_VP7	4	m	60	6	2664	444	1515	1149	757.5	287.25	2	4	NA	NA
421	Orang-utans	ap_VP8	4	f	1	0	0	NA	0	0	NA	NA	0	0	NA	NA
422	Orang-utans	ap_VP8	4	f	2	0	0	NA	0	0	NA	NA	0	0	NA	NA
423	Orang-utans	ap_VP8	4	f	3	0	0	NA	0	0	NA	NA	0	0	NA	NA
424	Orang-utans	ap_VP8	4	f	4	6	1332	222	816	516	204	258	4	2	NA	NA
425	Orang-utans	ap_VP8	4	f	5	0	0	NA	0	0	NA	NA	0	0	NA	NA
426	Orang-utans	ap_VP8	4	f	6	0	0	NA	0	0	NA	NA	0	0	NA	NA
427	Orang-utans	ap_VP8	4	f	7	0	0	NA	0	0	NA	NA	0	0	NA	NA
428	Orang-utans	ap_VP8	4	f	8	0	0	NA	0	0	NA	NA	0	0	NA	NA
429	Orang-utans	ap_VP8	4	f	9	0	0	NA	0	0	NA	NA	0	0	NA	NA
430	Orang-utans	ap_VP8	4	f	10	8	2016	252	1349	667	269.8	222.333333333333	5	3	NA	NA
431	Orang-utans	ap_VP8	4	f	11	0	0	NA	0	0	NA	NA	0	0	NA	NA
432	Orang-utans	ap_VP8	4	f	12	0	0	NA	0	0	NA	NA	0	0	NA	NA
433	Orang-utans	ap_VP8	4	f	13	0	0	NA	0	0	NA	NA	0	0	NA	NA
434	Orang-utans	ap_VP8	4	f	14	0	0	NA	0	0	NA	NA	0	0	NA	NA
435	Orang-utans	ap_VP8	4	f	15	0	0	NA	0	0	NA	NA	0	0	NA	NA
436	Orang-utans	ap_VP8	4	f	16	0	0	NA	0	0	NA	NA	0	0	NA	NA
437	Orang-utans	ap_VP8	4	f	17	0	0	NA	0	0	NA	NA	0	0	NA	NA
438	Orang-utans	ap_VP8	4	f	18	0	0	NA	0	0	NA	NA	0	0	NA	NA
439	Orang-utans	ap_VP8	4	f	19	4	850	212.5	517	333	172.333333333333	333	3	1	NA	NA
440	Orang-utans	ap_VP8	4	f	20	0	0	NA	0	0	NA	NA	0	0	NA	NA
441	Orang-utans	ap_VP8	4	f	21	0	0	NA	0	0	NA	NA	0	0	NA	NA
442	Orang-utans	ap_VP8	4	f	22	5	1566	313.2	633	933	316.5	311	2	3	NA	NA
443	Orang-utans	ap_VP8	4	f	23	0	0	NA	0	0	NA	NA	0	0	NA	NA
444	Orang-utans	ap_VP8	4	f	24	0	0	NA	0	0	NA	NA	0	0	NA	NA
445	Orang-utans	ap_VP8	4	f	25	9	2581	286.777777777778	867	1714	216.75	342.8	4	5	NA	NA
446	Orang-utans	ap_VP8	4	f	26	0	0	NA	0	0	NA	NA	0	0	NA	NA
447	Orang-utans	ap_VP8	4	f	27	7	1983	283.285714285714	317	1666	158.5	333.2	2	5	NA	NA
448	Orang-utans	ap_VP8	4	f	28	0	0	NA	0	0	NA	NA	0	0	NA	NA
449	Orang-utans	ap_VP8	4	f	29	8	2014	251.75	799	1215	159.8	405	5	3	NA	NA
450	Orang-utans	ap_VP8	4	f	30	0	0	NA	0	0	NA	NA	0	0	NA	NA
451	Orang-utans	ap_VP8	4	f	31	0	0	NA	0	0	NA	NA	0	0	NA	NA
452	Orang-utans	ap_VP8	4	f	32	0	0	NA	0	0	NA	NA	0	0	NA	NA
453	Orang-utans	ap_VP8	4	f	33	0	0	NA	0	0	NA	NA	0	0	NA	NA
454	Orang-utans	ap_VP8	4	f	34	0	0	NA	0	0	NA	NA	0	0	NA	NA
455	Orang-utans	ap_VP8	4	f	35	0	0	NA	0	0	NA	NA	0	0	NA	NA
456	Orang-utans	ap_VP8	4	f	36	0	0	NA	0	0	NA	NA	0	0	NA	NA
457	Orang-utans	ap_VP8	4	f	37	0	0	NA	0	0	NA	NA	0	0	NA	NA
458	Orang-utans	ap_VP8	4	f	38	0	0	NA	0	0	NA	NA	0	0	NA	NA
459	Orang-utans	ap_VP8	4	f	39	0	0	NA	0	0	NA	NA	0	0	NA	NA
460	Orang-utans	ap_VP8	4	f	40	0	0	NA	0	0	NA	NA	0	0	NA	NA
461	Orang-utans	ap_VP8	4	f	41	0	0	NA	0	0	NA	NA	0	0	NA	NA
462	Orang-utans	ap_VP8	4	f	42	6	1832	305.333333333333	1149	683	287.25	341.5	4	2	NA	NA
463	Orang-utans	ap_VP8	4	f	43	0	0	NA	0	0	NA	NA	0	0	NA	NA
464	Orang-utans	ap_VP8	4	f	44	0	0	NA	0	0	NA	NA	0	0	NA	NA
465	Orang-utans	ap_VP8	4	f	45	0	0	NA	0	0	NA	NA	0	0	NA	NA
466	Orang-utans	ap_VP8	4	f	46	0	0	NA	0	0	NA	NA	0	0	NA	NA
467	Orang-utans	ap_VP8	4	f	47	0	0	NA	0	0	NA	NA	0	0	NA	NA
468	Orang-utans	ap_VP8	4	f	48	0	0	NA	0	0	NA	NA	0	0	NA	NA
469	Orang-utans	ap_VP8	4	f	49	0	0	NA	0	0	NA	NA	0	0	NA	NA
470	Orang-utans	ap_VP8	4	f	50	0	0	NA	0	0	NA	NA	0	0	NA	NA
471	Orang-utans	ap_VP8	4	f	51	0	0	NA	0	0	NA	NA	0	0	NA	NA
472	Orang-utans	ap_VP8	4	f	52	0	0	NA	0	0	NA	NA	0	0	NA	NA
473	Orang-utans	ap_VP8	4	f	53	0	0	NA	0	0	NA	NA	0	0	NA	NA
474	Orang-utans	ap_VP8	4	f	54	0	0	NA	0	0	NA	NA	0	0	NA	NA
475	Orang-utans	ap_VP8	4	f	55	1	100	100	100	0	100	NA	1	0	NA	NA
476	Orang-utans	ap_VP8	4	f	56	0	0	NA	0	0	NA	NA	0	0	NA	NA
477	Orang-utans	ap_VP8	4	f	57	0	0	NA	0	0	NA	NA	0	0	NA	NA
478	Orang-utans	ap_VP8	4	f	58	0	0	NA	0	0	NA	NA	0	0	NA	NA
479	Orang-utans	ap_VP8	4	f	59	0	0	NA	0	0	NA	NA	0	0	NA	NA
480	Orang-utans	ap_VP8	4	f	60	0	0	NA	0	0	NA	NA	0	0	NA	NA
481	Germans	de_VP1	12	f	1	7	2848	406.857142857143	2315	533	463	266.5	5	2	NA	NA
482	Germans	de_VP1	12	f	2	11	3315	301.363636363636	2898	417	322	208.5	9	2	m	TRUE
483	Germans	de_VP1	12	f	3	11	2798	254.363636363636	2382	416	264.666666666667	208	9	2	NA	NA
484	Germans	de_VP1	12	f	4	10	2747	274.7	1931	816	275.857142857143	272	7	3	NA	NA
485	Germans	de_VP1	12	f	5	12	3065	255.416666666667	1983	1082	247.875	270.5	8	4	m	TRUE
486	Germans	de_VP1	12	f	6	8	2764	345.5	2631	133	375.857142857143	133	7	1	NA	NA
487	Germans	de_VP1	12	f	7	6	3031	505.166666666667	2448	583	612	291.5	4	2	NA	NA
488	Germans	de_VP1	12	f	8	9	2415	268.333333333333	1682	733	280.333333333333	244.333333333333	6	3	m	TRUE
489	Germans	de_VP1	12	f	9	8	3230	403.75	1498	1732	374.5	433	4	4	NA	NA
490	Germans	de_VP1	12	f	10	11	2399	218.090909090909	1383	1016	197.571428571429	254	7	4	NA	NA
491	Germans	de_VP1	12	f	11	11	3079	279.909090909091	2330	749	291.25	249.666666666667	8	3	NA	NA
492	Germans	de_VP1	12	f	12	7	2881	411.571428571429	1682	1199	560.666666666667	299.75	3	4	m	TRUE
493	Germans	de_VP1	12	f	13	8	1814	226.75	1099	715	219.8	238.333333333333	5	3	NA	NA
494	Germans	de_VP1	12	f	14	9	2499	277.666666666667	2083	416	347.166666666667	138.666666666667	6	3	NA	NA
495	Germans	de_VP1	12	f	15	5	3032	606.4	3032	0	606.4	NA	5	0	NA	NA
496	Germans	de_VP1	12	f	16	7	3114	444.857142857143	2065	1049	413	524.5	5	2	NA	NA
497	Germans	de_VP1	12	f	17	8	2414	301.75	2231	183	318.714285714286	183	7	1	NA	NA
498	Germans	de_VP1	12	f	18	9	2714	301.555555555556	2264	450	323.428571428571	225	7	2	NA	NA
499	Germans	de_VP1	12	f	19	9	3114	346	2098	1016	349.666666666667	338.666666666667	6	3	m	TRUE
500	Germans	de_VP1	12	f	20	11	2815	255.909090909091	1200	1615	171.428571428571	403.75	7	4	NA	NA
501	Germans	de_VP1	12	f	21	11	2499	227.181818181818	1516	983	303.2	163.833333333333	5	6	NA	NA
502	Germans	de_VP1	12	f	22	8	3048	381	2365	683	394.166666666667	341.5	6	2	NA	NA
503	Germans	de_VP1	12	f	23	9	2833	314.777777777778	1367	1466	227.833333333333	488.666666666667	6	3	m	FALSE
504	Germans	de_VP1	12	f	24	10	2732	273.2	1466	1266	244.333333333333	316.5	6	4	NA	NA
505	Germans	de_VP1	12	f	25	15	3463	230.866666666667	2614	849	237.636363636364	212.25	11	4	NA	NA
506	Germans	de_VP1	12	f	26	11	3012	273.818181818182	1431	1581	286.2	263.5	5	6	NA	NA
507	Germans	de_VP1	12	f	27	11	2847	258.818181818182	2447	400	271.888888888889	200	9	2	m	TRUE
508	Germans	de_VP1	12	f	28	6	3048	508	2282	766	570.5	383	4	2	m	TRUE
509	Germans	de_VP1	12	f	29	7	3014	430.571428571429	2748	266	458	266	6	1	NA	NA
510	Germans	de_VP1	12	f	30	11	3115	283.181818181818	1849	1266	308.166666666667	253.2	6	5	m	TRUE
511	Germans	de_VP1	12	f	31	6	2698	449.666666666667	1150	1548	575	387	2	4	NA	NA
512	Germans	de_VP1	12	f	32	8	2816	352	1866	950	466.5	237.5	4	4	NA	NA
513	Germans	de_VP1	12	f	33	7	3131	447.285714285714	1749	1382	583	345.5	3	4	NA	NA
514	Germans	de_VP1	12	f	34	10	2399	239.9	2266	133	251.777777777778	133	9	1	NA	NA
515	Germans	de_VP1	12	f	35	12	2912	242.666666666667	2463	449	246.3	224.5	10	2	NA	NA
516	Germans	de_VP1	12	f	36	8	3115	389.375	2532	583	422	291.5	6	2	m	TRUE
517	Germans	de_VP1	12	f	37	5	2980	596	2780	200	695	200	4	1	m	TRUE
518	Germans	de_VP1	12	f	38	5	2964	592.8	2964	0	592.8	NA	5	0	m	TRUE
519	Germans	de_VP1	12	f	39	5	3197	639.4	3197	0	639.4	NA	5	0	m	TRUE
520	Germans	de_VP1	12	f	40	7	2898	414	1716	1182	429	394	4	3	NA	NA
521	Germans	de_VP1	12	f	41	11	3048	277.090909090909	1217	1831	243.4	305.166666666667	5	6	NA	NA
522	Germans	de_VP1	12	f	42	9	2898	322	1682	1216	420.5	243.2	4	5	NA	NA
523	Germans	de_VP1	12	f	43	11	2696	245.090909090909	699	1997	233	249.625	3	8	NA	NA
524	Germans	de_VP1	12	f	44	6	3030	505	2398	632	599.5	316	4	2	NA	NA
525	Germans	de_VP1	12	f	45	13	3179	244.538461538462	1981	1198	247.625	239.6	8	5	m	TRUE
526	Germans	de_VP1	12	f	46	10	3015	301.5	2748	267	343.5	133.5	8	2	NA	NA
527	Germans	de_VP1	12	f	47	10	3015	301.5	1549	1466	258.166666666667	366.5	6	4	m	TRUE
528	Germans	de_VP1	12	f	48	5	3231	646.2	899	2332	299.666666666667	1166	3	2	NA	NA
529	Germans	de_VP1	12	f	49	12	3115	259.583333333333	2865	250	286.5	125	10	2	NA	NA
530	Germans	de_VP1	12	f	50	3	2915	971.666666666667	2915	0	971.666666666667	NA	3	0	NA	NA
531	Germans	de_VP1	12	f	51	7	3047	435.285714285714	1798	1249	449.5	416.333333333333	4	3	NA	NA
532	Germans	de_VP1	12	f	52	7	3064	437.714285714286	2631	433	438.5	433	6	1	NA	NA
533	Germans	de_VP1	12	f	53	6	2781	463.5	1782	999	594	333	3	3	NA	NA
534	Germans	de_VP1	12	f	54	6	2965	494.166666666667	1166	1799	388.666666666667	599.666666666667	3	3	NA	NA
535	Germans	de_VP1	12	f	55	9	3030	336.666666666667	2331	699	333	349.5	7	2	NA	NA
536	Germans	de_VP1	12	f	56	10	2930	293	1915	1015	319.166666666667	253.75	6	4	NA	NA
537	Germans	de_VP1	12	f	57	13	3014	231.846153846154	1749	1265	291.5	180.714285714286	6	7	NA	NA
538	Germans	de_VP1	12	f	58	6	2781	463.5	2365	416	591.25	208	4	2	NA	NA
539	Germans	de_VP1	12	f	59	6	3048	508	2049	999	683	333	3	3	NA	NA
540	Germans	de_VP1	12	f	60	9	3015	335	3015	0	335	NA	9	0	NA	NA
541	Germans	de_VP10	16	f	1	5	3031	606.2	450	2581	450	645.25	1	4	NA	NA
542	Germans	de_VP10	16	f	2	6	2830	471.666666666667	1965	865	982.5	216.25	2	4	NA	NA
543	Germans	de_VP10	16	f	3	6	3048	508	899	2149	449.5	537.25	2	4	NA	NA
544	Germans	de_VP10	16	f	4	9	3033	337	1366	1667	341.5	333.4	4	5	nm	TRUE
545	Germans	de_VP10	16	f	5	6	2881	480.166666666667	633	2248	316.5	562	2	4	NA	NA
546	Germans	de_VP10	16	f	6	5	2914	582.8	1365	1549	682.5	516.333333333333	2	3	NA	NA
547	Germans	de_VP10	16	f	7	4	2881	720.25	1499	1382	1499	460.666666666667	1	3	NA	NA
548	Germans	de_VP10	16	f	8	6	3182	530.333333333333	966	2216	322	738.666666666667	3	3	NA	NA
549	Germans	de_VP10	16	f	9	6	3315	552.5	1549	1766	774.5	441.5	2	4	NA	NA
550	Germans	de_VP10	16	f	10	6	3114	519	316	2798	316	559.6	1	5	NA	NA
551	Germans	de_VP10	16	f	11	9	3248	360.888888888889	999	2249	249.75	449.8	4	5	nm	TRUE
552	Germans	de_VP10	16	f	12	7	3148	449.714285714286	833	2315	833	385.833333333333	1	6	NA	NA
553	Germans	de_VP10	16	f	13	6	3098	516.333333333333	400	2698	400	539.6	1	5	NA	NA
554	Germans	de_VP10	16	f	14	6	2797	466.166666666667	549	2248	274.5	562	2	4	NA	NA
555	Germans	de_VP10	16	f	15	8	3031	378.875	1883	1148	376.6	382.666666666667	5	3	nm	FALSE
556	Germans	de_VP10	16	f	16	5	3048	609.6	233	2815	233	703.75	1	4	NA	NA
557	Germans	de_VP10	16	f	17	7	2615	373.571428571429	800	1815	400	363	2	5	NA	NA
558	Germans	de_VP10	16	f	18	7	3431	490.142857142857	1565	1866	391.25	622	4	3	NA	NA
559	Germans	de_VP10	16	f	19	8	2932	366.5	1400	1532	466.666666666667	306.4	3	5	NA	NA
560	Germans	de_VP10	16	f	20	7	3281	468.714285714286	583	2698	291.5	539.6	2	5	nm	TRUE
561	Germans	de_VP10	16	f	21	5	3015	603	1166	1849	291.5	1849	4	1	NA	NA
562	Germans	de_VP10	16	f	22	9	2965	329.444444444444	1648	1317	329.6	329.25	5	4	nm	FALSE
563	Germans	de_VP10	16	f	23	7	2681	383	217	2464	217	410.666666666667	1	6	NA	NA
564	Germans	de_VP10	16	f	24	4	3048	762	216	2832	216	944	1	3	NA	NA
565	Germans	de_VP10	16	f	25	6	2830	471.666666666667	682	2148	227.333333333333	716	3	3	nm	TRUE
566	Germans	de_VP10	16	f	26	5	2848	569.6	2032	816	677.333333333333	408	3	2	NA	NA
567	Germans	de_VP10	16	f	27	7	3014	430.571428571429	1782	1232	445.5	410.666666666667	4	3	NA	NA
568	Germans	de_VP10	16	f	28	6	2897	482.833333333333	949	1948	316.333333333333	649.333333333333	3	3	NA	NA
569	Germans	de_VP10	16	f	29	7	2981	425.857142857143	633	2348	316.5	469.6	2	5	NA	NA
570	Germans	de_VP10	16	f	30	4	3215	803.75	883	2332	883	777.333333333333	1	3	NA	NA
571	Germans	de_VP10	16	f	31	6	3064	510.666666666667	366	2698	183	674.5	2	4	NA	NA
572	Germans	de_VP10	16	f	32	7	3048	435.428571428571	766	2282	383	456.4	2	5	nm	TRUE
573	Germans	de_VP10	16	f	33	9	2614	290.444444444444	1116	1498	372	249.666666666667	3	6	nm	TRUE
574	Germans	de_VP10	16	f	34	6	3048	508	1332	1716	444	572	3	3	NA	NA
575	Germans	de_VP10	16	f	35	4	3048	762	666	2382	333	1191	2	2	nm	TRUE
576	Germans	de_VP10	16	f	36	9	3063	340.333333333333	1865	1198	310.833333333333	399.333333333333	6	3	NA	NA
577	Germans	de_VP10	16	f	37	5	2848	569.6	1932	916	966	305.333333333333	2	3	NA	NA
578	Germans	de_VP10	16	f	38	6	3347	557.833333333333	1132	2215	377.333333333333	738.333333333333	3	3	NA	NA
579	Germans	de_VP10	16	f	39	5	3081	616.2	766	2315	383	771.666666666667	2	3	NA	NA
580	Germans	de_VP10	16	f	40	5	3298	659.6	600	2698	600	674.5	1	4	NA	NA
581	Germans	de_VP10	16	f	41	6	2830	471.666666666667	266	2564	266	512.8	1	5	NA	NA
582	Germans	de_VP10	16	f	42	10	3346	334.6	849	2497	424.5	312.125	2	8	nm	TRUE
583	Germans	de_VP10	16	f	43	8	2716	339.5	1799	917	359.8	305.666666666667	5	3	NA	NA
584	Germans	de_VP10	16	f	44	7	3014	430.571428571429	350	2664	350	444	1	6	NA	NA
585	Germans	de_VP10	16	f	45	9	3147	349.666666666667	1649	1498	329.8	374.5	5	4	NA	NA
586	Germans	de_VP10	16	f	46	4	2947	736.75	682	2265	341	1132.5	2	2	nm	TRUE
587	Germans	de_VP10	16	f	47	6	3281	546.833333333333	1482	1799	494	599.666666666667	3	3	NA	NA
588	Germans	de_VP10	16	f	48	6	3099	516.5	916	2183	305.333333333333	727.666666666667	3	3	NA	NA
589	Germans	de_VP10	16	f	49	7	2829	404.142857142857	848	1981	282.666666666667	495.25	3	4	NA	NA
590	Germans	de_VP10	16	f	50	8	2832	354	1199	1633	299.75	408.25	4	4	nm	TRUE
591	Germans	de_VP10	16	f	51	3	3048	1016	233	2815	233	1407.5	1	2	NA	NA
592	Germans	de_VP10	16	f	52	10	2764	276.4	1082	1682	270.5	280.333333333333	4	6	NA	NA
593	Germans	de_VP10	16	f	53	5	2631	526.2	2148	483	716	241.5	3	2	NA	NA
594	Germans	de_VP10	16	f	54	6	2798	466.333333333333	450	2348	225	587	2	4	NA	NA
595	Germans	de_VP10	16	f	55	12	3015	251.25	1100	1915	220	273.571428571429	5	7	NA	NA
596	Germans	de_VP10	16	f	56	7	3146	449.428571428571	2081	1065	520.25	355	4	3	nm	FALSE
597	Germans	de_VP10	16	f	57	8	3030	378.75	1281	1749	256.2	583	5	3	NA	NA
598	Germans	de_VP10	16	f	58	7	3016	430.857142857143	1149	1867	574.5	373.4	2	5	nm	TRUE
599	Germans	de_VP10	16	f	59	6	3030	505	183	2847	183	569.4	1	5	NA	NA
600	Germans	de_VP10	16	f	60	4	3114	778.5	1632	1482	816	741	2	2	nm	FALSE
601	Germans	de_VP11	10	f	1	2	1116	558	1116	0	558	NA	2	0	nm	FALSE
602	Germans	de_VP11	10	f	2	2	1616	808	900	716	900	716	1	1	NA	NA
603	Germans	de_VP11	10	f	3	1	10943	10943	10943	0	10943	NA	1	0	NA	NA
604	Germans	de_VP11	10	f	4	3	2449	816.333333333333	2249	200	1124.5	200	2	1	NA	NA
605	Germans	de_VP11	10	f	5	5	3631	726.2	2831	800	943.666666666667	400	3	2	NA	NA
606	Germans	de_VP11	10	f	6	5	3265	653	467	2798	233.5	932.666666666667	2	3	NA	NA
607	Germans	de_VP11	10	f	7	5	2098	419.6	1448	650	482.666666666667	325	3	2	nm	FALSE
608	Germans	de_VP11	10	f	8	7	2915	416.428571428571	1899	1016	474.75	338.666666666667	4	3	NA	NA
609	Germans	de_VP11	10	f	9	4	2882	720.5	799	2083	799	694.333333333333	1	3	NA	NA
610	Germans	de_VP11	10	f	10	1	3098	3098	0	3098	NA	3098	0	1	NA	NA
611	Germans	de_VP11	10	f	11	3	1199	399.666666666667	833	366	416.5	366	2	1	NA	NA
612	Germans	de_VP11	10	f	12	6	3347	557.833333333333	2248	1099	562	549.5	4	2	NA	NA
613	Germans	de_VP11	10	f	13	4	2081	520.25	366	1715	366	571.666666666667	1	3	NA	NA
614	Germans	de_VP11	10	f	14	1	2282	2282	0	2282	NA	2282	0	1	NA	NA
615	Germans	de_VP11	10	f	15	4	3081	770.25	2165	916	721.666666666667	916	3	1	NA	NA
616	Germans	de_VP11	10	f	16	0	0	NA	0	0	NA	NA	0	0	nm	NA
617	Germans	de_VP11	10	f	17	1	5280	5280	5280	0	5280	NA	1	0	NA	NA
618	Germans	de_VP11	10	f	18	7	1982	283.142857142857	1449	533	289.8	266.5	5	2	NA	NA
619	Germans	de_VP11	10	f	19	4	3115	778.75	2032	1083	2032	361	1	3	NA	NA
620	Germans	de_VP11	10	f	20	0	0	NA	0	0	NA	NA	0	0	NA	NA
621	Germans	de_VP11	10	f	21	6	3431	571.833333333333	2898	533	724.5	266.5	4	2	NA	NA
622	Germans	de_VP11	10	f	22	5	2798	559.6	433	2365	433	591.25	1	4	NA	NA
623	Germans	de_VP11	10	f	23	5	3382	676.4	1849	1533	924.5	511	2	3	NA	NA
624	Germans	de_VP11	10	f	24	3	2731	910.333333333333	216	2515	216	1257.5	1	2	nm	TRUE
625	Germans	de_VP11	10	f	25	3	2898	966	2565	333	1282.5	333	2	1	NA	NA
626	Germans	de_VP11	10	f	26	5	2697	539.4	1615	1082	538.333333333333	541	3	2	nm	FALSE
627	Germans	de_VP11	10	f	27	5	2998	599.6	2016	982	1008	327.333333333333	2	3	NA	NA
628	Germans	de_VP11	10	f	28	4	2831	707.75	1715	1116	571.666666666667	1116	3	1	NA	NA
629	Germans	de_VP11	10	f	29	2	3015	1507.5	1016	1999	1016	1999	1	1	NA	NA
630	Germans	de_VP11	10	f	30	1	2032	2032	2032	0	2032	NA	1	0	NA	NA
631	Germans	de_VP11	10	f	31	1	999	999	999	0	999	NA	1	0	nm	FALSE
632	Germans	de_VP11	10	f	32	6	2947	491.166666666667	1248	1699	312	849.5	4	2	NA	NA
633	Germans	de_VP11	10	f	33	4	3281	820.25	783	2498	783	832.666666666667	1	3	NA	NA
634	Germans	de_VP11	10	f	34	3	3064	1021.33333333333	250	2814	250	1407	1	2	NA	NA
635	Germans	de_VP11	10	f	35	5	2748	549.6	1466	1282	1466	320.5	1	4	NA	NA
636	Germans	de_VP11	10	f	36	6	2931	488.5	1666	1265	555.333333333333	421.666666666667	3	3	NA	NA
637	Germans	de_VP11	10	f	37	3	3365	1121.66666666667	1599	1766	1599	883	1	2	NA	NA
638	Germans	de_VP11	10	f	38	1	283	283	0	283	NA	283	0	1	NA	NA
639	Germans	de_VP11	10	f	39	3	2981	993.666666666667	2082	899	1041	899	2	1	NA	NA
640	Germans	de_VP11	10	f	40	5	2948	589.6	1399	1549	466.333333333333	774.5	3	2	nm	TRUE
641	Germans	de_VP11	10	f	41	3	3015	1005	433	2582	433	1291	1	2	NA	NA
642	Germans	de_VP11	10	f	42	4	2915	728.75	616	2299	308	1149.5	2	2	NA	NA
643	Germans	de_VP11	10	f	43	0	0	NA	0	0	NA	NA	0	0	NA	NA
644	Germans	de_VP11	10	f	44	4	2898	724.5	250	2648	250	882.666666666667	1	3	nm	TRUE
645	Germans	de_VP11	10	f	45	5	2898	579.6	2199	699	733	349.5	3	2	NA	NA
646	Germans	de_VP11	10	f	46	6	2997	499.5	1932	1065	644	355	3	3	NA	NA
647	Germans	de_VP11	10	f	47	4	2648	662	1832	816	916	408	2	2	NA	NA
648	Germans	de_VP11	10	f	48	7	3181	454.428571428571	2165	1016	541.25	338.666666666667	4	3	nm	FALSE
649	Germans	de_VP11	10	f	49	1	5280	5280	5280	0	5280	NA	1	0	NA	NA
650	Germans	de_VP11	10	f	50	5	2781	556.2	416	2365	416	591.25	1	4	NA	NA
651	Germans	de_VP11	10	f	51	6	2647	441.166666666667	1981	666	495.25	333	4	2	nm	FALSE
652	Germans	de_VP11	10	f	52	4	2965	741.25	2049	916	1024.5	458	2	2	nm	FALSE
653	Germans	de_VP11	10	f	53	4	2965	741.25	2515	450	838.333333333333	450	3	1	nm	FALSE
654	Germans	de_VP11	10	f	54	0	0	NA	0	0	NA	NA	0	0	nm	NA
655	Germans	de_VP11	10	f	55	4	2832	708	2166	666	1083	333	2	2	nm	FALSE
656	Germans	de_VP11	10	f	56	5	2449	489.8	1733	716	577.666666666667	358	3	2	NA	NA
657	Germans	de_VP11	10	f	57	4	2981	745.25	2598	383	866	383	3	1	NA	NA
658	Germans	de_VP11	10	f	58	4	2549	637.25	666	1883	666	627.666666666667	1	3	NA	NA
659	Germans	de_VP11	10	f	59	1	2931	2931	2931	0	2931	NA	1	0	nm	FALSE
660	Germans	de_VP11	10	f	60	7	2731	390.142857142857	899	1832	299.666666666667	458	3	4	NA	NA
661	Germans	de_VP12	11	m	1	7	2332	333.142857142857	1549	783	516.333333333333	195.75	3	4	NA	NA
662	Germans	de_VP12	11	m	2	10	2415	241.5	1833	582	229.125	291	8	2	NA	NA
663	Germans	de_VP12	11	m	3	8	2715	339.375	1866	849	373.2	283	5	3	nm	FALSE
664	Germans	de_VP12	11	m	4	9	2465	273.888888888889	2115	350	302.142857142857	175	7	2	NA	NA
665	Germans	de_VP12	11	m	5	4	2932	733	2049	883	683	883	3	1	NA	NA
666	Germans	de_VP12	11	m	6	7	3131	447.285714285714	2431	700	486.2	350	5	2	nm	FALSE
667	Germans	de_VP12	11	m	7	11	2980	270.909090909091	1515	1465	252.5	293	6	5	NA	NA
668	Germans	de_VP12	11	m	8	5	2382	476.4	1583	799	395.75	799	4	1	NA	NA
669	Germans	de_VP12	11	m	9	11	2848	258.909090909091	1615	1233	269.166666666667	246.6	6	5	nm	FALSE
670	Germans	de_VP12	11	m	10	11	2814	255.818181818182	1865	949	266.428571428571	237.25	7	4	nm	FALSE
671	Germans	de_VP12	11	m	11	8	3248	406	2215	1033	369.166666666667	516.5	6	2	NA	NA
672	Germans	de_VP12	11	m	12	6	2898	483	2648	250	529.6	250	5	1	NA	NA
673	Germans	de_VP12	11	m	13	9	2463	273.666666666667	1597	866	266.166666666667	288.666666666667	6	3	nm	FALSE
674	Germans	de_VP12	11	m	14	10	2512	251.2	1647	865	235.285714285714	288.333333333333	7	3	nm	FALSE
675	Germans	de_VP12	11	m	15	1	4131	4131	4131	0	4131	NA	1	0	NA	NA
676	Germans	de_VP12	11	m	16	9	2846	316.222222222222	1781	1065	445.25	213	4	5	NA	NA
677	Germans	de_VP12	11	m	17	7	2764	394.857142857143	1698	1066	424.5	355.333333333333	4	3	m	TRUE
678	Germans	de_VP12	11	m	18	8	2864	358	1282	1582	427.333333333333	316.4	3	5	m	FALSE
679	Germans	de_VP12	11	m	19	11	2979	270.818181818182	2447	532	271.888888888889	266	9	2	NA	NA
680	Germans	de_VP12	11	m	20	3	1048	349.333333333333	1048	0	349.333333333333	NA	3	0	NA	NA
681	Germans	de_VP12	11	m	21	10	2531	253.1	832	1699	277.333333333333	242.714285714286	3	7	nm	TRUE
682	Germans	de_VP12	11	m	22	2	2565	1282.5	2565	0	1282.5	NA	2	0	NA	NA
683	Germans	de_VP12	11	m	23	8	2548	318.5	1432	1116	238.666666666667	558	6	2	NA	NA
684	Germans	de_VP12	11	m	24	9	2715	301.666666666667	1399	1316	349.75	263.2	4	5	NA	NA
685	Germans	de_VP12	11	m	25	11	2464	224	1214	1250	202.333333333333	250	6	5	NA	NA
686	Germans	de_VP12	11	m	26	8	2217	277.125	1583	634	316.6	211.333333333333	5	3	NA	NA
687	Germans	de_VP12	11	m	27	9	3081	342.333333333333	2398	683	342.571428571429	341.5	7	2	NA	NA
688	Germans	de_VP12	11	m	28	8	2648	331	783	1865	261	373	3	5	NA	NA
689	Germans	de_VP12	11	m	29	9	2465	273.888888888889	1699	766	339.8	191.5	5	4	nm	FALSE
690	Germans	de_VP12	11	m	30	11	2298	208.909090909091	1483	815	211.857142857143	203.75	7	4	NA	NA
691	Germans	de_VP12	11	m	31	8	2231	278.875	1831	400	261.571428571429	400	7	1	NA	NA
692	Germans	de_VP12	11	m	32	8	2415	301.875	2182	233	363.666666666667	116.5	6	2	NA	NA
693	Germans	de_VP12	11	m	33	10	2948	294.8	1916	1032	273.714285714286	344	7	3	NA	NA
694	Germans	de_VP12	11	m	34	9	2565	285	1566	999	261	333	6	3	m	TRUE
695	Germans	de_VP12	11	m	35	6	2847	474.5	1665	1182	416.25	591	4	2	NA	NA
696	Germans	de_VP12	11	m	36	11	2763	251.181818181818	1980	783	247.5	261	8	3	NA	NA
697	Germans	de_VP12	11	m	37	8	2499	312.375	1566	933	313.2	311	5	3	NA	NA
698	Germans	de_VP12	11	m	38	7	2713	387.571428571429	1981	732	495.25	244	4	3	NA	NA
699	Germans	de_VP12	11	m	39	5	2432	486.4	2432	0	486.4	NA	5	0	NA	NA
700	Germans	de_VP12	11	m	40	4	2748	687	2748	0	687	NA	4	0	NA	NA
701	Germans	de_VP12	11	m	41	10	2564	256.4	1115	1449	278.75	241.5	4	6	nm	TRUE
702	Germans	de_VP12	11	m	42	2	2066	1033	183	1883	183	1883	1	1	NA	NA
703	Germans	de_VP12	11	m	43	11	2748	249.818181818182	1615	1133	201.875	377.666666666667	8	3	nm	FALSE
704	Germans	de_VP12	11	m	44	10	2665	266.5	1183	1482	236.6	296.4	5	5	NA	NA
705	Germans	de_VP12	11	m	45	8	2664	333	1715	949	428.75	237.25	4	4	NA	NA
706	Germans	de_VP12	11	m	46	4	2382	595.5	1333	1049	666.5	524.5	2	2	NA	NA
707	Germans	de_VP12	11	m	47	7	2714	387.714285714286	1482	1232	370.5	410.666666666667	4	3	NA	NA
708	Germans	de_VP12	11	m	48	6	2865	477.5	2265	600	453	600	5	1	NA	NA
709	Germans	de_VP12	11	m	49	10	2567	256.7	667	1900	222.333333333333	271.428571428571	3	7	nm	TRUE
710	Germans	de_VP12	11	m	50	11	2364	214.909090909091	1498	866	214	216.5	7	4	NA	NA
711	Germans	de_VP12	11	m	51	7	2731	390.142857142857	2248	483	449.6	241.5	5	2	NA	NA
712	Germans	de_VP12	11	m	52	11	2566	233.272727272727	1050	1516	350	189.5	3	8	NA	NA
713	Germans	de_VP12	11	m	53	9	2450	272.222222222222	1533	917	255.5	305.666666666667	6	3	NA	NA
714	Germans	de_VP12	11	m	54	8	2014	251.75	1015	999	203	333	5	3	NA	NA
715	Germans	de_VP12	11	m	55	6	2631	438.5	2249	382	562.25	191	4	2	NA	NA
716	Germans	de_VP12	11	m	56	6	2697	449.5	2281	416	570.25	208	4	2	NA	NA
717	Germans	de_VP12	11	m	57	11	3230	293.636363636364	649	2581	324.5	286.777777777778	2	9	nm	TRUE
718	Germans	de_VP12	11	m	58	8	2065	258.125	1316	749	263.2	249.666666666667	5	3	NA	NA
719	Germans	de_VP12	11	m	59	8	2581	322.625	1449	1132	483	226.4	3	5	NA	NA
720	Germans	de_VP12	11	m	60	8	2232	279	383	1849	191.5	308.166666666667	2	6	NA	NA
721	Germans	de_VP13	12	m	1	7	3230	461.428571428571	1032	2198	344	549.5	3	4	NA	NA
722	Germans	de_VP13	12	m	2	7	3099	442.714285714286	866	2233	433	446.6	2	5	NA	NA
723	Germans	de_VP13	12	m	3	8	3146	393.25	866	2280	433	380	2	6	NA	NA
724	Germans	de_VP13	12	m	4	4	2532	633	1516	1016	505.333333333333	1016	3	1	nm	FALSE
725	Germans	de_VP13	12	m	5	10	3197	319.7	1232	1965	308	327.5	4	6	NA	NA
726	Germans	de_VP13	12	m	6	8	2865	358.125	1832	1033	366.4	344.333333333333	5	3	NA	NA
727	Germans	de_VP13	12	m	7	3	3248	1082.66666666667	2432	816	2432	408	1	2	NA	NA
728	Germans	de_VP13	12	m	8	9	2863	318.111111111111	1565	1298	313	324.5	5	4	NA	NA
729	Germans	de_VP13	12	m	9	1	216	216	0	216	NA	216	0	1	NA	NA
730	Germans	de_VP13	12	m	10	9	2947	327.444444444444	1282	1665	427.333333333333	277.5	3	6	NA	NA
731	Germans	de_VP13	12	m	11	1	1566	1566	1566	0	1566	NA	1	0	nm	FALSE
732	Germans	de_VP13	12	m	12	0	0	NA	0	0	NA	NA	0	0	NA	NA
733	Germans	de_VP13	12	m	13	9	3315	368.333333333333	1699	1616	339.8	404	5	4	NA	NA
734	Germans	de_VP13	12	m	14	12	3263	271.916666666667	1865	1398	266.428571428571	279.6	7	5	NA	NA
735	Germans	de_VP13	12	m	15	9	3248	360.888888888889	2033	1215	406.6	303.75	5	4	nm	FALSE
736	Germans	de_VP13	12	m	16	4	2913	728.25	1115	1798	557.5	899	2	2	NA	NA
737	Germans	de_VP13	12	m	17	9	3414	379.333333333333	1615	1799	323	449.75	5	4	NA	NA
738	Germans	de_VP13	12	m	18	6	633	105.5	483	150	96.6	150	5	1	NA	NA
739	Germans	de_VP13	12	m	19	7	3065	437.857142857143	899	2166	299.666666666667	541.5	3	4	NA	NA
740	Germans	de_VP13	12	m	20	10	3146	314.6	1631	1515	326.2	303	5	5	m	TRUE
741	Germans	de_VP13	12	m	21	7	3030	432.857142857143	1149	1881	383	470.25	3	4	NA	NA
742	Germans	de_VP13	12	m	22	10	3216	321.6	1350	1866	270	373.2	5	5	nm	TRUE
743	Germans	de_VP13	12	m	23	6	3365	560.833333333333	1383	1982	691.5	495.5	2	4	NA	NA
744	Germans	de_VP13	12	m	24	7	3063	437.571428571429	732	2331	366	466.2	2	5	NA	NA
745	Germans	de_VP13	12	m	25	0	0	NA	0	0	NA	NA	0	0	nm	NA
746	Germans	de_VP13	12	m	26	1	183	183	0	183	NA	183	0	1	NA	NA
747	Germans	de_VP13	12	m	27	6	1949	324.833333333333	1016	933	508	233.25	2	4	NA	NA
748	Germans	de_VP13	12	m	28	0	0	NA	0	0	NA	NA	0	0	NA	NA
749	Germans	de_VP13	12	m	29	6	2815	469.166666666667	1216	1599	608	399.75	2	4	NA	NA
750	Germans	de_VP13	12	m	30	1	1449	1449	0	1449	NA	1449	0	1	NA	NA
751	Germans	de_VP13	12	m	31	7	2214	316.285714285714	433	1781	216.5	356.2	2	5	NA	NA
752	Germans	de_VP13	12	m	32	3	2965	988.333333333333	2299	666	2299	333	1	2	nm	FALSE
753	Germans	de_VP13	12	m	33	6	3215	535.833333333333	1865	1350	621.666666666667	450	3	3	nm	FALSE
754	Germans	de_VP13	12	m	34	7	3180	454.285714285714	1848	1332	616	333	3	4	NA	NA
755	Germans	de_VP13	12	m	35	7	3297	471	2099	1198	699.666666666667	299.5	3	4	nm	FALSE
756	Germans	de_VP13	12	m	36	0	0	NA	0	0	NA	NA	0	0	NA	NA
757	Germans	de_VP13	12	m	37	6	3131	521.833333333333	1665	1466	555	488.666666666667	3	3	NA	NA
758	Germans	de_VP13	12	m	38	8	3216	402	1933	1283	322.166666666667	641.5	6	2	NA	NA
759	Germans	de_VP13	12	m	39	5	1965	393	1449	516	483	258	3	2	NA	NA
760	Germans	de_VP13	12	m	40	7	2848	406.857142857143	1582	1266	395.5	422	4	3	NA	NA
761	Germans	de_VP13	12	m	41	8	2731	341.375	1798	933	359.6	311	5	3	NA	NA
762	Germans	de_VP13	12	m	42	8	3063	382.875	1481	1582	493.666666666667	316.4	3	5	nm	TRUE
763	Germans	de_VP13	12	m	43	8	3064	383	732	2332	366	388.666666666667	2	6	NA	NA
764	Germans	de_VP13	12	m	44	7	2782	397.428571428571	1549	1233	387.25	411	4	3	NA	NA
765	Germans	de_VP13	12	m	45	7	3014	430.571428571429	516	2498	258	499.6	2	5	NA	NA
766	Germans	de_VP13	12	m	46	0	0	NA	0	0	NA	NA	0	0	m	NA
767	Germans	de_VP13	12	m	47	7	2864	409.142857142857	782	2082	260.666666666667	520.5	3	4	NA	NA
768	Germans	de_VP13	12	m	48	4	2049	512.25	1166	883	583	441.5	2	2	NA	NA
769	Germans	de_VP13	12	m	49	3	2865	955	616	2249	308	2249	2	1	NA	NA
770	Germans	de_VP13	12	m	50	9	2880	320	2364	516	337.714285714286	258	7	2	m	TRUE
771	Germans	de_VP13	12	m	51	8	3298	412.25	1965	1333	393	444.333333333333	5	3	NA	NA
772	Germans	de_VP13	12	m	52	7	2898	414	1915	983	383	491.5	5	2	NA	NA
773	Germans	de_VP13	12	m	53	8	3079	384.875	1581	1498	395.25	374.5	4	4	NA	NA
774	Germans	de_VP13	12	m	54	9	2965	329.444444444444	1649	1316	274.833333333333	438.666666666667	6	3	NA	NA
775	Germans	de_VP13	12	m	55	7	2599	371.285714285714	1566	1033	313.2	516.5	5	2	NA	NA
776	Germans	de_VP13	12	m	56	7	3148	449.714285714286	1415	1733	353.75	577.666666666667	4	3	nm	TRUE
777	Germans	de_VP13	12	m	57	6	2932	488.666666666667	950	1982	316.666666666667	660.666666666667	3	3	NA	NA
778	Germans	de_VP13	12	m	58	9	3198	355.333333333333	1716	1482	429	296.4	4	5	nm	FALSE
779	Germans	de_VP13	12	m	59	8	2882	360.25	1199	1683	399.666666666667	336.6	3	5	NA	NA
780	Germans	de_VP13	12	m	60	9	3081	342.333333333333	2165	916	360.833333333333	305.333333333333	6	3	nm	FALSE
781	Germans	de_VP14	18	f	1	6	3197	532.833333333333	1682	1515	841	378.75	2	4	NA	NA
782	Germans	de_VP14	18	f	2	9	2899	322.111111111111	2066	833	344.333333333333	277.666666666667	6	3	nm	FALSE
783	Germans	de_VP14	18	f	3	9	3030	336.666666666667	1849	1181	369.8	295.25	5	4	NA	NA
784	Germans	de_VP14	18	f	4	11	3313	301.181818181818	1398	1915	349.5	273.571428571429	4	7	NA	NA
785	Germans	de_VP14	18	f	5	9	2798	310.888888888889	1549	1249	309.8	312.25	5	4	m	TRUE
786	Germans	de_VP14	18	f	6	5	3215	643	1699	1516	849.5	505.333333333333	2	3	NA	NA
787	Germans	de_VP14	18	f	7	8	2845	355.625	1499	1346	374.75	336.5	4	4	NA	NA
788	Germans	de_VP14	18	f	8	8	2979	372.375	1215	1764	405	352.8	3	5	m	FALSE
789	Germans	de_VP14	18	f	9	9	2714	301.555555555556	1582	1132	316.4	283	5	4	NA	NA
790	Germans	de_VP14	18	f	10	6	2931	488.5	1566	1365	522	455	3	3	NA	NA
791	Germans	de_VP14	18	f	11	7	3081	440.142857142857	1599	1482	399.75	494	4	3	NA	NA
792	Germans	de_VP14	18	f	12	9	3047	338.555555555556	1432	1615	477.333333333333	269.166666666667	3	6	nm	TRUE
793	Germans	de_VP14	18	f	13	9	2963	329.222222222222	1448	1515	362	303	4	5	NA	NA
794	Germans	de_VP14	18	f	14	10	2963	296.3	1598	1365	319.6	273	5	5	NA	NA
795	Germans	de_VP14	18	f	15	10	3133	313.3	1900	1233	380	246.6	5	5	NA	NA
796	Germans	de_VP14	18	f	16	9	2931	325.666666666667	982	1949	327.333333333333	324.833333333333	3	6	NA	NA
797	Germans	de_VP14	18	f	17	7	3548	506.857142857143	1982	1566	660.666666666667	391.5	3	4	NA	NA
798	Germans	de_VP14	18	f	18	7	3264	466.285714285714	2065	1199	516.25	399.666666666667	4	3	NA	NA
799	Germans	de_VP14	18	f	19	8	3081	385.125	2032	1049	406.4	349.666666666667	5	3	nm	FALSE
800	Germans	de_VP14	18	f	20	9	2980	331.111111111111	1632	1348	326.4	337	5	4	NA	NA
801	Germans	de_VP14	18	f	21	7	2864	409.142857142857	2364	500	472.8	250	5	2	NA	NA
802	Germans	de_VP14	18	f	22	10	2962	296.2	1281	1681	320.25	280.166666666667	4	6	NA	NA
803	Germans	de_VP14	18	f	23	9	3032	336.888888888889	1932	1100	483	220	4	5	nm	FALSE
804	Germans	de_VP14	18	f	24	7	3047	435.285714285714	2131	916	426.2	458	5	2	NA	NA
805	Germans	de_VP14	18	f	25	8	3098	387.25	1199	1899	239.8	633	5	3	NA	NA
806	Germans	de_VP14	18	f	26	8	3430	428.75	1482	1948	494	389.6	3	5	NA	NA
807	Germans	de_VP14	18	f	27	5	3015	603	2132	883	710.666666666667	441.5	3	2	m	TRUE
808	Germans	de_VP14	18	f	28	8	2766	345.75	1517	1249	303.4	416.333333333333	5	3	m	TRUE
809	Germans	de_VP14	18	f	29	6	2965	494.166666666667	2632	333	526.4	333	5	1	NA	NA
810	Germans	de_VP14	18	f	30	10	3181	318.1	2215	966	316.428571428571	322	7	3	nm	FALSE
811	Germans	de_VP14	18	f	31	10	2997	299.7	1932	1065	483	177.5	4	6	NA	NA
812	Germans	de_VP14	18	f	32	9	3015	335	1783	1232	594.333333333333	205.333333333333	3	6	NA	NA
813	Germans	de_VP14	18	f	33	7	3049	435.571428571429	1350	1699	337.5	566.333333333333	4	3	NA	NA
814	Germans	de_VP14	18	f	34	7	3031	433	1466	1565	488.666666666667	391.25	3	4	NA	NA
815	Germans	de_VP14	18	f	35	10	3066	306.6	1950	1116	325	279	6	4	NA	NA
816	Germans	de_VP14	18	f	36	9	3032	336.888888888889	1550	1482	387.5	296.4	4	5	m	TRUE
817	Germans	de_VP14	18	f	37	5	3114	622.8	1216	1898	608	632.666666666667	2	3	m	FALSE
818	Germans	de_VP14	18	f	38	8	3065	383.125	933	2132	466.5	355.333333333333	2	6	m	FALSE
819	Germans	de_VP14	18	f	39	7	2781	397.285714285714	2032	749	508	249.666666666667	4	3	m	TRUE
820	Germans	de_VP14	18	f	40	9	3081	342.333333333333	1366	1715	341.5	343	4	5	NA	NA
821	Germans	de_VP14	18	f	41	9	2847	316.333333333333	1431	1416	357.75	283.2	4	5	NA	NA
822	Germans	de_VP14	18	f	42	9	2680	297.777777777778	1065	1615	355	269.166666666667	3	6	NA	NA
823	Germans	de_VP14	18	f	43	10	3030	303	800	2230	266.666666666667	318.571428571429	3	7	NA	NA
824	Germans	de_VP14	18	f	44	9	3097	344.111111111111	1815	1282	363	320.5	5	4	NA	NA
825	Germans	de_VP14	18	f	45	8	2915	364.375	1882	1033	376.4	344.333333333333	5	3	m	TRUE
826	Germans	de_VP14	18	f	46	8	3015	376.875	1416	1599	283.2	533	5	3	NA	NA
827	Germans	de_VP14	18	f	47	11	3130	284.545454545455	1332	1798	266.4	299.666666666667	5	6	m	FALSE
828	Germans	de_VP14	18	f	48	6	3064	510.666666666667	2248	816	562	408	4	2	NA	NA
829	Germans	de_VP14	18	f	49	8	2881	360.125	1632	1249	408	312.25	4	4	NA	NA
830	Germans	de_VP14	18	f	50	13	3178	244.461538461538	1880	1298	235	259.6	8	5	NA	NA
831	Germans	de_VP14	18	f	51	9	3014	334.888888888889	1481	1533	296.2	383.25	5	4	NA	NA
832	Germans	de_VP14	18	f	52	10	2814	281.4	1332	1482	266.4	296.4	5	5	NA	NA
833	Germans	de_VP14	18	f	53	7	3080	440	2198	882	549.5	294	4	3	NA	NA
834	Germans	de_VP14	18	f	54	7	3047	435.285714285714	2614	433	435.666666666667	433	6	1	NA	NA
835	Germans	de_VP14	18	f	55	9	3048	338.666666666667	1499	1549	374.75	309.8	4	5	NA	NA
836	Germans	de_VP14	18	f	56	10	2832	283.2	1732	1100	288.666666666667	275	6	4	NA	NA
837	Germans	de_VP14	18	f	57	8	2912	364	2063	849	343.833333333333	424.5	6	2	NA	NA
838	Germans	de_VP14	18	f	58	8	3045	380.625	1680	1365	336	455	5	3	NA	NA
839	Germans	de_VP14	18	f	59	9	3030	336.666666666667	1947	1083	324.5	361	6	3	NA	NA
840	Germans	de_VP14	18	f	60	9	3016	335.111111111111	1933	1083	276.142857142857	541.5	7	2	NA	NA
841	Germans	de_VP15	10	m	1	7	2830	404.285714285714	1682	1148	420.5	382.666666666667	4	3	NA	NA
842	Germans	de_VP15	10	m	2	5	3215	643	2882	333	720.5	333	4	1	NA	NA
843	Germans	de_VP15	10	m	3	4	3281	820.25	2881	400	960.333333333333	400	3	1	m	TRUE
844	Germans	de_VP15	10	m	4	8	2631	328.875	1649	982	412.25	245.5	4	4	NA	NA
845	Germans	de_VP15	10	m	5	8	2832	354	1966	866	491.5	216.5	4	4	NA	NA
846	Germans	de_VP15	10	m	6	7	3148	449.714285714286	2465	683	493	341.5	5	2	nm	FALSE
847	Germans	de_VP15	10	m	7	7	3013	430.428571428571	2031	982	507.75	327.333333333333	4	3	NA	NA
848	Germans	de_VP15	10	m	8	8	2915	364.375	1782	1133	356.4	377.666666666667	5	3	NA	NA
849	Germans	de_VP15	10	m	9	7	3066	438	1699	1367	566.333333333333	341.75	3	4	nm	FALSE
850	Germans	de_VP15	10	m	10	3	2215	738.333333333333	1865	350	932.5	350	2	1	m	TRUE
851	Germans	de_VP15	10	m	11	6	3164	527.333333333333	1582	1582	395.5	791	4	2	NA	NA
852	Germans	de_VP15	10	m	12	8	3230	403.75	1649	1581	412.25	395.25	4	4	NA	NA
853	Germans	de_VP15	10	m	13	7	2699	385.571428571429	1150	1549	287.5	516.333333333333	4	3	nm	TRUE
854	Germans	de_VP15	10	m	14	4	2931	732.75	1899	1032	949.5	516	2	2	nm	FALSE
855	Germans	de_VP15	10	m	15	7	2865	409.285714285714	1666	1199	555.333333333333	299.75	3	4	NA	NA
856	Germans	de_VP15	10	m	16	7	2681	383	1582	1099	395.5	366.333333333333	4	3	NA	NA
857	Germans	de_VP15	10	m	17	6	3180	530	1648	1532	549.333333333333	510.666666666667	3	3	nm	FALSE
858	Germans	de_VP15	10	m	18	8	3281	410.125	1732	1549	433	387.25	4	4	nm	FALSE
859	Germans	de_VP15	10	m	19	6	3298	549.666666666667	1283	2015	641.5	503.75	2	4	NA	NA
860	Germans	de_VP15	10	m	20	5	2614	522.8	1882	732	627.333333333333	366	3	2	NA	NA
861	Germans	de_VP15	10	m	21	9	2964	329.333333333333	1632	1332	326.4	333	5	4	nm	FALSE
862	Germans	de_VP15	10	m	22	9	2532	281.333333333333	1117	1415	279.25	283	4	5	NA	NA
863	Germans	de_VP15	10	m	23	8	2964	370.5	2648	316	378.285714285714	316	7	1	NA	NA
864	Germans	de_VP15	10	m	24	6	2948	491.333333333333	1549	1399	387.25	699.5	4	2	NA	NA
865	Germans	de_VP15	10	m	25	7	2414	344.857142857143	882	1532	294	383	3	4	NA	NA
866	Germans	de_VP15	10	m	26	6	2698	449.666666666667	2099	599	524.75	299.5	4	2	NA	NA
867	Germans	de_VP15	10	m	27	6	2365	394.166666666667	1899	466	474.75	233	4	2	NA	NA
868	Germans	de_VP15	10	m	28	8	3015	376.875	1799	1216	359.8	405.333333333333	5	3	NA	NA
869	Germans	de_VP15	10	m	29	6	2948	491.333333333333	1949	999	487.25	499.5	4	2	m	TRUE
870	Germans	de_VP15	10	m	30	6	3014	502.333333333333	1798	1216	449.5	608	4	2	NA	NA
871	Germans	de_VP15	10	m	31	8	2648	331	1632	1016	326.4	338.666666666667	5	3	NA	NA
872	Germans	de_VP15	10	m	32	8	2799	349.875	1133	1666	377.666666666667	333.2	3	5	NA	NA
873	Germans	de_VP15	10	m	33	8	3031	378.875	1549	1482	387.25	370.5	4	4	NA	NA
874	Germans	de_VP15	10	m	34	4	1432	358	366	1066	366	355.333333333333	1	3	nm	TRUE
875	Germans	de_VP15	10	m	35	5	1165	233	383	782	191.5	260.666666666667	2	3	NA	NA
876	Germans	de_VP15	10	m	36	6	2664	444	1032	1632	344	544	3	3	NA	NA
877	Germans	de_VP15	10	m	37	5	2582	516.4	1099	1483	549.5	494.333333333333	2	3	NA	NA
878	Germans	de_VP15	10	m	38	6	2815	469.166666666667	1332	1483	666	370.75	2	4	NA	NA
879	Germans	de_VP15	10	m	39	8	2715	339.375	1115	1600	278.75	400	4	4	NA	NA
880	Germans	de_VP15	10	m	40	5	2814	562.8	1432	1382	477.333333333333	691	3	2	NA	NA
881	Germans	de_VP15	10	m	41	8	3030	378.75	1815	1215	453.75	303.75	4	4	nm	FALSE
882	Germans	de_VP15	10	m	42	7	3131	447.285714285714	1665	1466	555	366.5	3	4	NA	NA
883	Germans	de_VP15	10	m	43	9	2981	331.222222222222	1332	1649	444	274.833333333333	3	6	m	FALSE
884	Germans	de_VP15	10	m	44	7	2965	423.571428571429	1832	1133	458	377.666666666667	4	3	NA	NA
885	Germans	de_VP15	10	m	45	10	3165	316.5	1583	1582	316.6	316.4	5	5	NA	NA
886	Germans	de_VP15	10	m	46	7	3115	445	1449	1666	289.8	833	5	2	NA	NA
887	Germans	de_VP15	10	m	47	7	2982	426	1466	1516	488.666666666667	379	3	4	NA	NA
888	Germans	de_VP15	10	m	48	7	2698	385.428571428571	1366	1332	341.5	444	4	3	NA	NA
889	Germans	de_VP15	10	m	49	7	2697	385.285714285714	1565	1132	313	566	5	2	nm	FALSE
890	Germans	de_VP15	10	m	50	8	3232	404	1149	2083	383	416.6	3	5	NA	NA
891	Germans	de_VP15	10	m	51	6	2765	460.833333333333	1216	1549	304	774.5	4	2	NA	NA
892	Germans	de_VP15	10	m	52	9	2882	320.222222222222	1233	1649	308.25	329.8	4	5	NA	NA
893	Germans	de_VP15	10	m	53	6	2082	347	633	1449	316.5	362.25	2	4	NA	NA
894	Germans	de_VP15	10	m	54	8	3231	403.875	1498	1733	374.5	433.25	4	4	NA	NA
895	Germans	de_VP15	10	m	55	10	2697	269.7	1165	1532	233	306.4	5	5	NA	NA
896	Germans	de_VP15	10	m	56	6	3198	533	1399	1799	349.75	899.5	4	2	NA	NA
897	Germans	de_VP15	10	m	57	4	1633	408.25	950	683	316.666666666667	683	3	1	nm	FALSE
898	Germans	de_VP15	10	m	58	7	2899	414.142857142857	1333	1566	444.333333333333	391.5	3	4	NA	NA
899	Germans	de_VP15	10	m	59	5	3098	619.6	1199	1899	399.666666666667	949.5	3	2	NA	NA
900	Germans	de_VP15	10	m	60	5	2832	566.4	1433	1399	477.666666666667	699.5	3	2	NA	NA
901	Germans	de_VP16	14	f	1	8	2963	370.375	2031	932	406.2	310.666666666667	5	3	nm	FALSE
902	Germans	de_VP16	14	f	2	6	3081	513.5	1532	1549	766	387.25	2	4	NA	NA
903	Germans	de_VP16	14	f	3	7	3013	430.428571428571	2181	832	545.25	277.333333333333	4	3	NA	NA
904	Germans	de_VP16	14	f	4	10	2797	279.7	1981	816	330.166666666667	204	6	4	NA	NA
905	Germans	de_VP16	14	f	5	10	2831	283.1	2315	516	330.714285714286	172	7	3	NA	NA
906	Germans	de_VP16	14	f	6	8	2715	339.375	2115	600	352.5	300	6	2	NA	NA
907	Germans	de_VP16	14	f	7	9	3197	355.222222222222	2298	899	383	299.666666666667	6	3	nm	FALSE
908	Germans	de_VP16	14	f	8	9	2731	303.444444444444	2349	382	335.571428571429	191	7	2	NA	NA
909	Germans	de_VP16	14	f	9	8	2148	268.5	1782	366	297	183	6	2	NA	NA
910	Germans	de_VP16	14	f	10	10	2598	259.8	1798	800	256.857142857143	266.666666666667	7	3	NA	NA
911	Germans	de_VP16	14	f	11	5	2997	599.4	2631	366	877	183	3	2	NA	NA
912	Germans	de_VP16	14	f	12	11	2765	251.363636363636	2131	634	266.375	211.333333333333	8	3	NA	NA
913	Germans	de_VP16	14	f	13	10	2563	256.3	1664	899	277.333333333333	224.75	6	4	NA	NA
914	Germans	de_VP16	14	f	14	11	2863	260.272727272727	2080	783	297.142857142857	195.75	7	4	NA	NA
915	Germans	de_VP16	14	f	15	9	2881	320.111111111111	1765	1116	353	279	5	4	NA	NA
916	Germans	de_VP16	14	f	16	7	2915	416.428571428571	1616	1299	538.666666666667	324.75	3	4	m	TRUE
917	Germans	de_VP16	14	f	17	8	2881	360.125	2198	683	366.333333333333	341.5	6	2	NA	NA
918	Germans	de_VP16	14	f	18	9	3065	340.555555555556	1733	1332	346.6	333	5	4	NA	NA
919	Germans	de_VP16	14	f	19	11	3048	277.090909090909	2165	883	270.625	294.333333333333	8	3	NA	NA
920	Germans	de_VP16	14	f	20	10	2815	281.5	1315	1500	328.75	250	4	6	NA	NA
921	Germans	de_VP16	14	f	21	12	2597	216.416666666667	715	1882	178.75	235.25	4	8	NA	NA
922	Germans	de_VP16	14	f	22	11	2846	258.727272727273	1731	1115	288.5	223	6	5	NA	NA
923	Germans	de_VP16	14	f	23	9	2830	314.444444444444	1631	1199	326.2	299.75	5	4	NA	NA
924	Germans	de_VP16	14	f	24	9	2497	277.444444444444	716	1781	238.666666666667	296.833333333333	3	6	nm	TRUE
925	Germans	de_VP16	14	f	25	9	2798	310.888888888889	1349	1449	337.25	289.8	4	5	NA	NA
926	Germans	de_VP16	14	f	26	10	2665	266.5	1849	816	308.166666666667	204	6	4	m	TRUE
927	Germans	de_VP16	14	f	27	8	2565	320.625	1499	1066	299.8	355.333333333333	5	3	NA	NA
928	Germans	de_VP16	14	f	28	9	2631	292.333333333333	1882	749	313.666666666667	249.666666666667	6	3	NA	NA
929	Germans	de_VP16	14	f	29	10	2364	236.4	1198	1166	199.666666666667	291.5	6	4	NA	NA
930	Germans	de_VP16	14	f	30	10	3397	339.7	2498	899	312.25	449.5	8	2	NA	NA
931	Germans	de_VP16	14	f	31	12	2830	235.833333333333	1597	1233	228.142857142857	246.6	7	5	nm	FALSE
932	Germans	de_VP16	14	f	32	9	2865	318.333333333333	1066	1799	355.333333333333	299.833333333333	3	6	NA	NA
933	Germans	de_VP16	14	f	33	8	2631	328.875	1549	1082	387.25	270.5	4	4	NA	NA
934	Germans	de_VP16	14	f	34	8	2666	333.25	1433	1233	358.25	308.25	4	4	NA	NA
935	Germans	de_VP16	14	f	35	8	2866	358.25	1200	1666	400	333.2	3	5	NA	NA
936	Germans	de_VP16	14	f	36	9	2864	318.222222222222	2214	650	369	216.666666666667	6	3	NA	NA
937	Germans	de_VP16	14	f	37	11	2831	257.363636363636	1682	1149	240.285714285714	287.25	7	4	NA	NA
938	Germans	de_VP16	14	f	38	8	2349	293.625	1516	833	303.2	277.666666666667	5	3	NA	NA
939	Germans	de_VP16	14	f	39	5	2947	589.4	2065	882	1032.5	294	2	3	NA	NA
940	Germans	de_VP16	14	f	40	9	2580	286.666666666667	866	1714	288.666666666667	285.666666666667	3	6	nm	TRUE
941	Germans	de_VP16	14	f	41	11	2930	266.363636363636	1582	1348	316.4	224.666666666667	5	6	NA	NA
942	Germans	de_VP16	14	f	42	9	2398	266.444444444444	1932	466	276	233	7	2	NA	NA
943	Germans	de_VP16	14	f	43	10	2431	243.1	466	1965	233	245.625	2	8	NA	NA
944	Germans	de_VP16	14	f	44	9	3382	375.777777777778	1649	1733	329.8	433.25	5	4	m	FALSE
945	Germans	de_VP16	14	f	45	10	2864	286.4	1415	1449	283	289.8	5	5	NA	NA
946	Germans	de_VP16	14	f	46	10	2697	269.7	1015	1682	338.333333333333	240.285714285714	3	7	NA	NA
947	Germans	de_VP16	14	f	47	10	2781	278.1	1132	1649	283	274.833333333333	4	6	NA	NA
948	Germans	de_VP16	14	f	48	8	2482	310.25	1133	1349	377.666666666667	269.8	3	5	nm	TRUE
949	Germans	de_VP16	14	f	49	6	2599	433.166666666667	367	2232	183.5	558	2	4	NA	NA
950	Germans	de_VP16	14	f	50	9	2298	255.333333333333	1199	1099	199.833333333333	366.333333333333	6	3	NA	NA
951	Germans	de_VP16	14	f	51	9	2681	297.888888888889	2031	650	290.142857142857	325	7	2	nm	FALSE
952	Germans	de_VP16	14	f	52	10	2748	274.8	1183	1565	236.6	313	5	5	m	FALSE
953	Germans	de_VP16	14	f	53	9	2948	327.555555555556	816	2132	272	355.333333333333	3	6	m	FALSE
954	Germans	de_VP16	14	f	54	12	3014	251.166666666667	1049	1965	209.8	280.714285714286	5	7	m	FALSE
955	Germans	de_VP16	14	f	55	11	2895	263.181818181818	1614	1281	230.571428571429	320.25	7	4	nm	FALSE
956	Germans	de_VP16	14	f	56	11	2981	271	1483	1498	296.6	249.666666666667	5	6	NA	NA
957	Germans	de_VP16	14	f	57	11	2963	269.363636363636	2064	899	258	299.666666666667	8	3	NA	NA
958	Germans	de_VP16	14	f	58	8	2630	328.75	1281	1349	320.25	337.25	4	4	NA	NA
959	Germans	de_VP16	14	f	59	10	3197	319.7	1765	1432	252.142857142857	477.333333333333	7	3	nm	FALSE
960	Germans	de_VP16	14	f	60	6	3048	508	1466	1582	488.666666666667	527.333333333333	3	3	NA	NA
961	Germans	de_VP17	13	m	1	7	2216	316.571428571429	800	1416	200	472	4	3	NA	NA
962	Germans	de_VP17	13	m	2	9	3331	370.111111111111	1566	1765	313.2	441.25	5	4	m	FALSE
963	Germans	de_VP17	13	m	3	2	3664	1832	1466	2198	1466	2198	1	1	NA	NA
964	Germans	de_VP17	13	m	4	9	2782	309.111111111111	1699	1083	339.8	270.75	5	4	NA	NA
965	Germans	de_VP17	13	m	5	9	3448	383.111111111111	2282	1166	326	583	7	2	m	TRUE
966	Germans	de_VP17	13	m	6	5	2515	503	1649	866	824.5	288.666666666667	2	3	NA	NA
967	Germans	de_VP17	13	m	7	3	3065	1021.66666666667	2848	217	1424	217	2	1	NA	NA
968	Germans	de_VP17	13	m	8	7	3032	433.142857142857	2166	866	433.2	433	5	2	nm	FALSE
969	Germans	de_VP17	13	m	9	2	3947	1973.5	383	3564	383	3564	1	1	NA	NA
970	Germans	de_VP17	13	m	10	0	0	NA	0	0	NA	NA	0	0	NA	NA
971	Germans	de_VP17	13	m	11	8	2081	260.125	882	1199	294	239.8	3	5	NA	NA
972	Germans	de_VP17	13	m	12	0	0	NA	0	0	NA	NA	0	0	nm	NA
973	Germans	de_VP17	13	m	13	4	2531	632.75	0	2531	NA	632.75	0	4	NA	NA
974	Germans	de_VP17	13	m	14	10	2882	288.2	2099	783	349.833333333333	195.75	6	4	NA	NA
975	Germans	de_VP17	13	m	15	6	2515	419.166666666667	1982	533	495.5	266.5	4	2	NA	NA
976	Germans	de_VP17	13	m	16	6	2730	455	1898	832	632.666666666667	277.333333333333	3	3	NA	NA
977	Germans	de_VP17	13	m	17	7	2831	404.428571428571	2165	666	360.833333333333	666	6	1	NA	NA
978	Germans	de_VP17	13	m	18	2	5180	2590	4697	483	4697	483	1	1	NA	NA
979	Germans	de_VP17	13	m	19	1	3031	3031	3031	0	3031	NA	1	0	nm	FALSE
980	Germans	de_VP17	13	m	20	8	2865	358.125	2182	683	436.4	227.666666666667	5	3	NA	NA
981	Germans	de_VP17	13	m	21	8	2831	353.875	1432	1399	477.333333333333	279.8	3	5	NA	NA
982	Germans	de_VP17	13	m	22	8	3115	389.375	1749	1366	291.5	683	6	2	NA	NA
983	Germans	de_VP17	13	m	23	1	7478	7478	7478	0	7478	NA	1	0	m	TRUE
984	Germans	de_VP17	13	m	24	4	2149	537.25	750	1399	375	699.5	2	2	NA	NA
985	Germans	de_VP17	13	m	25	7	3080	440	2531	549	506.2	274.5	5	2	NA	NA
986	Germans	de_VP17	13	m	26	9	2997	333	2181	816	363.5	272	6	3	NA	NA
987	Germans	de_VP17	13	m	27	7	3514	502	3165	349	633	174.5	5	2	nm	FALSE
988	Germans	de_VP17	13	m	28	3	3114	1038	3114	0	1038	NA	3	0	nm	FALSE
989	Germans	de_VP17	13	m	29	7	3414	487.714285714286	2115	1299	528.75	433	4	3	NA	NA
990	Germans	de_VP17	13	m	30	2	3848	1924	3848	0	1924	NA	2	0	m	TRUE
991	Germans	de_VP17	13	m	31	11	3063	278.454545454545	1715	1348	343	224.666666666667	5	6	NA	NA
992	Germans	de_VP17	13	m	32	11	2713	246.636363636364	1116	1597	279	228.142857142857	4	7	NA	NA
993	Germans	de_VP17	13	m	33	8	2797	349.625	1199	1598	399.666666666667	319.6	3	5	NA	NA
994	Germans	de_VP17	13	m	34	9	2681	297.888888888889	1699	982	283.166666666667	327.333333333333	6	3	NA	NA
995	Germans	de_VP17	13	m	35	9	2715	301.666666666667	2132	583	304.571428571429	291.5	7	2	NA	NA
996	Germans	de_VP17	13	m	36	7	3114	444.857142857143	1981	1133	660.333333333333	283.25	3	4	nm	FALSE
997	Germans	de_VP17	13	m	37	3	3681	1227	3681	0	1227	NA	3	0	m	TRUE
998	Germans	de_VP17	13	m	38	0	0	NA	0	0	NA	NA	0	0	nm	NA
999	Germans	de_VP17	13	m	39	3	6628	2209.33333333333	4813	1815	2406.5	1815	2	1	nm	FALSE
1000	Germans	de_VP17	13	m	40	8	2997	374.625	1315	1682	328.75	420.5	4	4	NA	NA
1001	Germans	de_VP17	13	m	41	9	3464	384.888888888889	2898	566	414	283	7	2	NA	NA
1002	Germans	de_VP17	13	m	42	9	3330	370	1565	1765	391.25	353	4	5	NA	NA
1003	Germans	de_VP17	13	m	43	7	2265	323.571428571429	2265	0	323.571428571429	NA	7	0	NA	NA
1004	Germans	de_VP17	13	m	44	9	3214	357.111111111111	1649	1565	329.8	391.25	5	4	NA	NA
1005	Germans	de_VP17	13	m	45	3	3098	1032.66666666667	2648	450	1324	450	2	1	nm	FALSE
1006	Germans	de_VP17	13	m	46	7	2948	421.142857142857	2598	350	433	350	6	1	NA	NA
1007	Germans	de_VP17	13	m	47	8	2747	343.375	1432	1315	477.333333333333	263	3	5	m	TRUE
1008	Germans	de_VP17	13	m	48	9	2763	307	1931	832	275.857142857143	416	7	2	NA	NA
1009	Germans	de_VP17	13	m	49	2	4130	2065	4130	0	2065	NA	2	0	NA	NA
1010	Germans	de_VP17	13	m	50	11	2631	239.181818181818	1115	1516	185.833333333333	303.2	6	5	NA	NA
1011	Germans	de_VP17	13	m	51	7	2181	311.571428571429	1466	715	366.5	238.333333333333	4	3	NA	NA
1012	Germans	de_VP17	13	m	52	5	1898	379.6	716	1182	358	394	2	3	NA	NA
1013	Germans	de_VP17	13	m	53	6	2831	471.833333333333	2049	782	683	260.666666666667	3	3	NA	NA
1014	Germans	de_VP17	13	m	54	8	2799	349.875	1666	1133	333.2	377.666666666667	5	3	NA	NA
1015	Germans	de_VP17	13	m	55	10	2381	238.1	1681	700	240.142857142857	233.333333333333	7	3	NA	NA
1016	Germans	de_VP17	13	m	56	8	2980	372.5	1631	1349	271.833333333333	674.5	6	2	NA	NA
1017	Germans	de_VP17	13	m	57	9	3548	394.222222222222	1166	2382	291.5	476.4	4	5	NA	NA
1018	Germans	de_VP17	13	m	58	9	2847	316.333333333333	1515	1332	303	333	5	4	NA	NA
1019	Germans	de_VP17	13	m	59	7	2914	416.285714285714	1582	1332	395.5	444	4	3	NA	NA
1020	Germans	de_VP17	13	m	60	7	2714	387.714285714286	1848	866	462	288.666666666667	4	3	NA	NA
1021	Germans	de_VP18	14	m	1	5	3031	606.2	683	2348	683	587	1	4	NA	NA
1022	Germans	de_VP18	14	m	2	6	2914	485.666666666667	2714	200	542.8	200	5	1	NA	NA
1023	Germans	de_VP18	14	m	3	1	3015	3015	3015	0	3015	NA	1	0	NA	NA
1024	Germans	de_VP18	14	m	4	7	3064	437.714285714286	2848	216	474.666666666667	216	6	1	m	TRUE
1025	Germans	de_VP18	14	m	5	9	3030	336.666666666667	1549	1481	387.25	296.2	4	5	NA	NA
1026	Germans	de_VP18	14	m	6	5	2915	583	2565	350	641.25	350	4	1	NA	NA
1027	Germans	de_VP18	14	m	7	7	2998	428.285714285714	1199	1799	299.75	599.666666666667	4	3	NA	NA
1028	Germans	de_VP18	14	m	8	9	2881	320.111111111111	2032	849	338.666666666667	283	6	3	NA	NA
1029	Germans	de_VP18	14	m	9	5	3098	619.6	1599	1499	799.5	499.666666666667	2	3	NA	NA
1030	Germans	de_VP18	14	m	10	8	2763	345.375	1348	1415	269.6	471.666666666667	5	3	NA	NA
1031	Germans	de_VP18	14	m	11	6	2981	496.833333333333	999	1982	499.5	495.5	2	4	nm	TRUE
1032	Germans	de_VP18	14	m	12	6	3282	547	2865	417	716.25	208.5	4	2	NA	NA
1033	Germans	de_VP18	14	m	13	9	3049	338.777777777778	1433	1616	286.6	404	5	4	NA	NA
1034	Germans	de_VP18	14	m	14	9	2749	305.444444444444	1899	850	316.5	283.333333333333	6	3	NA	NA
1035	Germans	de_VP18	14	m	15	11	3198	290.727272727273	2248	950	321.142857142857	237.5	7	4	m	TRUE
1036	Germans	de_VP18	14	m	16	4	3032	758	2116	916	1058	458	2	2	NA	NA
1037	Germans	de_VP18	14	m	17	3	2915	971.666666666667	2749	166	1374.5	166	2	1	NA	NA
1038	Germans	de_VP18	14	m	18	4	2682	670.5	2682	0	670.5	NA	4	0	NA	NA
1039	Germans	de_VP18	14	m	19	11	3130	284.545454545455	2098	1032	299.714285714286	258	7	4	NA	NA
1040	Germans	de_VP18	14	m	20	8	2649	331.125	1849	800	369.8	266.666666666667	5	3	nm	FALSE
1041	Germans	de_VP18	14	m	21	8	2981	372.625	2981	0	372.625	NA	8	0	NA	NA
1042	Germans	de_VP18	14	m	22	10	3032	303.2	1549	1483	258.166666666667	370.75	6	4	nm	FALSE
1043	Germans	de_VP18	14	m	23	2	3431	1715.5	3431	0	1715.5	NA	2	0	NA	NA
1044	Germans	de_VP18	14	m	24	2	2998	1499	2998	0	1499	NA	2	0	NA	NA
1045	Germans	de_VP18	14	m	25	7	3047	435.285714285714	550	2497	550	416.166666666667	1	6	m	FALSE
1046	Germans	de_VP18	14	m	26	8	3098	387.25	2032	1066	508	266.5	4	4	NA	NA
1047	Germans	de_VP18	14	m	27	7	4364	623.428571428571	4364	0	623.428571428571	NA	7	0	NA	NA
1048	Germans	de_VP18	14	m	28	4	2315	578.75	1982	333	660.666666666667	333	3	1	NA	NA
1049	Germans	de_VP18	14	m	29	3	2999	999.666666666667	2649	350	1324.5	350	2	1	NA	NA
1050	Germans	de_VP18	14	m	30	5	2765	553	1999	766	499.75	766	4	1	NA	NA
1051	Germans	de_VP18	14	m	31	5	2497	499.4	1282	1215	427.333333333333	607.5	3	2	NA	NA
1052	Germans	de_VP18	14	m	32	10	2748	274.8	1549	1199	309.8	239.8	5	5	m	TRUE
1053	Germans	de_VP18	14	m	33	0	0	NA	0	0	NA	NA	0	0	nm	NA
1054	Germans	de_VP18	14	m	34	4	3014	753.5	2831	183	943.666666666667	183	3	1	NA	NA
1055	Germans	de_VP18	14	m	35	8	2679	334.875	998	1681	249.5	420.25	4	4	nm	TRUE
1056	Germans	de_VP18	14	m	36	9	2880	320	2414	466	344.857142857143	233	7	2	NA	NA
1057	Germans	de_VP18	14	m	37	3	3032	1010.66666666667	2382	650	1191	650	2	1	NA	NA
1058	Germans	de_VP18	14	m	38	3	2998	999.333333333333	949	2049	949	1024.5	1	2	NA	NA
1059	Germans	de_VP18	14	m	39	4	3048	762	2499	549	1249.5	274.5	2	2	NA	NA
1060	Germans	de_VP18	14	m	40	6	3314	552.333333333333	1083	2231	541.5	557.75	2	4	NA	NA
1061	Germans	de_VP18	14	m	41	7	2865	409.285714285714	1982	883	495.5	294.333333333333	4	3	NA	NA
1062	Germans	de_VP18	14	m	42	10	3014	301.4	1283	1731	320.75	288.5	4	6	m	FALSE
1063	Germans	de_VP18	14	m	43	7	2864	409.142857142857	1482	1382	370.5	460.666666666667	4	3	NA	NA
1064	Germans	de_VP18	14	m	44	8	2399	299.875	867	1532	433.5	255.333333333333	2	6	NA	NA
1065	Germans	de_VP18	14	m	45	5	2215	443	1782	433	594	216.5	3	2	NA	NA
1066	Germans	de_VP18	14	m	46	5	3048	609.6	750	2298	375	766	2	3	m	FALSE
1067	Germans	de_VP18	14	m	47	11	2882	262	1783	1099	254.714285714286	274.75	7	4	NA	NA
1068	Germans	de_VP18	14	m	48	7	3963	566.142857142857	3197	766	639.4	383	5	2	NA	NA
1069	Germans	de_VP18	14	m	49	4	3115	778.75	2715	400	905	400	3	1	NA	NA
1070	Germans	de_VP18	14	m	50	13	3148	242.153846153846	2465	683	273.888888888889	170.75	9	4	nm	FALSE
1071	Germans	de_VP18	14	m	51	5	3464	692.8	999	2465	499.5	821.666666666667	2	3	NA	NA
1072	Germans	de_VP18	14	m	52	4	3064	766	832	2232	416	1116	2	2	NA	NA
1073	Germans	de_VP18	14	m	53	3	1582	527.333333333333	949	633	474.5	633	2	1	NA	NA
1074	Germans	de_VP18	14	m	54	4	3114	778.5	1449	1665	724.5	832.5	2	2	NA	NA
1075	Germans	de_VP18	14	m	55	3	2998	999.333333333333	2998	0	999.333333333333	NA	3	0	NA	NA
1076	Germans	de_VP18	14	m	56	7	2948	421.142857142857	2482	466	413.666666666667	466	6	1	nm	FALSE
1077	Germans	de_VP18	14	m	57	9	3714	412.666666666667	3264	450	466.285714285714	225	7	2	NA	NA
1078	Germans	de_VP18	14	m	58	1	17	17	17	0	17	NA	1	0	m	TRUE
1079	Germans	de_VP18	14	m	59	7	2432	347.428571428571	983	1449	327.666666666667	362.25	3	4	NA	NA
1080	Germans	de_VP18	14	m	60	6	2815	469.166666666667	1549	1266	387.25	633	4	2	m	TRUE
1081	Germans	de_VP19	12	f	1	5	3130	626	1082	2048	541	682.666666666667	2	3	m	FALSE
1082	Germans	de_VP19	12	f	2	5	2764	552.8	1499	1265	749.5	421.666666666667	2	3	NA	NA
1083	Germans	de_VP19	12	f	3	7	2947	421	2048	899	512	299.666666666667	4	3	NA	NA
1084	Germans	de_VP19	12	f	4	2	3081	1540.5	1482	1599	1482	1599	1	1	NA	NA
1085	Germans	de_VP19	12	f	5	8	3014	376.75	1215	1799	405	359.8	3	5	NA	NA
1086	Germans	de_VP19	12	f	6	6	2831	471.833333333333	2332	499	583	249.5	4	2	NA	NA
1087	Germans	de_VP19	12	f	7	6	3448	574.666666666667	1450	1998	725	499.5	2	4	nm	TRUE
1088	Germans	de_VP19	12	f	8	7	2814	402	949	1865	316.333333333333	466.25	3	4	NA	NA
1089	Germans	de_VP19	12	f	9	5	2748	549.6	983	1765	983	441.25	1	4	NA	NA
1090	Germans	de_VP19	12	f	10	3	3581	1193.66666666667	716	2865	716	1432.5	1	2	NA	NA
1091	Germans	de_VP19	12	f	11	3	2965	988.333333333333	2315	650	1157.5	650	2	1	NA	NA
1092	Germans	de_VP19	12	f	12	5	2832	566.4	2249	583	749.666666666667	291.5	3	2	NA	NA
1093	Germans	de_VP19	12	f	13	1	2915	2915	2915	0	2915	NA	1	0	NA	NA
1094	Germans	de_VP19	12	f	14	3	3598	1199.33333333333	1916	1682	958	1682	2	1	NA	NA
1095	Germans	de_VP19	12	f	15	7	2880	411.428571428571	1848	1032	462	344	4	3	NA	NA
1096	Germans	de_VP19	12	f	16	4	2848	712	1449	1399	724.5	699.5	2	2	nm	FALSE
1097	Germans	de_VP19	12	f	17	4	2249	562.25	1516	733	758	366.5	2	2	NA	NA
1098	Germans	de_VP19	12	f	18	4	3963	990.75	2048	1915	682.666666666667	1915	3	1	NA	NA
1099	Germans	de_VP19	12	f	19	8	3598	449.75	2399	1199	479.8	399.666666666667	5	3	NA	NA
1100	Germans	de_VP19	12	f	20	9	3248	360.888888888889	1283	1965	427.666666666667	327.5	3	6	NA	NA
1101	Germans	de_VP19	12	f	21	6	3697	616.166666666667	3214	483	803.5	241.5	4	2	NA	NA
1102	Germans	de_VP19	12	f	22	5	2865	573	2382	483	595.5	483	4	1	NA	NA
1103	Germans	de_VP19	12	f	23	8	2897	362.125	1698	1199	424.5	299.75	4	4	NA	NA
1104	Germans	de_VP19	12	f	24	3	3964	1321.33333333333	3964	0	1321.33333333333	NA	3	0	nm	FALSE
1105	Germans	de_VP19	12	f	25	9	2831	314.555555555556	2198	633	314	316.5	7	2	NA	NA
1106	Germans	de_VP19	12	f	26	5	3848	769.6	2949	899	983	449.5	3	2	m	TRUE
1107	Germans	de_VP19	12	f	27	7	2998	428.285714285714	1765	1233	353	616.5	5	2	NA	NA
1108	Germans	de_VP19	12	f	28	8	3014	376.75	1682	1332	420.5	333	4	4	NA	NA
1109	Germans	de_VP19	12	f	29	3	3747	1249	2415	1332	1207.5	1332	2	1	NA	NA
1110	Germans	de_VP19	12	f	30	7	3014	430.571428571429	1915	1099	478.75	366.333333333333	4	3	NA	NA
1111	Germans	de_VP19	12	f	31	8	2781	347.625	1049	1732	262.25	433	4	4	nm	TRUE
1112	Germans	de_VP19	12	f	32	1	2632	2632	2632	0	2632	NA	1	0	NA	NA
1113	Germans	de_VP19	12	f	33	4	4547	1136.75	949	3598	949	1199.33333333333	1	3	NA	NA
1114	Germans	de_VP19	12	f	34	1	3181	3181	3181	0	3181	NA	1	0	NA	NA
1115	Germans	de_VP19	12	f	35	2	3065	1532.5	750	2315	750	2315	1	1	NA	NA
1116	Germans	de_VP19	12	f	36	6	2931	488.5	1666	1265	833	316.25	2	4	NA	NA
1117	Germans	de_VP19	12	f	37	8	3014	376.75	2015	999	335.833333333333	499.5	6	2	NA	NA
1118	Germans	de_VP19	12	f	38	5	3064	612.8	1532	1532	510.666666666667	766	3	2	NA	NA
1119	Germans	de_VP19	12	f	39	5	2697	539.4	1648	1049	824	349.666666666667	2	3	NA	NA
1120	Germans	de_VP19	12	f	40	5	2565	513	999	1566	999	391.5	1	4	nm	TRUE
1121	Germans	de_VP19	12	f	41	2	2915	1457.5	2465	450	2465	450	1	1	NA	NA
1122	Germans	de_VP19	12	f	42	6	2997	499.5	1949	1048	649.666666666667	349.333333333333	3	3	NA	NA
1123	Germans	de_VP19	12	f	43	9	2831	314.555555555556	1882	949	313.666666666667	316.333333333333	6	3	NA	NA
1124	Germans	de_VP19	12	f	44	8	2763	345.375	1798	965	359.6	321.666666666667	5	3	m	TRUE
1125	Germans	de_VP19	12	f	45	7	2682	383.142857142857	1782	900	445.5	300	4	3	NA	NA
1126	Germans	de_VP19	12	f	46	3	3564	1188	1882	1682	941	1682	2	1	NA	NA
1127	Germans	de_VP19	12	f	47	6	2814	469	849	1965	283	655	3	3	NA	NA
1128	Germans	de_VP19	12	f	48	2	3331	1665.5	1799	1532	1799	1532	1	1	nm	FALSE
1129	Germans	de_VP19	12	f	49	8	2583	322.875	933	1650	466.5	275	2	6	NA	NA
1130	Germans	de_VP19	12	f	50	6	3265	544.166666666667	1100	2165	275	1082.5	4	2	NA	NA
1131	Germans	de_VP19	12	f	51	3	2798	932.666666666667	899	1899	899	949.5	1	2	nm	TRUE
1132	Germans	de_VP19	12	f	52	2	2882	1441	2349	533	2349	533	1	1	m	TRUE
1133	Germans	de_VP19	12	f	53	4	2999	749.75	2099	900	1049.5	450	2	2	nm	FALSE
1134	Germans	de_VP19	12	f	54	9	2981	331.222222222222	1848	1133	264	566.5	7	2	m	TRUE
1135	Germans	de_VP19	12	f	55	6	2733	455.5	1683	1050	420.75	525	4	2	m	TRUE
1136	Germans	de_VP19	12	f	56	3	3947	1315.66666666667	3115	832	3115	416	1	2	NA	NA
1137	Germans	de_VP19	12	f	57	8	3781	472.625	2398	1383	599.5	345.75	4	4	NA	NA
1138	Germans	de_VP19	12	f	58	1	1882	1882	0	1882	NA	1882	0	1	NA	NA
1139	Germans	de_VP19	12	f	59	6	2798	466.333333333333	882	1916	441	479	2	4	nm	TRUE
1140	Germans	de_VP19	12	f	60	7	2866	409.428571428571	1583	1283	395.75	427.666666666667	4	3	NA	NA
1141	Germans	de_VP2	13	m	1	6	3197	532.833333333333	1549	1648	516.333333333333	549.333333333333	3	3	NA	NA
1142	Germans	de_VP2	13	m	2	6	2681	446.833333333333	1532	1149	510.666666666667	383	3	3	NA	NA
1143	Germans	de_VP2	13	m	3	4	2848	712	1299	1549	649.5	774.5	2	2	NA	NA
1144	Germans	de_VP2	13	m	4	7	2997	428.142857142857	2015	982	503.75	327.333333333333	4	3	nm	FALSE
1145	Germans	de_VP2	13	m	5	10	3180	318	1498	1682	299.6	336.4	5	5	NA	NA
1146	Germans	de_VP2	13	m	6	6	2998	499.666666666667	1815	1183	605	394.333333333333	3	3	NA	NA
1147	Germans	de_VP2	13	m	7	7	2830	404.285714285714	1215	1615	405	403.75	3	4	NA	NA
1148	Germans	de_VP2	13	m	8	6	2981	496.833333333333	2049	932	683	310.666666666667	3	3	NA	NA
1149	Germans	de_VP2	13	m	9	6	2731	455.166666666667	1432	1299	477.333333333333	433	3	3	NA	NA
1150	Germans	de_VP2	13	m	10	8	3082	385.25	1566	1516	313.2	505.333333333333	5	3	NA	NA
1151	Germans	de_VP2	13	m	11	6	2914	485.666666666667	1748	1166	582.666666666667	388.666666666667	3	3	nm	FALSE
1152	Germans	de_VP2	13	m	12	8	2764	345.5	1898	866	379.6	288.666666666667	5	3	NA	NA
1153	Germans	de_VP2	13	m	13	7	3331	475.857142857143	749	2582	249.666666666667	645.5	3	4	NA	NA
1154	Germans	de_VP2	13	m	14	9	2750	305.555555555556	1350	1400	337.5	280	4	5	NA	NA
1155	Germans	de_VP2	13	m	15	9	3247	360.777777777778	1616	1631	269.333333333333	543.666666666667	6	3	nm	TRUE
1156	Germans	de_VP2	13	m	16	4	3064	766	2148	916	1074	458	2	2	NA	NA
1157	Germans	de_VP2	13	m	17	9	2880	320	2214	666	369	222	6	3	NA	NA
1158	Germans	de_VP2	13	m	18	7	2799	399.857142857143	1799	1000	449.75	333.333333333333	4	3	NA	NA
1159	Germans	de_VP2	13	m	19	7	2814	402	1782	1032	445.5	344	4	3	NA	NA
1160	Germans	de_VP2	13	m	20	5	2881	576.2	1399	1482	699.5	494	2	3	nm	TRUE
1161	Germans	de_VP2	13	m	21	9	3080	342.222222222222	1448	1632	241.333333333333	544	6	3	NA	NA
1162	Germans	de_VP2	13	m	22	5	3064	612.8	1982	1082	660.666666666667	541	3	2	m	TRUE
1163	Germans	de_VP2	13	m	23	6	2916	486	983	1933	327.666666666667	644.333333333333	3	3	NA	NA
1164	Germans	de_VP2	13	m	24	6	3098	516.333333333333	2548	550	509.6	550	5	1	NA	NA
1165	Germans	de_VP2	13	m	25	5	2797	559.4	1998	799	666	399.5	3	2	m	TRUE
1166	Germans	de_VP2	13	m	26	5	2932	586.4	1649	1283	824.5	427.666666666667	2	3	NA	NA
1167	Germans	de_VP2	13	m	27	5	3131	626.2	1782	1349	594	674.5	3	2	NA	NA
1168	Germans	de_VP2	13	m	28	5	2780	556	1631	1149	815.5	383	2	3	NA	NA
1169	Germans	de_VP2	13	m	29	7	2582	368.857142857143	1016	1566	338.666666666667	391.5	3	4	NA	NA
1170	Germans	de_VP2	13	m	30	6	2831	471.833333333333	1482	1349	494	449.666666666667	3	3	NA	NA
1171	Germans	de_VP2	13	m	31	7	2981	425.857142857143	1149	1832	574.5	366.4	2	5	NA	NA
1172	Germans	de_VP2	13	m	32	6	2997	499.5	1182	1815	394	605	3	3	m	FALSE
1173	Germans	de_VP2	13	m	33	6	3098	516.333333333333	1216	1882	608	470.5	2	4	nm	TRUE
1174	Germans	de_VP2	13	m	34	6	2549	424.833333333333	1599	950	533	316.666666666667	3	3	NA	NA
1175	Germans	de_VP2	13	m	35	9	3064	340.444444444444	1865	1199	466.25	239.8	4	5	nm	FALSE
1176	Germans	de_VP2	13	m	36	3	2848	949.333333333333	1016	1832	1016	916	1	2	NA	NA
1177	Germans	de_VP2	13	m	37	7	2797	399.571428571429	1648	1149	549.333333333333	287.25	3	4	NA	NA
1178	Germans	de_VP2	13	m	38	8	2597	324.625	1565	1032	521.666666666667	206.4	3	5	NA	NA
1179	Germans	de_VP2	13	m	39	9	3031	336.777777777778	1233	1798	411	299.666666666667	3	6	NA	NA
1180	Germans	de_VP2	13	m	40	11	2898	263.454545454545	1249	1649	312.25	235.571428571429	4	7	NA	NA
1181	Germans	de_VP2	13	m	41	9	2964	329.333333333333	1765	1199	353	299.75	5	4	NA	NA
1182	Germans	de_VP2	13	m	42	10	3064	306.4	1399	1665	349.75	277.5	4	6	nm	TRUE
1183	Germans	de_VP2	13	m	43	6	3098	516.333333333333	1716	1382	572	460.666666666667	3	3	NA	NA
1184	Germans	de_VP2	13	m	44	6	3064	510.666666666667	1199	1865	599.5	466.25	2	4	NA	NA
1185	Germans	de_VP2	13	m	45	8	3033	379.125	1933	1100	644.333333333333	220	3	5	NA	NA
1186	Germans	de_VP2	13	m	46	6	3097	516.166666666667	2198	899	732.666666666667	299.666666666667	3	3	nm	FALSE
1187	Germans	de_VP2	13	m	47	11	2931	266.454545454545	1199	1732	239.8	288.666666666667	5	6	NA	NA
1188	Germans	de_VP2	13	m	48	5	2681	536.2	1216	1465	608	488.333333333333	2	3	NA	NA
1189	Germans	de_VP2	13	m	49	3	2697	899	1931	766	965.5	766	2	1	NA	NA
1190	Germans	de_VP2	13	m	50	10	3063	306.3	1765	1298	252.142857142857	432.666666666667	7	3	nm	FALSE
1191	Germans	de_VP2	13	m	51	8	3396	424.5	2198	1198	439.6	399.333333333333	5	3	NA	NA
1192	Germans	de_VP2	13	m	52	5	3031	606.2	2115	916	705	458	3	2	NA	NA
1193	Germans	de_VP2	13	m	53	6	2582	430.333333333333	2199	383	549.75	191.5	4	2	NA	NA
1194	Germans	de_VP2	13	m	54	8	2647	330.875	1415	1232	353.75	308	4	4	NA	NA
1195	Germans	de_VP2	13	m	55	13	3447	265.153846153846	2281	1166	228.1	388.666666666667	10	3	NA	NA
1196	Germans	de_VP2	13	m	56	10	3031	303.1	1916	1115	319.333333333333	278.75	6	4	nm	FALSE
1197	Germans	de_VP2	13	m	57	7	2798	399.714285714286	883	1915	441.5	383	2	5	NA	NA
1198	Germans	de_VP2	13	m	58	9	2899	322.111111111111	1382	1517	345.5	303.4	4	5	nm	TRUE
1199	Germans	de_VP2	13	m	59	9	2864	318.222222222222	1116	1748	372	291.333333333333	3	6	NA	NA
1200	Germans	de_VP2	13	m	60	5	2814	562.8	1698	1116	424.5	1116	4	1	m	TRUE
1201	Germans	de_VP20	13	m	1	5	2433	486.6	1350	1083	450	541.5	3	2	NA	NA
1202	Germans	de_VP20	13	m	2	7	2831	404.428571428571	833	1998	416.5	399.6	2	5	NA	NA
1203	Germans	de_VP20	13	m	3	9	3048	338.666666666667	433	2615	433	326.875	1	8	nm	TRUE
1204	Germans	de_VP20	13	m	4	11	2763	251.181818181818	816	1947	204	278.142857142857	4	7	NA	NA
1205	Germans	de_VP20	13	m	5	7	2215	316.428571428571	832	1383	277.333333333333	345.75	3	4	NA	NA
1206	Germans	de_VP20	13	m	6	9	2780	308.888888888889	1067	1713	266.75	342.6	4	5	nm	TRUE
1207	Germans	de_VP20	13	m	7	8	3030	378.75	1548	1482	309.6	494	5	3	NA	NA
1208	Germans	de_VP20	13	m	8	8	2616	327	966	1650	241.5	412.5	4	4	NA	NA
1209	Germans	de_VP20	13	m	9	9	3399	377.666666666667	900	2499	225	499.8	4	5	nm	TRUE
1210	Germans	de_VP20	13	m	10	7	2498	356.857142857143	483	2015	483	335.833333333333	1	6	nm	TRUE
1211	Germans	de_VP20	13	m	11	10	3064	306.4	1382	1682	345.5	280.333333333333	4	6	NA	NA
1212	Germans	de_VP20	13	m	12	10	2914	291.4	1083	1831	361	261.571428571429	3	7	NA	NA
1213	Germans	de_VP20	13	m	13	12	2930	244.166666666667	1632	1298	233.142857142857	259.6	7	5	nm	FALSE
1214	Germans	de_VP20	13	m	14	9	2664	296	1481	1183	296.2	295.75	5	4	nm	FALSE
1215	Germans	de_VP20	13	m	15	11	3147	286.090909090909	2198	949	314	237.25	7	4	NA	NA
1216	Germans	de_VP20	13	m	16	8	2647	330.875	816	1831	408	305.166666666667	2	6	NA	NA
1217	Germans	de_VP20	13	m	17	10	2815	281.5	1183	1632	295.75	272	4	6	nm	TRUE
1218	Germans	de_VP20	13	m	18	9	2582	286.888888888889	866	1716	216.5	343.2	4	5	nm	TRUE
1219	Germans	de_VP20	13	m	19	5	2698	539.6	999	1699	499.5	566.333333333333	2	3	NA	NA
1220	Germans	de_VP20	13	m	20	8	2715	339.375	1082	1633	270.5	408.25	4	4	NA	NA
1221	Germans	de_VP20	13	m	21	13	2498	192.153846153846	933	1565	186.6	195.625	5	8	nm	TRUE
1222	Germans	de_VP20	13	m	22	8	2616	327	2149	467	358.166666666667	233.5	6	2	NA	NA
1223	Germans	de_VP20	13	m	23	11	3181	289.181818181818	616	2565	205.333333333333	320.625	3	8	NA	NA
1224	Germans	de_VP20	13	m	24	6	2814	469	533	2281	266.5	570.25	2	4	NA	NA
1225	Germans	de_VP20	13	m	25	8	2830	353.75	299	2531	149.5	421.833333333333	2	6	NA	NA
1226	Germans	de_VP20	13	m	26	9	2730	303.333333333333	799	1931	399.5	275.857142857143	2	7	NA	NA
1227	Germans	de_VP20	13	m	27	5	3380	676	1299	2081	649.5	693.666666666667	2	3	NA	NA
1228	Germans	de_VP20	13	m	28	8	2349	293.625	2099	250	349.833333333333	125	6	2	NA	NA
1229	Germans	de_VP20	13	m	29	8	2614	326.75	549	2065	274.5	344.166666666667	2	6	nm	TRUE
1230	Germans	de_VP20	13	m	30	9	2649	294.333333333333	1366	1283	341.5	256.6	4	5	NA	NA
1231	Germans	de_VP20	13	m	31	11	2581	234.636363636364	367	2214	183.5	246	2	9	NA	NA
1232	Germans	de_VP20	13	m	32	10	2614	261.4	766	1848	255.333333333333	264	3	7	NA	NA
1233	Germans	de_VP20	13	m	33	10	3181	318.1	1232	1949	246.4	389.8	5	5	NA	NA
1234	Germans	de_VP20	13	m	34	10	2382	238.2	1699	683	283.166666666667	170.75	6	4	nm	FALSE
1235	Germans	de_VP20	13	m	35	9	3248	360.888888888889	1266	1982	253.2	495.5	5	4	NA	NA
1236	Germans	de_VP20	13	m	36	9	3030	336.666666666667	1715	1315	571.666666666667	219.166666666667	3	6	NA	NA
1237	Germans	de_VP20	13	m	37	10	2865	286.5	2365	500	295.625	250	8	2	NA	NA
1238	Germans	de_VP20	13	m	38	9	4081	453.444444444444	683	3398	341.5	485.428571428571	2	7	NA	NA
1239	Germans	de_VP20	13	m	39	8	2397	299.625	1532	865	383	216.25	4	4	NA	NA
1240	Germans	de_VP20	13	m	40	7	2149	307	866	1283	173.2	641.5	5	2	NA	NA
1241	Germans	de_VP20	13	m	41	10	2563	256.3	1630	933	232.857142857143	311	7	3	nm	FALSE
1242	Germans	de_VP20	13	m	42	6	2699	449.833333333333	2449	250	612.25	125	4	2	NA	NA
1243	Germans	de_VP20	13	m	43	10	2814	281.4	1515	1299	303	259.8	5	5	nm	FALSE
1244	Germans	de_VP20	13	m	44	13	2799	215.307692307692	516	2283	258	207.545454545455	2	11	NA	NA
1245	Germans	de_VP20	13	m	45	10	2615	261.5	483	2132	241.5	266.5	2	8	NA	NA
1246	Germans	de_VP20	13	m	46	11	2365	215	400	1965	200	218.333333333333	2	9	NA	NA
1247	Germans	de_VP20	13	m	47	10	2715	271.5	1233	1482	246.6	296.4	5	5	NA	NA
1248	Germans	de_VP20	13	m	48	8	3464	433	1648	1816	329.6	605.333333333333	5	3	NA	NA
1249	Germans	de_VP20	13	m	49	11	3112	282.909090909091	616	2496	308	277.333333333333	2	9	nm	TRUE
1250	Germans	de_VP20	13	m	50	10	2446	244.6	549	1897	274.5	237.125	2	8	NA	NA
1251	Germans	de_VP20	13	m	51	8	3130	391.25	1498	1632	374.5	408	4	4	NA	NA
1252	Germans	de_VP20	13	m	52	6	2865	477.5	316	2549	316	509.8	1	5	NA	NA
1253	Germans	de_VP20	13	m	53	10	2848	284.8	2015	833	287.857142857143	277.666666666667	7	3	NA	NA
1254	Germans	de_VP20	13	m	54	11	3197	290.636363636364	633	2564	211	320.5	3	8	NA	NA
1255	Germans	de_VP20	13	m	55	11	2899	263.545454545455	1733	1166	288.833333333333	233.2	6	5	NA	NA
1256	Germans	de_VP20	13	m	56	10	2681	268.1	566	2115	188.666666666667	302.142857142857	3	7	NA	NA
1257	Germans	de_VP20	13	m	57	12	2433	202.75	800	1633	266.666666666667	181.444444444444	3	9	nm	TRUE
1258	Germans	de_VP20	13	m	58	10	2830	283	1415	1415	283	283	5	5	NA	NA
1259	Germans	de_VP20	13	m	59	8	2983	372.875	767	2216	255.666666666667	443.2	3	5	NA	NA
1260	Germans	de_VP20	13	m	60	4	3631	907.75	1616	2015	808	1007.5	2	2	NA	NA
1261	Germans	de_VP21	12	f	1	5	2499	499.8	750	1749	250	874.5	3	2	NA	NA
1262	Germans	de_VP21	12	f	2	5	2715	543	1582	1133	527.333333333333	566.5	3	2	NA	NA
1263	Germans	de_VP21	12	f	3	9	2450	272.222222222222	734	1716	244.666666666667	286	3	6	NA	NA
1264	Germans	de_VP21	12	f	4	9	2780	308.888888888889	1515	1265	303	316.25	5	4	m	TRUE
1265	Germans	de_VP21	12	f	5	5	2248	449.6	1016	1232	338.666666666667	616	3	2	NA	NA
1266	Germans	de_VP21	12	f	6	11	2881	261.909090909091	1716	1165	286	233	6	5	NA	NA
1267	Germans	de_VP21	12	f	7	0	0	NA	0	0	NA	NA	0	0	NA	NA
1268	Germans	de_VP21	12	f	8	4	2998	749.5	433	2565	433	855	1	3	NA	NA
1269	Germans	de_VP21	12	f	9	9	2681	297.888888888889	883	1798	441.5	256.857142857143	2	7	NA	NA
1270	Germans	de_VP21	12	f	10	8	2998	374.75	1549	1449	387.25	362.25	4	4	NA	NA
1271	Germans	de_VP21	12	f	11	7	2731	390.142857142857	1116	1615	372	403.75	3	4	m	FALSE
1272	Germans	de_VP21	12	f	12	9	2964	329.333333333333	1366	1598	683	228.285714285714	2	7	NA	NA
1273	Germans	de_VP21	12	f	13	3	3214	1071.33333333333	3031	183	1515.5	183	2	1	NA	NA
1274	Germans	de_VP21	12	f	14	10	3031	303.1	1033	1998	344.333333333333	285.428571428571	3	7	NA	NA
1275	Germans	de_VP21	12	f	15	8	2747	343.375	2098	649	419.6	216.333333333333	5	3	nm	FALSE
1276	Germans	de_VP21	12	f	16	0	0	NA	0	0	NA	NA	0	0	NA	NA
1277	Germans	de_VP21	12	f	17	7	2764	394.857142857143	1681	1083	280.166666666667	1083	6	1	NA	NA
1278	Germans	de_VP21	12	f	18	8	2664	333	1798	866	299.666666666667	433	6	2	NA	NA
1279	Germans	de_VP21	12	f	19	9	2765	307.222222222222	1349	1416	337.25	283.2	4	5	NA	NA
1280	Germans	de_VP21	12	f	20	12	2533	211.083333333333	1317	1216	263.4	173.714285714286	5	7	nm	FALSE
1281	Germans	de_VP21	12	f	21	12	3264	272	1849	1415	264.142857142857	283	7	5	NA	NA
1282	Germans	de_VP21	12	f	22	4	1615	403.75	516	1099	258	549.5	2	2	nm	TRUE
1283	Germans	de_VP21	12	f	23	6	2881	480.166666666667	1998	883	666	294.333333333333	3	3	NA	NA
1284	Germans	de_VP21	12	f	24	6	2615	435.833333333333	1665	950	555	316.666666666667	3	3	NA	NA
1285	Germans	de_VP21	12	f	25	5	2565	513	516	2049	258	683	2	3	nm	TRUE
1286	Germans	de_VP21	12	f	26	8	2664	333	1898	766	379.6	255.333333333333	5	3	NA	NA
1287	Germans	de_VP21	12	f	27	9	2764	307.111111111111	1931	833	321.833333333333	277.666666666667	6	3	NA	NA
1288	Germans	de_VP21	12	f	28	8	2648	331	1749	899	349.8	299.666666666667	5	3	NA	NA
1289	Germans	de_VP21	12	f	29	7	2730	390	1215	1515	405	378.75	3	4	NA	NA
1290	Germans	de_VP21	12	f	30	6	2682	447	949	1733	316.333333333333	577.666666666667	3	3	NA	NA
1291	Germans	de_VP21	12	f	31	5	2680	536	366	2314	183	771.333333333333	2	3	NA	NA
1292	Germans	de_VP21	12	f	32	3	1665	555	1665	0	555	NA	3	0	nm	FALSE
1293	Germans	de_VP21	12	f	33	10	3397	339.7	666	2731	333	341.375	2	8	nm	TRUE
1294	Germans	de_VP21	12	f	34	11	2847	258.818181818182	1382	1465	276.4	244.166666666667	5	6	NA	NA
1295	Germans	de_VP21	12	f	35	4	2714	678.5	2314	400	771.333333333333	400	3	1	m	TRUE
1296	Germans	de_VP21	12	f	36	1	1865	1865	1865	0	1865	NA	1	0	NA	NA
1297	Germans	de_VP21	12	f	37	5	3263	652.6	582	2681	291	893.666666666667	2	3	NA	NA
1298	Germans	de_VP21	12	f	38	3	2149	716.333333333333	916	1233	458	1233	2	1	NA	NA
1299	Germans	de_VP21	12	f	39	9	3146	349.555555555556	1614	1532	322.8	383	5	4	NA	NA
1300	Germans	de_VP21	12	f	40	10	2899	289.9	1699	1200	339.8	240	5	5	NA	NA
1301	Germans	de_VP21	12	f	41	5	2847	569.4	1032	1815	344	907.5	3	2	NA	NA
1302	Germans	de_VP21	12	f	42	4	2664	666	682	1982	341	991	2	2	m	FALSE
1303	Germans	de_VP21	12	f	43	8	2397	299.625	815	1582	271.666666666667	316.4	3	5	NA	NA
1304	Germans	de_VP21	12	f	44	1	5346	5346	5346	0	5346	NA	1	0	NA	NA
1305	Germans	de_VP21	12	f	45	10	2630	263	1132	1498	226.4	299.6	5	5	NA	NA
1306	Germans	de_VP21	12	f	46	7	2816	402.285714285714	2150	666	430	333	5	2	nm	FALSE
1307	Germans	de_VP21	12	f	47	2	1748	874	0	1748	NA	874	0	2	NA	NA
1308	Germans	de_VP21	12	f	48	10	2596	259.6	1731	865	288.5	216.25	6	4	NA	NA
1309	Germans	de_VP21	12	f	49	7	2648	378.285714285714	999	1649	333	412.25	3	4	NA	NA
1310	Germans	de_VP21	12	f	50	7	2182	311.714285714286	983	1199	245.75	399.666666666667	4	3	nm	TRUE
1311	Germans	de_VP21	12	f	51	9	2347	260.777777777778	1332	1015	266.4	253.75	5	4	NA	NA
1312	Germans	de_VP21	12	f	52	7	3032	433.142857142857	1366	1666	341.5	555.333333333333	4	3	NA	NA
1313	Germans	de_VP21	12	f	53	8	3015	376.875	1933	1082	386.6	360.666666666667	5	3	NA	NA
1314	Germans	de_VP21	12	f	54	3	2714	904.666666666667	0	2714	NA	904.666666666667	0	3	NA	NA
1315	Germans	de_VP21	12	f	55	8	2797	349.625	2082	715	416.4	238.333333333333	5	3	NA	NA
1316	Germans	de_VP21	12	f	56	10	2365	236.5	1266	1099	211	274.75	6	4	nm	FALSE
1317	Germans	de_VP21	12	f	57	13	2664	204.923076923077	1431	1233	204.428571428571	205.5	7	6	NA	NA
1318	Germans	de_VP21	12	f	58	6	2932	488.666666666667	2149	783	716.333333333333	261	3	3	m	TRUE
1319	Germans	de_VP21	12	f	59	1	983	983	0	983	NA	983	0	1	NA	NA
1320	Germans	de_VP21	12	f	60	12	3031	252.583333333333	1217	1814	243.4	259.142857142857	5	7	m	FALSE
1321	Germans	de_VP22	14	f	1	6	1483	247.166666666667	400	1083	400	216.6	1	5	NA	NA
1322	Germans	de_VP22	14	f	2	12	2846	237.166666666667	1847	999	263.857142857143	199.8	7	5	m	TRUE
1323	Germans	de_VP22	14	f	3	11	2647	240.636363636364	2464	183	246.4	183	10	1	NA	NA
1324	Germans	de_VP22	14	f	4	11	2897	263.363636363636	1981	916	283	229	7	4	NA	NA
1325	Germans	de_VP22	14	f	5	11	2830	257.272727272727	1132	1698	377.333333333333	212.25	3	8	m	FALSE
1326	Germans	de_VP22	14	f	6	7	2646	378	1048	1598	349.333333333333	399.5	3	4	NA	NA
1327	Germans	de_VP22	14	f	7	2	3298	1649	3131	167	3131	167	1	1	NA	NA
1328	Germans	de_VP22	14	f	8	7	2348	335.428571428571	1216	1132	405.333333333333	283	3	4	m	TRUE
1329	Germans	de_VP22	14	f	9	12	2913	242.75	2214	699	246	233	9	3	NA	NA
1330	Germans	de_VP22	14	f	10	10	2748	274.8	2065	683	295	227.666666666667	7	3	NA	NA
1331	Germans	de_VP22	14	f	11	13	3828	294.461538461538	1531	2297	255.166666666667	328.142857142857	6	7	NA	NA
1332	Germans	de_VP22	14	f	12	9	3063	340.333333333333	1998	1065	399.6	266.25	5	4	m	TRUE
1333	Germans	de_VP22	14	f	13	9	2998	333.111111111111	1132	1866	283	373.2	4	5	NA	NA
1334	Germans	de_VP22	14	f	14	12	2997	249.75	2031	966	290.142857142857	193.2	7	5	NA	NA
1335	Germans	de_VP22	14	f	15	7	2914	416.285714285714	2148	766	537	255.333333333333	4	3	NA	NA
1336	Germans	de_VP22	14	f	16	6	3097	516.166666666667	2664	433	532.8	433	5	1	NA	NA
1337	Germans	de_VP22	14	f	17	10	2581	258.1	2165	416	270.625	208	8	2	NA	NA
1338	Germans	de_VP22	14	f	18	8	3031	378.875	1749	1282	437.25	320.5	4	4	NA	NA
1339	Germans	de_VP22	14	f	19	11	3165	287.727272727273	2399	766	299.875	255.333333333333	8	3	nm	FALSE
1340	Germans	de_VP22	14	f	20	6	3030	505	2431	599	607.75	299.5	4	2	NA	NA
1341	Germans	de_VP22	14	f	21	7	2764	394.857142857143	1049	1715	262.25	571.666666666667	4	3	NA	NA
1342	Germans	de_VP22	14	f	22	8	3181	397.625	1916	1265	479	316.25	4	4	NA	NA
1343	Germans	de_VP22	14	f	23	9	2814	312.666666666667	1765	1049	353	262.25	5	4	nm	FALSE
1344	Germans	de_VP22	14	f	24	9	2648	294.222222222222	1682	966	280.333333333333	322	6	3	NA	NA
1345	Germans	de_VP22	14	f	25	7	2648	378.285714285714	650	1998	216.666666666667	499.5	3	4	NA	NA
1346	Germans	de_VP22	14	f	26	8	2681	335.125	1232	1449	308	362.25	4	4	NA	NA
1347	Germans	de_VP22	14	f	27	8	3565	445.625	2449	1116	408.166666666667	558	6	2	nm	FALSE
1348	Germans	de_VP22	14	f	28	9	2415	268.333333333333	1615	800	230.714285714286	400	7	2	m	TRUE
1349	Germans	de_VP22	14	f	29	5	3331	666.2	2931	400	732.75	400	4	1	NA	NA
1350	Germans	de_VP22	14	f	30	9	2533	281.444444444444	1034	1499	206.8	374.75	5	4	m	FALSE
1351	Germans	de_VP22	14	f	31	11	3163	287.545454545455	2114	1049	302	262.25	7	4	NA	NA
1352	Germans	de_VP22	14	f	32	10	2964	296.4	2265	699	377.5	174.75	6	4	NA	NA
1353	Germans	de_VP22	14	f	33	5	2931	586.2	1849	1082	616.333333333333	541	3	2	NA	NA
1354	Germans	de_VP22	14	f	34	7	3065	437.857142857143	2399	666	479.8	333	5	2	NA	NA
1355	Germans	de_VP22	14	f	35	8	3115	389.375	1083	2032	361	406.4	3	5	NA	NA
1356	Germans	de_VP22	14	f	36	10	3165	316.5	2115	1050	302.142857142857	350	7	3	nm	FALSE
1357	Germans	de_VP22	14	f	37	9	3030	336.666666666667	1532	1498	383	299.6	4	5	m	TRUE
1358	Germans	de_VP22	14	f	38	8	3381	422.625	2798	583	466.333333333333	291.5	6	2	nm	FALSE
1359	Germans	de_VP22	14	f	39	9	2613	290.333333333333	1764	849	294	283	6	3	nm	FALSE
1360	Germans	de_VP22	14	f	40	12	3230	269.166666666667	3030	200	275.454545454545	200	11	1	NA	NA
1361	Germans	de_VP22	14	f	41	5	2781	556.2	2781	0	556.2	NA	5	0	NA	NA
1362	Germans	de_VP22	14	f	42	8	2881	360.125	1000	1881	333.333333333333	376.2	3	5	NA	NA
1363	Germans	de_VP22	14	f	43	11	2829	257.181818181818	1798	1031	299.666666666667	206.2	6	5	NA	NA
1364	Germans	de_VP22	14	f	44	9	3348	372	2581	767	368.714285714286	383.5	7	2	NA	NA
1365	Germans	de_VP22	14	f	45	11	2915	265	1815	1100	259.285714285714	275	7	4	nm	FALSE
1366	Germans	de_VP22	14	f	46	10	2998	299.8	1600	1398	266.666666666667	349.5	6	4	NA	NA
1367	Germans	de_VP22	14	f	47	12	3079	256.583333333333	1082	1997	360.666666666667	221.888888888889	3	9	m	FALSE
1368	Germans	de_VP22	14	f	48	10	2815	281.5	2532	283	281.333333333333	283	9	1	NA	NA
1369	Germans	de_VP22	14	f	49	9	2814	312.666666666667	2548	266	318.5	266	8	1	NA	NA
1370	Germans	de_VP22	14	f	50	10	3097	309.7	1715	1382	245	460.666666666667	7	3	NA	NA
1371	Germans	de_VP22	14	f	51	7	3280	468.571428571429	366	2914	366	485.666666666667	1	6	NA	NA
1372	Germans	de_VP22	14	f	52	10	2813	281.3	1049	1764	262.25	294	4	6	NA	NA
1373	Germans	de_VP22	14	f	53	4	2799	699.75	2799	0	699.75	NA	4	0	NA	NA
1374	Germans	de_VP22	14	f	54	9	3016	335.111111111111	2216	800	316.571428571429	400	7	2	NA	NA
1375	Germans	de_VP22	14	f	55	4	3298	824.5	1249	2049	416.333333333333	2049	3	1	NA	NA
1376	Germans	de_VP22	14	f	56	9	2829	314.333333333333	2246	583	320.857142857143	291.5	7	2	NA	NA
1377	Germans	de_VP22	14	f	57	8	2831	353.875	2348	483	335.428571428571	483	7	1	NA	NA
1378	Germans	de_VP22	14	f	58	8	3047	380.875	2382	665	476.4	221.666666666667	5	3	NA	NA
1379	Germans	de_VP22	14	f	59	6	3215	535.833333333333	2515	700	503	700	5	1	NA	NA
1380	Germans	de_VP22	14	f	60	7	2364	337.714285714286	1998	366	333	366	6	1	NA	NA
1381	Germans	de_VP23	14	f	1	11	2831	257.363636363636	1932	899	276	224.75	7	4	NA	NA
1382	Germans	de_VP23	14	f	2	11	2697	245.181818181818	1498	1199	249.666666666667	239.8	6	5	NA	NA
1383	Germans	de_VP23	14	f	3	12	2864	238.666666666667	2148	716	268.5	179	8	4	nm	FALSE
1384	Germans	de_VP23	14	f	4	10	2665	266.5	1966	699	280.857142857143	233	7	3	NA	NA
1385	Germans	de_VP23	14	f	5	11	2865	260.454545454545	1016	1849	254	264.142857142857	4	7	NA	NA
1386	Germans	de_VP23	14	f	6	10	2799	279.9	1616	1183	269.333333333333	295.75	6	4	nm	FALSE
1387	Germans	de_VP23	14	f	7	12	2897	241.416666666667	1582	1315	263.666666666667	219.166666666667	6	6	NA	NA
1388	Germans	de_VP23	14	f	8	12	3046	253.833333333333	2064	982	258	245.5	8	4	NA	NA
1389	Germans	de_VP23	14	f	9	10	2897	289.7	1598	1299	266.333333333333	324.75	6	4	nm	FALSE
1390	Germans	de_VP23	14	f	10	11	2862	260.181818181818	1614	1248	269	249.6	6	5	nm	FALSE
1391	Germans	de_VP23	14	f	11	10	2779	277.9	1564	1215	312.8	243	5	5	NA	NA
1392	Germans	de_VP23	14	f	12	11	2980	270.909090909091	1565	1415	260.833333333333	283	6	5	NA	NA
1393	Germans	de_VP23	14	f	13	13	3196	245.846153846154	2230	966	247.777777777778	241.5	9	4	nm	FALSE
1394	Germans	de_VP23	14	f	14	10	2814	281.4	1831	983	261.571428571429	327.666666666667	7	3	nm	FALSE
1395	Germans	de_VP23	14	f	15	12	3648	304	2115	1533	235	511	9	3	NA	NA
1396	Germans	de_VP23	14	f	16	10	2581	258.1	1665	916	277.5	229	6	4	NA	NA
1397	Germans	de_VP23	14	f	17	14	3715	265.357142857143	2682	1033	298	206.6	9	5	nm	FALSE
1398	Germans	de_VP23	14	f	18	10	2898	289.8	1782	1116	297	279	6	4	nm	FALSE
1399	Germans	de_VP23	14	f	19	14	3049	217.785714285714	1849	1200	205.444444444444	240	9	5	NA	NA
1400	Germans	de_VP23	14	f	20	10	2964	296.4	1965	999	327.5	249.75	6	4	NA	NA
1401	Germans	de_VP23	14	f	21	14	2981	212.928571428571	1966	1015	196.6	253.75	10	4	nm	FALSE
1402	Germans	de_VP23	14	f	22	13	3013	231.769230769231	1415	1598	235.833333333333	228.285714285714	6	7	NA	NA
1403	Germans	de_VP23	14	f	23	12	3048	254	2166	882	240.666666666667	294	9	3	NA	NA
1404	Germans	de_VP23	14	f	24	10	2697	269.7	1432	1265	286.4	253	5	5	NA	NA
1405	Germans	de_VP23	14	f	25	8	3247	405.875	2548	699	509.6	233	5	3	NA	NA
1406	Germans	de_VP23	14	f	26	12	2712	226	1897	815	237.125	203.75	8	4	NA	NA
1407	Germans	de_VP23	14	f	27	7	2763	394.714285714286	2197	566	439.4	283	5	2	NA	NA
1408	Germans	de_VP23	14	f	28	12	2932	244.333333333333	1466	1466	244.333333333333	244.333333333333	6	6	NA	NA
1409	Germans	de_VP23	14	f	29	11	2630	239.090909090909	1815	815	226.875	271.666666666667	8	3	nm	FALSE
1410	Germans	de_VP23	14	f	30	11	3397	308.818181818182	2099	1298	349.833333333333	259.6	6	5	NA	NA
1411	Germans	de_VP23	14	f	31	10	3082	308.2	2582	500	322.75	250	8	2	NA	NA
1412	Germans	de_VP23	14	f	32	13	2865	220.384615384615	1283	1582	256.6	197.75	5	8	NA	NA
1413	Germans	de_VP23	14	f	33	11	2648	240.727272727273	1300	1348	260	224.666666666667	5	6	NA	NA
1414	Germans	de_VP23	14	f	34	7	2248	321.142857142857	1665	583	333	291.5	5	2	nm	FALSE
1415	Germans	de_VP23	14	f	35	9	2863	318.111111111111	1781	1082	296.833333333333	360.666666666667	6	3	NA	NA
1416	Germans	de_VP23	14	f	36	6	2932	488.666666666667	1233	1699	411	566.333333333333	3	3	NA	NA
1417	Germans	de_VP23	14	f	37	11	2763	251.181818181818	1847	916	263.857142857143	229	7	4	NA	NA
1418	Germans	de_VP23	14	f	38	9	2682	298	1516	1166	303.2	291.5	5	4	NA	NA
1419	Germans	de_VP23	14	f	39	13	2880	221.538461538462	1265	1615	210.833333333333	230.714285714286	6	7	NA	NA
1420	Germans	de_VP23	14	f	40	11	2747	249.727272727273	1764	983	252	245.75	7	4	NA	NA
1421	Germans	de_VP23	14	f	41	10	2830	283	1515	1315	378.75	219.166666666667	4	6	nm	FALSE
1422	Germans	de_VP23	14	f	42	11	2847	258.818181818182	1549	1298	309.8	216.333333333333	5	6	NA	NA
1423	Germans	de_VP23	14	f	43	14	3014	215.285714285714	1515	1499	252.5	187.375	6	8	nm	FALSE
1424	Germans	de_VP23	14	f	44	9	2964	329.333333333333	2382	582	397	194	6	3	NA	NA
1425	Germans	de_VP23	14	f	45	11	2897	263.363636363636	1916	981	319.333333333333	196.2	6	5	NA	NA
1426	Germans	de_VP23	14	f	46	11	3797	345.181818181818	2965	832	423.571428571429	208	7	4	NA	NA
1427	Germans	de_VP23	14	f	47	9	2665	296.111111111111	1598	1067	319.6	266.75	5	4	NA	NA
1428	Germans	de_VP23	14	f	48	4	2931	732.75	2482	449	1241	224.5	2	2	NA	NA
1429	Germans	de_VP23	14	f	49	10	2665	266.5	1483	1182	247.166666666667	295.5	6	4	nm	FALSE
1430	Germans	de_VP23	14	f	50	11	2997	272.454545454545	1865	1132	266.428571428571	283	7	4	NA	NA
1431	Germans	de_VP23	14	f	51	12	2914	242.833333333333	2148	766	238.666666666667	255.333333333333	9	3	NA	NA
1432	Germans	de_VP23	14	f	52	12	2931	244.25	1766	1165	252.285714285714	233	7	5	NA	NA
1433	Germans	de_VP23	14	f	53	10	3064	306.4	2348	716	293.5	358	8	2	NA	NA
1434	Germans	de_VP23	14	f	54	11	2930	266.363636363636	2364	566	262.666666666667	283	9	2	NA	NA
1435	Germans	de_VP23	14	f	55	10	2480	248	1997	483	249.625	241.5	8	2	NA	NA
1436	Germans	de_VP23	14	f	56	13	2848	219.076923076923	1498	1350	214	225	7	6	NA	NA
1437	Germans	de_VP23	14	f	57	12	3080	256.666666666667	1765	1315	252.142857142857	263	7	5	nm	FALSE
1438	Germans	de_VP23	14	f	58	7	2981	425.857142857143	1982	999	396.4	499.5	5	2	NA	NA
1439	Germans	de_VP23	14	f	59	10	2730	273	1382	1348	276.4	269.6	5	5	NA	NA
1440	Germans	de_VP23	14	f	60	12	3047	253.916666666667	2098	949	262.25	237.25	8	4	NA	NA
1441	Germans	de_VP24	14	f	1	9	3131	347.888888888889	1649	1482	412.25	296.4	4	5	m	TRUE
1442	Germans	de_VP24	14	f	2	7	2797	399.571428571429	1549	1248	516.333333333333	312	3	4	NA	NA
1443	Germans	de_VP24	14	f	3	8	2598	324.75	1149	1449	287.25	362.25	4	4	NA	NA
1444	Germans	de_VP24	14	f	4	0	0	NA	0	0	NA	NA	0	0	NA	NA
1445	Germans	de_VP24	14	f	5	6	2433	405.5	1583	850	395.75	425	4	2	NA	NA
1446	Germans	de_VP24	14	f	6	8	3182	397.75	1982	1200	495.5	300	4	4	NA	NA
1447	Germans	de_VP24	14	f	7	6	2448	408	816	1632	408	408	2	4	nm	TRUE
1448	Germans	de_VP24	14	f	8	8	2964	370.5	2281	683	456.2	227.666666666667	5	3	NA	NA
1449	Germans	de_VP24	14	f	9	7	3364	480.571428571429	933	2431	311	607.75	3	4	NA	NA
1450	Germans	de_VP24	14	f	10	7	2714	387.714285714286	2481	233	413.5	233	6	1	NA	NA
1451	Germans	de_VP24	14	f	11	2	7261	3630.5	6795	466	6795	466	1	1	NA	NA
1452	Germans	de_VP24	14	f	12	5	2847	569.4	1948	899	974	299.666666666667	2	3	NA	NA
1453	Germans	de_VP24	14	f	13	11	3164	287.636363636364	1982	1182	283.142857142857	295.5	7	4	NA	NA
1454	Germans	de_VP24	14	f	14	8	3748	468.5	2582	1166	430.333333333333	583	6	2	NA	NA
1455	Germans	de_VP24	14	f	15	10	2832	283.2	1783	1049	254.714285714286	349.666666666667	7	3	NA	NA
1456	Germans	de_VP24	14	f	16	9	3629	403.222222222222	233	3396	233	424.5	1	8	nm	TRUE
1457	Germans	de_VP24	14	f	17	8	2331	291.375	1565	766	313	255.333333333333	5	3	NA	NA
1458	Germans	de_VP24	14	f	18	7	3065	437.857142857143	2265	800	453	400	5	2	NA	NA
1459	Germans	de_VP24	14	f	19	11	2847	258.818181818182	1015	1832	253.75	261.714285714286	4	7	NA	NA
1460	Germans	de_VP24	14	f	20	11	3212	292	2163	1049	270.375	349.666666666667	8	3	NA	NA
1461	Germans	de_VP24	14	f	21	7	2299	328.428571428571	2016	283	403.2	141.5	5	2	NA	NA
1462	Germans	de_VP24	14	f	22	4	2315	578.75	0	2315	NA	578.75	0	4	NA	NA
1463	Germans	de_VP24	14	f	23	3	2648	882.666666666667	1832	816	916	816	2	1	NA	NA
1464	Germans	de_VP24	14	f	24	6	2698	449.666666666667	1133	1565	1133	313	1	5	nm	TRUE
1465	Germans	de_VP24	14	f	25	11	2797	254.272727272727	1532	1265	255.333333333333	253	6	5	NA	NA
1466	Germans	de_VP24	14	f	26	3	2798	932.666666666667	2332	466	2332	233	1	2	nm	FALSE
1467	Germans	de_VP24	14	f	27	11	2730	248.181818181818	1381	1349	230.166666666667	269.8	6	5	NA	NA
1468	Germans	de_VP24	14	f	28	9	3081	342.333333333333	666	2415	222	402.5	3	6	NA	NA
1469	Germans	de_VP24	14	f	29	6	2599	433.166666666667	1616	983	404	491.5	4	2	NA	NA
1470	Germans	de_VP24	14	f	30	8	2865	358.125	1683	1182	336.6	394	5	3	NA	NA
1471	Germans	de_VP24	14	f	31	6	2981	496.833333333333	1815	1166	605	388.666666666667	3	3	nm	FALSE
1472	Germans	de_VP24	14	f	32	2	2231	1115.5	0	2231	NA	1115.5	0	2	NA	NA
1473	Germans	de_VP24	14	f	33	6	2648	441.333333333333	2015	633	671.666666666667	211	3	3	NA	NA
1474	Germans	de_VP24	14	f	34	7	2514	359.142857142857	2364	150	394	150	6	1	NA	NA
1475	Germans	de_VP24	14	f	35	9	2183	242.555555555556	1300	883	260	220.75	5	4	NA	NA
1476	Germans	de_VP24	14	f	36	9	3397	377.444444444444	1598	1799	319.6	449.75	5	4	NA	NA
1477	Germans	de_VP24	14	f	37	6	2614	435.666666666667	1532	1082	510.666666666667	360.666666666667	3	3	NA	NA
1478	Germans	de_VP24	14	f	38	3	2798	932.666666666667	1049	1749	524.5	1749	2	1	NA	NA
1479	Germans	de_VP24	14	f	39	9	2998	333.111111111111	1133	1865	377.666666666667	310.833333333333	3	6	NA	NA
1480	Germans	de_VP24	14	f	40	12	3096	258	1215	1881	243	268.714285714286	5	7	nm	TRUE
1481	Germans	de_VP24	14	f	41	9	2715	301.666666666667	1282	1433	256.4	358.25	5	4	NA	NA
1482	Germans	de_VP24	14	f	42	8	2881	360.125	1016	1865	338.666666666667	373	3	5	NA	NA
1483	Germans	de_VP24	14	f	43	12	2896	241.333333333333	1049	1847	262.25	230.875	4	8	NA	NA
1484	Germans	de_VP24	14	f	44	10	3165	316.5	2865	300	318.333333333333	300	9	1	m	TRUE
1485	Germans	de_VP24	14	f	45	7	2731	390.142857142857	1332	1399	333	466.333333333333	4	3	NA	NA
1486	Germans	de_VP24	14	f	46	8	2831	353.875	2248	583	374.666666666667	291.5	6	2	NA	NA
1487	Germans	de_VP24	14	f	47	6	2948	491.333333333333	1482	1466	741	366.5	2	4	NA	NA
1488	Germans	de_VP24	14	f	48	7	3447	492.428571428571	1866	1581	622	395.25	3	4	nm	FALSE
1489	Germans	de_VP24	14	f	49	7	2498	356.857142857143	1898	600	632.666666666667	150	3	4	NA	NA
1490	Germans	de_VP24	14	f	50	3	3348	1116	3348	0	1116	NA	3	0	NA	NA
1491	Germans	de_VP24	14	f	51	9	2563	284.777777777778	1564	999	312.8	249.75	5	4	m	TRUE
1492	Germans	de_VP24	14	f	52	9	2813	312.555555555556	1115	1698	371.666666666667	283	3	6	m	FALSE
1493	Germans	de_VP24	14	f	53	6	2914	485.666666666667	1865	1049	466.25	524.5	4	2	nm	FALSE
1494	Germans	de_VP24	14	f	54	9	2880	320	2214	666	316.285714285714	333	7	2	nm	FALSE
1495	Germans	de_VP24	14	f	55	12	2831	235.916666666667	1799	1032	257	206.4	7	5	nm	FALSE
1496	Germans	de_VP24	14	f	56	3	4197	1399	1366	2831	1366	1415.5	1	2	NA	NA
1497	Germans	de_VP24	14	f	57	8	2647	330.875	2098	549	419.6	183	5	3	NA	NA
1498	Germans	de_VP24	14	f	58	2	1666	833	633	1033	633	1033	1	1	NA	NA
1499	Germans	de_VP24	14	f	59	9	2296	255.111111111111	1597	699	266.166666666667	233	6	3	nm	FALSE
1500	Germans	de_VP24	14	f	60	6	2881	480.166666666667	1532	1349	383	674.5	4	2	NA	NA
1501	Germans	de_VP25	14	f	1	6	2631	438.5	2065	566	413	566	5	1	NA	NA
1502	Germans	de_VP25	14	f	2	3	2898	966	2898	0	966	NA	3	0	nm	FALSE
1503	Germans	de_VP25	14	f	3	11	3131	284.636363636364	1866	1265	311	253	6	5	NA	NA
1504	Germans	de_VP25	14	f	4	8	2582	322.75	1849	733	369.8	244.333333333333	5	3	NA	NA
1505	Germans	de_VP25	14	f	5	8	3546	443.25	3313	233	473.285714285714	233	7	1	m	TRUE
1506	Germans	de_VP25	14	f	6	9	3049	338.777777777778	2582	467	368.857142857143	233.5	7	2	NA	NA
1507	Germans	de_VP25	14	f	7	7	3115	445	2532	583	506.4	291.5	5	2	NA	NA
1508	Germans	de_VP25	14	f	8	5	3249	649.8	2665	584	1332.5	194.666666666667	2	3	m	TRUE
1509	Germans	de_VP25	14	f	9	1	2298	2298	2298	0	2298	NA	1	0	NA	NA
1510	Germans	de_VP25	14	f	10	1	2998	2998	2998	0	2998	NA	1	0	NA	NA
1511	Germans	de_VP25	14	f	11	5	2797	559.4	2015	782	1007.5	260.666666666667	2	3	NA	NA
1512	Germans	de_VP25	14	f	12	12	2847	237.25	2647	200	240.636363636364	200	11	1	m	TRUE
1513	Germans	de_VP25	14	f	13	8	3414	426.75	2299	1115	459.8	371.666666666667	5	3	NA	NA
1514	Germans	de_VP25	14	f	14	10	2865	286.5	2032	833	290.285714285714	277.666666666667	7	3	NA	NA
1515	Germans	de_VP25	14	f	15	8	3047	380.875	2297	750	382.833333333333	375	6	2	NA	NA
1516	Germans	de_VP25	14	f	16	11	2814	255.818181818182	1848	966	264	241.5	7	4	NA	NA
1517	Germans	de_VP25	14	f	17	10	2965	296.5	2382	583	340.285714285714	194.333333333333	7	3	NA	NA
1518	Germans	de_VP25	14	f	18	1	3714	3714	3714	0	3714	NA	1	0	NA	NA
1519	Germans	de_VP25	14	f	19	8	3013	376.625	2847	166	406.714285714286	166	7	1	nm	FALSE
1520	Germans	de_VP25	14	f	20	6	2798	466.333333333333	2082	716	520.5	358	4	2	NA	NA
1521	Germans	de_VP25	14	f	21	11	2847	258.818181818182	2348	499	293.5	166.333333333333	8	3	NA	NA
1522	Germans	de_VP25	14	f	22	6	2848	474.666666666667	2232	616	558	308	4	2	NA	NA
1523	Germans	de_VP25	14	f	23	1	3681	3681	3681	0	3681	NA	1	0	nm	FALSE
1524	Germans	de_VP25	14	f	24	7	2914	416.285714285714	2248	666	449.6	333	5	2	NA	NA
1525	Germans	de_VP25	14	f	25	11	2896	263.272727272727	1748	1148	291.333333333333	229.6	6	5	NA	NA
1526	Germans	de_VP25	14	f	26	7	3065	437.857142857143	2282	783	570.5	261	4	3	NA	NA
1527	Germans	de_VP25	14	f	27	4	2982	745.5	2982	0	745.5	NA	4	0	nm	FALSE
1528	Germans	de_VP25	14	f	28	7	2881	411.571428571429	2881	0	411.571428571429	NA	7	0	nm	FALSE
1529	Germans	de_VP25	14	f	29	10	3214	321.4	1982	1232	330.333333333333	308	6	4	NA	NA
1530	Germans	de_VP25	14	f	30	3	2998	999.333333333333	2632	366	2632	183	1	2	nm	FALSE
1531	Germans	de_VP25	14	f	31	9	2983	331.444444444444	1384	1599	346	319.8	4	5	NA	NA
1532	Germans	de_VP25	14	f	32	10	2997	299.7	2248	749	321.142857142857	249.666666666667	7	3	NA	NA
1533	Germans	de_VP25	14	f	33	6	3030	505	1798	1232	899	308	2	4	NA	NA
1534	Germans	de_VP25	14	f	34	9	3232	359.111111111111	2715	517	387.857142857143	258.5	7	2	NA	NA
1535	Germans	de_VP25	14	f	35	7	2980	425.714285714286	2164	816	432.8	408	5	2	NA	NA
1536	Germans	de_VP25	14	f	36	4	3530	882.5	3530	0	882.5	NA	4	0	nm	FALSE
1537	Germans	de_VP25	14	f	37	3	2899	966.333333333333	2899	0	966.333333333333	NA	3	0	nm	FALSE
1538	Germans	de_VP25	14	f	38	1	3115	3115	3115	0	3115	NA	1	0	nm	FALSE
1539	Germans	de_VP25	14	f	39	6	2864	477.333333333333	1782	1082	594	360.666666666667	3	3	nm	FALSE
1540	Germans	de_VP25	14	f	40	7	2999	428.428571428571	2582	417	516.4	208.5	5	2	NA	NA
1541	Germans	de_VP25	14	f	41	9	2848	316.444444444444	1848	1000	369.6	250	5	4	NA	NA
1542	Germans	de_VP25	14	f	42	6	1847	307.833333333333	1348	499	337	249.5	4	2	NA	NA
1543	Germans	de_VP25	14	f	43	8	2847	355.875	1698	1149	339.6	383	5	3	NA	NA
1544	Germans	de_VP25	14	f	44	8	2731	341.375	1599	1132	533	226.4	3	5	NA	NA
1545	Germans	de_VP25	14	f	45	10	2865	286.5	2098	767	299.714285714286	255.666666666667	7	3	nm	FALSE
1546	Germans	de_VP25	14	f	46	9	2965	329.444444444444	1683	1282	336.6	320.5	5	4	NA	NA
1547	Germans	de_VP25	14	f	47	8	3065	383.125	883	2182	441.5	363.666666666667	2	6	nm	TRUE
1548	Germans	de_VP25	14	f	48	8	2981	372.625	1699	1282	424.75	320.5	4	4	NA	NA
1549	Germans	de_VP25	14	f	49	12	3014	251.166666666667	1215	1799	243	257	5	7	NA	NA
1550	Germans	de_VP25	14	f	50	9	3564	396	3564	0	396	NA	9	0	NA	NA
1551	Germans	de_VP25	14	f	51	10	2829	282.9	1248	1581	312	263.5	4	6	NA	NA
1552	Germans	de_VP25	14	f	52	4	3015	753.75	2465	550	1232.5	275	2	2	NA	NA
1553	Germans	de_VP25	14	f	53	8	3831	478.875	2682	1149	670.5	287.25	4	4	NA	NA
1554	Germans	de_VP25	14	f	54	11	3297	299.727272727273	1998	1299	285.428571428571	324.75	7	4	NA	NA
1555	Germans	de_VP25	14	f	55	10	3013	301.3	2164	849	309.142857142857	283	7	3	NA	NA
1556	Germans	de_VP25	14	f	56	9	2947	327.444444444444	1615	1332	403.75	266.4	4	5	NA	NA
1557	Germans	de_VP25	14	f	57	10	3181	318.1	2215	966	369.166666666667	241.5	6	4	NA	NA
1558	Germans	de_VP25	14	f	58	3	3031	1010.33333333333	2715	316	1357.5	316	2	1	NA	NA
1559	Germans	de_VP25	14	f	59	9	2731	303.444444444444	1299	1432	324.75	286.4	4	5	NA	NA
1560	Germans	de_VP25	14	f	60	4	2382	595.5	1599	783	799.5	391.5	2	2	NA	NA
1561	Germans	de_VP3	12	m	1	1	3015	3015	3015	0	3015	NA	1	0	nm	FALSE
1562	Germans	de_VP3	12	m	2	4	3081	770.25	1066	2015	1066	671.666666666667	1	3	NA	NA
1563	Germans	de_VP3	12	m	3	3	3248	1082.66666666667	1532	1716	1532	858	1	2	NA	NA
1564	Germans	de_VP3	12	m	4	2	3431	1715.5	3431	0	1715.5	NA	2	0	NA	NA
1565	Germans	de_VP3	12	m	5	7	2331	333	1814	517	362.8	258.5	5	2	NA	NA
1566	Germans	de_VP3	12	m	6	2	2499	1249.5	2499	0	1249.5	NA	2	0	NA	NA
1567	Germans	de_VP3	12	m	7	2	2631	1315.5	2631	0	1315.5	NA	2	0	nm	FALSE
1568	Germans	de_VP3	12	m	8	1	2898	2898	2898	0	2898	NA	1	0	NA	NA
1569	Germans	de_VP3	12	m	9	2	2049	1024.5	2049	0	1024.5	NA	2	0	NA	NA
1570	Germans	de_VP3	12	m	10	6	2948	491.333333333333	1865	1083	621.666666666667	361	3	3	NA	NA
1571	Germans	de_VP3	12	m	11	2	2532	1266	2282	250	2282	250	1	1	NA	NA
1572	Germans	de_VP3	12	m	12	6	2448	408	1516	932	505.333333333333	310.666666666667	3	3	NA	NA
1573	Germans	de_VP3	12	m	13	3	3847	1282.33333333333	2881	966	1440.5	966	2	1	NA	NA
1574	Germans	de_VP3	12	m	14	4	2764	691	2764	0	691	NA	4	0	NA	NA
1575	Germans	de_VP3	12	m	15	5	2765	553	2765	0	553	NA	5	0	NA	NA
1576	Germans	de_VP3	12	m	16	3	2315	771.666666666667	1132	1183	566	1183	2	1	nm	TRUE
1577	Germans	de_VP3	12	m	17	1	2932	2932	0	2932	NA	2932	0	1	NA	NA
1578	Germans	de_VP3	12	m	18	6	2399	399.833333333333	1483	916	494.333333333333	305.333333333333	3	3	NA	NA
1579	Germans	de_VP3	12	m	19	5	2532	506.4	1449	1083	483	541.5	3	2	NA	NA
1580	Germans	de_VP3	12	m	20	3	1782	594	350	1432	350	716	1	2	NA	NA
1581	Germans	de_VP3	12	m	21	2	4564	2282	0	4564	NA	2282	0	2	NA	NA
1582	Germans	de_VP3	12	m	22	6	2747	457.833333333333	0	2747	NA	457.833333333333	0	6	NA	NA
1583	Germans	de_VP3	12	m	23	1	616	616	616	0	616	NA	1	0	NA	NA
1584	Germans	de_VP3	12	m	24	4	2515	628.75	0	2515	NA	628.75	0	4	nm	TRUE
1585	Germans	de_VP3	12	m	25	4	2866	716.5	0	2866	NA	716.5	0	4	NA	NA
1586	Germans	de_VP3	12	m	26	5	2649	529.8	450	2199	225	733	2	3	nm	TRUE
1587	Germans	de_VP3	12	m	27	4	2631	657.75	1715	916	571.666666666667	916	3	1	NA	NA
1588	Germans	de_VP3	12	m	28	3	2564	854.666666666667	0	2564	NA	854.666666666667	0	3	NA	NA
1589	Germans	de_VP3	12	m	29	2	2815	1407.5	0	2815	NA	1407.5	0	2	NA	NA
1590	Germans	de_VP3	12	m	30	2	2265	1132.5	0	2265	NA	1132.5	0	2	NA	NA
1591	Germans	de_VP3	12	m	31	1	2432	2432	2432	0	2432	NA	1	0	nm	FALSE
1592	Germans	de_VP3	12	m	32	4	2066	516.5	2017	49	672.333333333333	49	3	1	NA	NA
1593	Germans	de_VP3	12	m	33	3	2664	888	2181	483	1090.5	483	2	1	NA	NA
1594	Germans	de_VP3	12	m	34	3	2798	932.666666666667	2798	0	932.666666666667	NA	3	0	NA	NA
1595	Germans	de_VP3	12	m	35	4	3031	757.75	3031	0	757.75	NA	4	0	NA	NA
1596	Germans	de_VP3	12	m	36	4	2849	712.25	1616	1233	808	616.5	2	2	NA	NA
1597	Germans	de_VP3	12	m	37	2	5430	2715	1183	4247	1183	4247	1	1	NA	NA
1598	Germans	de_VP3	12	m	38	0	0	NA	0	0	NA	NA	0	0	NA	NA
1599	Germans	de_VP3	12	m	39	4	2848	712	2132	716	710.666666666667	716	3	1	NA	NA
1600	Germans	de_VP3	12	m	40	5	1998	399.6	1698	300	424.5	300	4	1	m	TRUE
1601	Germans	de_VP3	12	m	41	3	1465	488.333333333333	1332	133	666	133	2	1	NA	NA
1602	Germans	de_VP3	12	m	42	2	2432	1216	2432	0	1216	NA	2	0	NA	NA
1603	Germans	de_VP3	12	m	43	1	2698	2698	2698	0	2698	NA	1	0	NA	NA
1604	Germans	de_VP3	12	m	44	2	2798	1399	2382	416	2382	416	1	1	m	TRUE
1605	Germans	de_VP3	12	m	45	3	2881	960.333333333333	1898	983	949	983	2	1	NA	NA
1606	Germans	de_VP3	12	m	46	6	2381	396.833333333333	333	2048	333	409.6	1	5	NA	NA
1607	Germans	de_VP3	12	m	47	5	2231	446.2	366	1865	366	466.25	1	4	NA	NA
1608	Germans	de_VP3	12	m	48	3	2516	838.666666666667	0	2516	NA	838.666666666667	0	3	nm	TRUE
1609	Germans	de_VP3	12	m	49	5	1733	346.6	366	1367	366	341.75	1	4	NA	NA
1610	Germans	de_VP3	12	m	50	0	0	NA	0	0	NA	NA	0	0	NA	NA
1611	Germans	de_VP3	12	m	51	4	2715	678.75	0	2715	NA	678.75	0	4	nm	TRUE
1612	Germans	de_VP3	12	m	52	4	3780	945	0	3780	NA	945	0	4	m	FALSE
1613	Germans	de_VP3	12	m	53	2	2082	1041	0	2082	NA	1041	0	2	nm	TRUE
1614	Germans	de_VP3	12	m	54	1	2665	2665	0	2665	NA	2665	0	1	nm	TRUE
1615	Germans	de_VP3	12	m	55	3	2848	949.333333333333	366	2482	366	1241	1	2	nm	TRUE
1616	Germans	de_VP3	12	m	56	6	2298	383	750	1548	375	387	2	4	NA	NA
1617	Germans	de_VP3	12	m	57	3	2382	794	0	2382	NA	794	0	3	NA	NA
1618	Germans	de_VP3	12	m	58	2	6112	3056	516	5596	516	5596	1	1	NA	NA
1619	Germans	de_VP3	12	m	59	3	2648	882.666666666667	666	1982	666	991	1	2	nm	TRUE
1620	Germans	de_VP3	12	m	60	6	2831	471.833333333333	1515	1316	505	438.666666666667	3	3	NA	NA
1621	Germans	de_VP4	12	m	1	7	2930	418.571428571429	2281	649	456.2	324.5	5	2	NA	NA
1622	Germans	de_VP4	12	m	2	4	2981	745.25	2698	283	899.333333333333	283	3	1	NA	NA
1623	Germans	de_VP4	12	m	3	6	2815	469.166666666667	849	1966	424.5	491.5	2	4	m	FALSE
1624	Germans	de_VP4	12	m	4	3	3015	1005	2515	500	1257.5	500	2	1	NA	NA
1625	Germans	de_VP4	12	m	5	8	2731	341.375	1698	1033	424.5	258.25	4	4	NA	NA
1626	Germans	de_VP4	12	m	6	7	2914	416.285714285714	2215	699	553.75	233	4	3	m	TRUE
1627	Germans	de_VP4	12	m	7	6	2765	460.833333333333	2299	466	574.75	233	4	2	NA	NA
1628	Germans	de_VP4	12	m	8	9	2915	323.888888888889	866	2049	433	292.714285714286	2	7	NA	NA
1629	Germans	de_VP4	12	m	9	6	3014	502.333333333333	2248	766	562	383	4	2	m	TRUE
1630	Germans	de_VP4	12	m	10	6	2849	474.833333333333	1349	1500	449.666666666667	500	3	3	m	FALSE
1631	Germans	de_VP4	12	m	11	5	3747	749.4	2881	866	960.333333333333	433	3	2	NA	NA
1632	Germans	de_VP4	12	m	12	6	2798	466.333333333333	1899	899	474.75	449.5	4	2	NA	NA
1633	Germans	de_VP4	12	m	13	8	2848	356	1482	1366	296.4	455.333333333333	5	3	m	TRUE
1634	Germans	de_VP4	12	m	14	9	3064	340.444444444444	2248	816	374.666666666667	272	6	3	m	TRUE
1635	Germans	de_VP4	12	m	15	8	2599	324.875	1966	633	327.666666666667	316.5	6	2	NA	NA
1636	Germans	de_VP4	12	m	16	5	3147	629.4	1882	1265	941	421.666666666667	2	3	NA	NA
1637	Germans	de_VP4	12	m	17	5	3064	612.8	2698	366	674.5	366	4	1	m	TRUE
1638	Germans	de_VP4	12	m	18	8	3032	379	1499	1533	374.75	383.25	4	4	nm	TRUE
1639	Germans	de_VP4	12	m	19	7	2664	380.571428571429	2348	316	391.333333333333	316	6	1	NA	NA
1640	Germans	de_VP4	12	m	20	7	3664	523.428571428571	2648	1016	882.666666666667	254	3	4	NA	NA
1641	Germans	de_VP4	12	m	21	11	3215	292.272727272727	2332	883	291.5	294.333333333333	8	3	nm	FALSE
1642	Germans	de_VP4	12	m	22	7	3063	437.571428571429	2231	832	557.75	277.333333333333	4	3	NA	NA
1643	Germans	de_VP4	12	m	23	5	2930	586	2148	782	716	391	3	2	NA	NA
1644	Germans	de_VP4	12	m	24	6	3264	544	2748	516	687	258	4	2	NA	NA
1645	Germans	de_VP4	12	m	25	6	3147	524.5	2065	1082	516.25	541	4	2	NA	NA
1646	Germans	de_VP4	12	m	26	6	3113	518.833333333333	2331	782	582.75	391	4	2	NA	NA
1647	Germans	de_VP4	12	m	27	4	2581	645.25	1799	782	899.5	391	2	2	NA	NA
1648	Germans	de_VP4	12	m	28	5	2997	599.4	2081	916	693.666666666667	458	3	2	NA	NA
1649	Germans	de_VP4	12	m	29	6	2998	499.666666666667	2415	583	603.75	291.5	4	2	m	TRUE
1650	Germans	de_VP4	12	m	30	5	3731	746.2	3098	633	1032.66666666667	316.5	3	2	NA	NA
1651	Germans	de_VP4	12	m	31	6	4163	693.833333333333	1299	2864	433	954.666666666667	3	3	NA	NA
1652	Germans	de_VP4	12	m	32	4	2748	687	1333	1415	666.5	707.5	2	2	NA	NA
1653	Germans	de_VP4	12	m	33	7	2997	428.142857142857	916	2081	305.333333333333	520.25	3	4	NA	NA
1654	Germans	de_VP4	12	m	34	5	3248	649.6	916	2332	916	583	1	4	nm	TRUE
1655	Germans	de_VP4	12	m	35	6	3414	569	1099	2315	366.333333333333	771.666666666667	3	3	NA	NA
1656	Germans	de_VP4	12	m	36	6	3831	638.5	1916	1915	638.666666666667	638.333333333333	3	3	NA	NA
1657	Germans	de_VP4	12	m	37	6	3582	597	1600	1982	533.333333333333	660.666666666667	3	3	NA	NA
1658	Germans	de_VP4	12	m	38	4	2898	724.5	2398	500	799.333333333333	500	3	1	NA	NA
1659	Germans	de_VP4	12	m	39	7	2998	428.285714285714	1815	1183	453.75	394.333333333333	4	3	NA	NA
1660	Germans	de_VP4	12	m	40	6	2880	480	2047	833	511.75	416.5	4	2	NA	NA
1661	Germans	de_VP4	12	m	41	7	2898	414	2216	682	443.2	341	5	2	m	TRUE
1662	Germans	de_VP4	12	m	42	8	2881	360.125	1516	1365	505.333333333333	273	3	5	NA	NA
1663	Germans	de_VP4	12	m	43	9	2964	329.333333333333	2148	816	358	272	6	3	m	TRUE
1664	Germans	de_VP4	12	m	44	6	2065	344.166666666667	1132	933	377.333333333333	311	3	3	NA	NA
1665	Germans	de_VP4	12	m	45	9	2864	318.222222222222	1282	1582	320.5	316.4	4	5	NA	NA
1666	Germans	de_VP4	12	m	46	6	3081	513.5	2132	949	533	474.5	4	2	NA	NA
1667	Germans	de_VP4	12	m	47	10	3048	304.8	2249	799	321.285714285714	266.333333333333	7	3	NA	NA
1668	Germans	de_VP4	12	m	48	8	3063	382.875	1931	1132	386.2	377.333333333333	5	3	NA	NA
1669	Germans	de_VP4	12	m	49	3	3681	1227	3381	300	1690.5	300	2	1	nm	FALSE
1670	Germans	de_VP4	12	m	50	7	2898	414	2066	832	413.2	416	5	2	NA	NA
1671	Germans	de_VP4	12	m	51	8	3115	389.375	1765	1350	353	450	5	3	NA	NA
1672	Germans	de_VP4	12	m	52	7	3163	451.857142857143	2264	899	566	299.666666666667	4	3	NA	NA
1673	Germans	de_VP4	12	m	53	4	2898	724.5	2265	633	1132.5	316.5	2	2	NA	NA
1674	Germans	de_VP4	12	m	54	7	3080	440	2714	366	452.333333333333	366	6	1	NA	NA
1675	Germans	de_VP4	12	m	55	8	3013	376.625	2381	632	396.833333333333	316	6	2	NA	NA
1676	Germans	de_VP4	12	m	56	9	3246	360.666666666667	2963	283	370.375	283	8	1	NA	NA
1677	Germans	de_VP4	12	m	57	7	3048	435.428571428571	2265	783	453	391.5	5	2	m	TRUE
1678	Germans	de_VP4	12	m	58	5	2981	596.2	2615	366	653.75	366	4	1	NA	NA
1679	Germans	de_VP4	12	m	59	7	4031	575.857142857143	3148	883	787	294.333333333333	4	3	NA	NA
1680	Germans	de_VP4	12	m	60	3	2882	960.666666666667	2665	217	1332.5	217	2	1	NA	NA
1681	Germans	de_VP5	14	m	1	6	3032	505.333333333333	1999	1033	499.75	516.5	4	2	NA	NA
1682	Germans	de_VP5	14	m	2	3	3681	1227	749	2932	749	1466	1	2	NA	NA
1683	Germans	de_VP5	14	m	3	6	4130	688.333333333333	2132	1998	710.666666666667	666	3	3	NA	NA
1684	Germans	de_VP5	14	m	4	2	3148	1574	3148	0	1574	NA	2	0	m	TRUE
1685	Germans	de_VP5	14	m	5	7	3099	442.714285714286	1000	2099	333.333333333333	524.75	3	4	NA	NA
1686	Germans	de_VP5	14	m	6	7	3031	433	2348	683	587	227.666666666667	4	3	NA	NA
1687	Germans	de_VP5	14	m	7	6	3114	519	1249	1865	624.5	466.25	2	4	NA	NA
1688	Germans	de_VP5	14	m	8	9	2930	325.555555555556	1549	1381	387.25	276.2	4	5	NA	NA
1689	Germans	de_VP5	14	m	9	6	2415	402.5	1782	633	445.5	316.5	4	2	NA	NA
1690	Germans	de_VP5	14	m	10	7	2931	418.714285714286	2382	549	476.4	274.5	5	2	NA	NA
1691	Germans	de_VP5	14	m	11	8	2948	368.5	816	2132	272	426.4	3	5	nm	TRUE
1692	Germans	de_VP5	14	m	12	7	3615	516.428571428571	1716	1899	429	633	4	3	NA	NA
1693	Germans	de_VP5	14	m	13	7	3447	492.428571428571	715	2732	238.333333333333	683	3	4	NA	NA
1694	Germans	de_VP5	14	m	14	6	3281	546.833333333333	2448	833	816	277.666666666667	3	3	NA	NA
1695	Germans	de_VP5	14	m	15	9	3049	338.777777777778	2166	883	433.2	220.75	5	4	nm	FALSE
1696	Germans	de_VP5	14	m	16	2	2482	1241	500	1982	500	1982	1	1	NA	NA
1697	Germans	de_VP5	14	m	17	4	3214	803.5	782	2432	260.666666666667	2432	3	1	NA	NA
1698	Germans	de_VP5	14	m	18	4	2899	724.75	2066	833	1033	416.5	2	2	NA	NA
1699	Germans	de_VP5	14	m	19	4	3531	882.75	3531	0	882.75	NA	4	0	NA	NA
1700	Germans	de_VP5	14	m	20	3	3248	1082.66666666667	2815	433	1407.5	433	2	1	m	TRUE
1701	Germans	de_VP5	14	m	21	5	3364	672.8	2831	533	943.666666666667	266.5	3	2	NA	NA
1702	Germans	de_VP5	14	m	22	9	2747	305.222222222222	1149	1598	229.8	399.5	5	4	nm	TRUE
1703	Germans	de_VP5	14	m	23	7	3047	435.285714285714	1199	1848	399.666666666667	462	3	4	NA	NA
1704	Germans	de_VP5	14	m	24	8	3381	422.625	833	2548	416.5	424.666666666667	2	6	NA	NA
1705	Germans	de_VP5	14	m	25	3	3214	1071.33333333333	466	2748	233	2748	2	1	nm	TRUE
1706	Germans	de_VP5	14	m	26	2	6695	3347.5	0	6695	NA	3347.5	0	2	NA	NA
1707	Germans	de_VP5	14	m	27	7	2864	409.142857142857	2081	783	416.2	391.5	5	2	NA	NA
1708	Germans	de_VP5	14	m	28	4	3265	816.25	3265	0	816.25	NA	4	0	NA	NA
1709	Germans	de_VP5	14	m	29	6	2981	496.833333333333	2598	383	519.6	383	5	1	NA	NA
1710	Germans	de_VP5	14	m	30	6	3480	580	2498	982	832.666666666667	327.333333333333	3	3	NA	NA
1711	Germans	de_VP5	14	m	31	7	3048	435.428571428571	1866	1182	466.5	394	4	3	NA	NA
1712	Germans	de_VP5	14	m	32	4	2764	691	2764	0	691	NA	4	0	m	TRUE
1713	Germans	de_VP5	14	m	33	6	3081	513.5	549	2532	274.5	633	2	4	nm	TRUE
1714	Germans	de_VP5	14	m	34	5	3348	669.6	2432	916	1216	305.333333333333	2	3	NA	NA
1715	Germans	de_VP5	14	m	35	8	3081	385.125	1183	1898	394.333333333333	379.6	3	5	nm	TRUE
1716	Germans	de_VP5	14	m	36	4	3414	853.5	2631	783	1315.5	391.5	2	2	NA	NA
1717	Germans	de_VP5	14	m	37	2	3365	1682.5	3115	250	3115	250	1	1	NA	NA
1718	Germans	de_VP5	14	m	38	4	3265	816.25	2082	1183	1041	591.5	2	2	NA	NA
1719	Germans	de_VP5	14	m	39	4	3398	849.5	2798	600	1399	300	2	2	NA	NA
1720	Germans	de_VP5	14	m	40	0	0	NA	0	0	NA	NA	0	0	NA	NA
1721	Germans	de_VP5	14	m	41	7	3063	437.571428571429	1498	1565	374.5	521.666666666667	4	3	NA	NA
1722	Germans	de_VP5	14	m	42	3	3164	1054.66666666667	2715	449	2715	224.5	1	2	m	TRUE
1723	Germans	de_VP5	14	m	43	6	3132	522	450	2682	450	536.4	1	5	NA	NA
1724	Germans	de_VP5	14	m	44	5	3414	682.8	2798	616	932.666666666667	308	3	2	NA	NA
1725	Germans	de_VP5	14	m	45	4	3314	828.5	1399	1915	699.5	957.5	2	2	NA	NA
1726	Germans	de_VP5	14	m	46	4	2565	641.25	2565	0	641.25	NA	4	0	m	TRUE
1727	Germans	de_VP5	14	m	47	6	3163	527.166666666667	1132	2031	377.333333333333	677	3	3	NA	NA
1728	Germans	de_VP5	14	m	48	2	4064	2032	4064	0	2032	NA	2	0	NA	NA
1729	Germans	de_VP5	14	m	49	4	2682	670.5	2132	550	1066	275	2	2	NA	NA
1730	Germans	de_VP5	14	m	50	7	3380	482.857142857143	2897	483	482.833333333333	483	6	1	m	TRUE
1731	Germans	de_VP5	14	m	51	4	3048	762	1032	2016	516	1008	2	2	NA	NA
1732	Germans	de_VP5	14	m	52	9	2979	331	1631	1348	326.2	337	5	4	NA	NA
1733	Germans	de_VP5	14	m	53	6	2732	455.333333333333	2732	0	455.333333333333	NA	6	0	NA	NA
1734	Germans	de_VP5	14	m	54	6	3164	527.333333333333	1332	1832	333	916	4	2	NA	NA
1735	Germans	de_VP5	14	m	55	6	2165	360.833333333333	1549	616	387.25	308	4	2	NA	NA
1736	Germans	de_VP5	14	m	56	4	2699	674.75	2316	383	772	383	3	1	m	TRUE
1737	Germans	de_VP5	14	m	57	8	3498	437.25	1049	2449	349.666666666667	489.8	3	5	NA	NA
1738	Germans	de_VP5	14	m	58	7	2947	421	2098	849	419.6	424.5	5	2	m	TRUE
1739	Germans	de_VP5	14	m	59	4	3130	782.5	2914	216	971.333333333333	216	3	1	NA	NA
1740	Germans	de_VP5	14	m	60	4	3131	782.75	2931	200	977	200	3	1	m	TRUE
1741	Germans	de_VP6	14	m	1	8	3096	387	1681	1415	336.2	471.666666666667	5	3	NA	NA
1742	Germans	de_VP6	14	m	2	6	3049	508.166666666667	2583	466	645.75	233	4	2	m	TRUE
1743	Germans	de_VP6	14	m	3	8	3032	379	1400	1632	466.666666666667	326.4	3	5	NA	NA
1744	Germans	de_VP6	14	m	4	9	3198	355.333333333333	2066	1132	344.333333333333	377.333333333333	6	3	NA	NA
1745	Germans	de_VP6	14	m	5	9	2930	325.555555555556	1198	1732	299.5	346.4	4	5	m	FALSE
1746	Germans	de_VP6	14	m	6	10	3181	318.1	2082	1099	347	274.75	6	4	NA	NA
1747	Germans	de_VP6	14	m	7	3	3014	1004.66666666667	2664	350	1332	350	2	1	NA	NA
1748	Germans	de_VP6	14	m	8	7	2814	402	1449	1365	483	341.25	3	4	nm	FALSE
1749	Germans	de_VP6	14	m	9	8	2681	335.125	1265	1416	316.25	354	4	4	NA	NA
1750	Germans	de_VP6	14	m	10	6	2913	485.5	2297	616	459.4	616	5	1	NA	NA
1751	Germans	de_VP6	14	m	11	8	2532	316.5	733	1799	244.333333333333	359.8	3	5	NA	NA
1752	Germans	de_VP6	14	m	12	5	3065	613	783	2282	391.5	760.666666666667	2	3	m	FALSE
1753	Germans	de_VP6	14	m	13	6	2880	480	2364	516	591	258	4	2	NA	NA
1754	Germans	de_VP6	14	m	14	9	3047	338.555555555556	2098	949	349.666666666667	316.333333333333	6	3	NA	NA
1755	Germans	de_VP6	14	m	15	8	2482	310.25	1249	1233	249.8	411	5	3	NA	NA
1756	Germans	de_VP6	14	m	16	7	2414	344.857142857143	1032	1382	258	460.666666666667	4	3	NA	NA
1757	Germans	de_VP6	14	m	17	4	3098	774.5	2482	616	827.333333333333	616	3	1	NA	NA
1758	Germans	de_VP6	14	m	18	11	3213	292.090909090909	1632	1581	326.4	263.5	5	6	NA	NA
1759	Germans	de_VP6	14	m	19	8	2999	374.875	1417	1582	283.4	527.333333333333	5	3	nm	TRUE
1760	Germans	de_VP6	14	m	20	8	3148	393.5	1399	1749	349.75	437.25	4	4	NA	NA
1761	Germans	de_VP6	14	m	21	7	2964	423.428571428571	2964	0	423.428571428571	NA	7	0	NA	NA
1762	Germans	de_VP6	14	m	22	7	2949	421.285714285714	1882	1067	470.5	355.666666666667	4	3	NA	NA
1763	Germans	de_VP6	14	m	23	7	2849	407	1899	950	379.8	475	5	2	nm	FALSE
1764	Germans	de_VP6	14	m	24	6	2714	452.333333333333	2164	550	432.8	550	5	1	NA	NA
1765	Germans	de_VP6	14	m	25	10	2797	279.7	966	1831	322	261.571428571429	3	7	NA	NA
1766	Germans	de_VP6	14	m	26	6	2698	449.666666666667	1649	1049	549.666666666667	349.666666666667	3	3	NA	NA
1767	Germans	de_VP6	14	m	27	6	2982	497	1783	1199	594.333333333333	399.666666666667	3	3	nm	FALSE
1768	Germans	de_VP6	14	m	28	9	2997	333	1865	1132	373	283	5	4	nm	FALSE
1769	Germans	de_VP6	14	m	29	7	2998	428.285714285714	1682	1316	560.666666666667	329	3	4	NA	NA
1770	Germans	de_VP6	14	m	30	5	3064	612.8	1632	1432	544	716	3	2	m	TRUE
1771	Germans	de_VP6	14	m	31	11	2964	269.454545454545	2498	466	277.555555555556	233	9	2	NA	NA
1772	Germans	de_VP6	14	m	32	5	2933	586.6	1783	1150	594.333333333333	575	3	2	NA	NA
1773	Germans	de_VP6	14	m	33	4	3048	762	2515	533	1257.5	266.5	2	2	NA	NA
1774	Germans	de_VP6	14	m	34	3	2965	988.333333333333	1616	1349	1616	674.5	1	2	NA	NA
1775	Germans	de_VP6	14	m	35	8	2765	345.625	1932	833	322	416.5	6	2	NA	NA
1776	Germans	de_VP6	14	m	36	7	3183	454.714285714286	1650	1533	412.5	511	4	3	m	TRUE
1777	Germans	de_VP6	14	m	37	5	3314	662.8	2431	883	607.75	883	4	1	m	TRUE
1778	Germans	de_VP6	14	m	38	6	2715	452.5	1849	866	616.333333333333	288.666666666667	3	3	m	TRUE
1779	Germans	de_VP6	14	m	39	7	3031	433	1382	1649	460.666666666667	412.25	3	4	m	FALSE
1780	Germans	de_VP6	14	m	40	8	3047	380.875	1666	1381	416.5	345.25	4	4	NA	NA
1781	Germans	de_VP6	14	m	41	5	2998	599.6	2482	516	827.333333333333	258	3	2	NA	NA
1782	Germans	de_VP6	14	m	42	10	3031	303.1	2149	882	307	294	7	3	NA	NA
1783	Germans	de_VP6	14	m	43	8	2748	343.5	1582	1166	316.4	388.666666666667	5	3	NA	NA
1784	Germans	de_VP6	14	m	44	8	2816	352	750	2066	250	413.2	3	5	NA	NA
1785	Germans	de_VP6	14	m	45	7	2947	421	1482	1465	370.5	488.333333333333	4	3	m	TRUE
1786	Germans	de_VP6	14	m	46	7	3065	437.857142857143	1699	1366	424.75	455.333333333333	4	3	NA	NA
1787	Germans	de_VP6	14	m	47	8	2731	341.375	1298	1433	324.5	358.25	4	4	m	FALSE
1788	Germans	de_VP6	14	m	48	3	2982	994	1566	1416	1566	708	1	2	NA	NA
1789	Germans	de_VP6	14	m	49	8	3030	378.75	1848	1182	462	295.5	4	4	NA	NA
1790	Germans	de_VP6	14	m	50	7	2814	402	1815	999	363	499.5	5	2	NA	NA
1791	Germans	de_VP6	14	m	51	12	3198	266.5	1915	1283	273.571428571429	256.6	7	5	NA	NA
1792	Germans	de_VP6	14	m	52	11	2815	255.909090909091	1616	1199	230.857142857143	299.75	7	4	NA	NA
1793	Germans	de_VP6	14	m	53	8	3164	395.5	1598	1566	399.5	391.5	4	4	NA	NA
1794	Germans	de_VP6	14	m	54	9	2763	307	1348	1415	269.6	353.75	5	4	NA	NA
1795	Germans	de_VP6	14	m	55	11	3048	277.090909090909	1499	1549	299.8	258.166666666667	5	6	NA	NA
1796	Germans	de_VP6	14	m	56	10	3097	309.7	949	2148	316.333333333333	306.857142857143	3	7	NA	NA
1797	Germans	de_VP6	14	m	57	10	2847	284.7	1732	1115	288.666666666667	278.75	6	4	NA	NA
1798	Germans	de_VP6	14	m	58	8	2982	372.75	1399	1583	349.75	395.75	4	4	NA	NA
1799	Germans	de_VP6	14	m	59	7	2799	399.857142857143	1316	1483	329	494.333333333333	4	3	NA	NA
1800	Germans	de_VP6	14	m	60	6	3098	516.333333333333	1799	1299	599.666666666667	433	3	3	NA	NA
1801	Germans	de_VP7	12	m	1	7	3047	435.285714285714	1882	1165	470.5	388.333333333333	4	3	NA	NA
1802	Germans	de_VP7	12	m	2	5	3014	602.8	1349	1665	449.666666666667	832.5	3	2	NA	NA
1803	Germans	de_VP7	12	m	3	5	2981	596.2	2565	416	641.25	416	4	1	m	TRUE
1804	Germans	de_VP7	12	m	4	7	3047	435.285714285714	2831	216	471.833333333333	216	6	1	NA	NA
1805	Germans	de_VP7	12	m	5	10	3031	303.1	1699	1332	339.8	266.4	5	5	NA	NA
1806	Germans	de_VP7	12	m	6	5	3264	652.8	966	2298	966	574.5	1	4	nm	TRUE
1807	Germans	de_VP7	12	m	7	5	2981	596.2	1915	1066	957.5	355.333333333333	2	3	NA	NA
1808	Germans	de_VP7	12	m	8	8	2898	362.25	1232	1666	246.4	555.333333333333	5	3	NA	NA
1809	Germans	de_VP7	12	m	9	8	2931	366.375	1266	1665	422	333	3	5	nm	TRUE
1810	Germans	de_VP7	12	m	10	9	2814	312.666666666667	1132	1682	377.333333333333	280.333333333333	3	6	nm	TRUE
1811	Germans	de_VP7	12	m	11	5	3098	619.6	633	2465	633	616.25	1	4	NA	NA
1812	Germans	de_VP7	12	m	12	4	2765	691.25	1583	1182	791.5	591	2	2	NA	NA
1813	Germans	de_VP7	12	m	13	6	3064	510.666666666667	866	2198	433	549.5	2	4	m	FALSE
1814	Germans	de_VP7	12	m	14	5	2998	599.6	1516	1482	1516	370.5	1	4	nm	FALSE
1815	Germans	de_VP7	12	m	15	4	2948	737	2632	316	877.333333333333	316	3	1	NA	NA
1816	Germans	de_VP7	12	m	16	10	3047	304.7	1766	1281	294.333333333333	320.25	6	4	NA	NA
1817	Germans	de_VP7	12	m	17	3	3014	1004.66666666667	1665	1349	832.5	1349	2	1	m	TRUE
1818	Germans	de_VP7	12	m	18	7	3031	433	333	2698	166.5	539.6	2	5	nm	TRUE
1819	Germans	de_VP7	12	m	19	4	2665	666.25	2665	0	666.25	NA	4	0	NA	NA
1820	Germans	de_VP7	12	m	20	7	2980	425.714285714286	2714	266	452.333333333333	266	6	1	NA	NA
1821	Germans	de_VP7	12	m	21	7	2980	425.714285714286	2280	700	456	350	5	2	nm	FALSE
1822	Germans	de_VP7	12	m	22	9	2966	329.555555555556	2132	834	355.333333333333	278	6	3	NA	NA
1823	Germans	de_VP7	12	m	23	7	2882	411.714285714286	2132	750	533	250	4	3	NA	NA
1824	Germans	de_VP7	12	m	24	11	3064	278.545454545455	1149	1915	229.8	319.166666666667	5	6	NA	NA
1825	Germans	de_VP7	12	m	25	8	3047	380.875	2514	533	419	266.5	6	2	NA	NA
1826	Germans	de_VP7	12	m	26	6	3031	505.166666666667	1465	1566	366.25	783	4	2	NA	NA
1827	Germans	de_VP7	12	m	27	4	2965	741.25	2448	517	1224	258.5	2	2	NA	NA
1828	Germans	de_VP7	12	m	28	7	3066	438	367	2699	183.5	539.8	2	5	NA	NA
1829	Germans	de_VP7	12	m	29	7	3064	437.714285714286	1515	1549	378.75	516.333333333333	4	3	nm	TRUE
1830	Germans	de_VP7	12	m	30	6	2915	485.833333333333	2099	816	524.75	408	4	2	NA	NA
1831	Germans	de_VP7	12	m	31	7	3015	430.714285714286	1849	1166	369.8	583	5	2	NA	NA
1832	Germans	de_VP7	12	m	32	8	2965	370.625	2016	949	672	189.8	3	5	NA	NA
1833	Germans	de_VP7	12	m	33	5	2548	509.6	949	1599	316.333333333333	799.5	3	2	NA	NA
1834	Germans	de_VP7	12	m	34	5	3014	602.8	816	2198	408	732.666666666667	2	3	m	FALSE
1835	Germans	de_VP7	12	m	35	8	3081	385.125	1832	1249	458	312.25	4	4	NA	NA
1836	Germans	de_VP7	12	m	36	2	3048	1524	2515	533	2515	533	1	1	NA	NA
1837	Germans	de_VP7	12	m	37	5	3013	602.6	782	2231	260.666666666667	1115.5	3	2	NA	NA
1838	Germans	de_VP7	12	m	38	4	2981	745.25	0	2981	NA	745.25	0	4	NA	NA
1839	Germans	de_VP7	12	m	39	4	3049	762.25	1250	1799	625	899.5	2	2	NA	NA
1840	Germans	de_VP7	12	m	40	8	2964	370.5	2098	866	524.5	216.5	4	4	NA	NA
1841	Germans	de_VP7	12	m	41	5	2998	599.6	533	2465	533	616.25	1	4	nm	TRUE
1842	Germans	de_VP7	12	m	42	5	3148	629.6	2399	749	1199.5	249.666666666667	2	3	NA	NA
1843	Germans	de_VP7	12	m	43	11	3196	290.545454545455	1665	1531	333	255.166666666667	5	6	nm	FALSE
1844	Germans	de_VP7	12	m	44	8	3063	382.875	2830	233	404.285714285714	233	7	1	NA	NA
1845	Germans	de_VP7	12	m	45	4	2982	745.5	450	2532	450	844	1	3	NA	NA
1846	Germans	de_VP7	12	m	46	6	3049	508.166666666667	2716	333	543.2	333	5	1	NA	NA
1847	Germans	de_VP7	12	m	47	10	2865	286.5	2865	0	286.5	NA	10	0	NA	NA
1848	Germans	de_VP7	12	m	48	7	3047	435.285714285714	1965	1082	491.25	360.666666666667	4	3	NA	NA
1849	Germans	de_VP7	12	m	49	10	3132	313.2	1649	1483	329.8	296.6	5	5	nm	FALSE
1850	Germans	de_VP7	12	m	50	9	3130	347.777777777778	2381	749	340.142857142857	374.5	7	2	NA	NA
1851	Germans	de_VP7	12	m	51	4	2997	749.25	2481	516	1240.5	258	2	2	NA	NA
1852	Germans	de_VP7	12	m	52	10	3081	308.1	1516	1565	303.2	313	5	5	NA	NA
1853	Germans	de_VP7	12	m	53	4	3064	766	2581	483	1290.5	241.5	2	2	NA	NA
1854	Germans	de_VP7	12	m	54	3	3081	1027	3081	0	1027	NA	3	0	NA	NA
1855	Germans	de_VP7	12	m	55	5	3082	616.4	2699	383	674.75	383	4	1	NA	NA
1856	Germans	de_VP7	12	m	56	5	3031	606.2	1482	1549	494	774.5	3	2	NA	NA
1857	Germans	de_VP7	12	m	57	9	3065	340.555555555556	1383	1682	276.6	420.5	5	4	nm	TRUE
1858	Germans	de_VP7	12	m	58	9	2831	314.555555555556	2314	517	330.571428571429	258.5	7	2	NA	NA
1859	Germans	de_VP7	12	m	59	10	2930	293	1748	1182	249.714285714286	394	7	3	NA	NA
1860	Germans	de_VP7	12	m	60	7	2898	414	2415	483	402.5	483	6	1	NA	NA
1861	Germans	de_VP8	9	f	1	9	2798	310.888888888889	1433	1365	286.6	341.25	5	4	nm	FALSE
1862	Germans	de_VP8	9	f	2	6	2948	491.333333333333	1232	1716	410.666666666667	572	3	3	NA	NA
1863	Germans	de_VP8	9	f	3	5	2897	579.4	1749	1148	1749	287	1	4	NA	NA
1864	Germans	de_VP8	9	f	4	9	2945	327.222222222222	1098	1847	274.5	369.4	4	5	NA	NA
1865	Germans	de_VP8	9	f	5	1	833	833	833	0	833	NA	1	0	NA	NA
1866	Germans	de_VP8	9	f	6	2	2699	1349.5	2699	0	1349.5	NA	2	0	NA	NA
1867	Germans	de_VP8	9	f	7	6	2980	496.666666666667	683	2297	683	459.4	1	5	nm	TRUE
1868	Germans	de_VP8	9	f	8	8	3131	391.375	749	2382	249.666666666667	476.4	3	5	NA	NA
1869	Germans	de_VP8	9	f	9	10	3280	328	1382	1898	345.5	316.333333333333	4	6	NA	NA
1870	Germans	de_VP8	9	f	10	9	2915	323.888888888889	1017	1898	508.5	271.142857142857	2	7	NA	NA
1871	Germans	de_VP8	9	f	11	5	2981	596.2	999	1982	499.5	660.666666666667	2	3	NA	NA
1872	Germans	de_VP8	9	f	12	8	2799	349.875	1133	1666	283.25	416.5	4	4	NA	NA
1873	Germans	de_VP8	9	f	13	9	3082	342.444444444444	800	2282	266.666666666667	380.333333333333	3	6	NA	NA
1874	Germans	de_VP8	9	f	14	10	3114	311.4	1632	1482	272	370.5	6	4	NA	NA
1875	Germans	de_VP8	9	f	15	9	2981	331.222222222222	1715	1266	285.833333333333	422	6	3	NA	NA
1876	Germans	de_VP8	9	f	16	9	2998	333.111111111111	1099	1899	366.333333333333	316.5	3	6	nm	TRUE
1877	Germans	de_VP8	9	f	17	8	3131	391.375	1166	1965	388.666666666667	393	3	5	NA	NA
1878	Germans	de_VP8	9	f	18	8	2882	360.25	1483	1399	370.75	349.75	4	4	NA	NA
1879	Germans	de_VP8	9	f	19	8	2863	357.875	2863	0	357.875	NA	8	0	NA	NA
1880	Germans	de_VP8	9	f	20	6	3064	510.666666666667	466	2598	466	519.6	1	5	NA	NA
1881	Germans	de_VP8	9	f	21	9	2497	277.444444444444	1565	932	313	233	5	4	NA	NA
1882	Germans	de_VP8	9	f	22	9	2749	305.444444444444	1833	916	305.5	305.333333333333	6	3	NA	NA
1883	Germans	de_VP8	9	f	23	8	3412	426.5	2064	1348	516	337	4	4	NA	NA
1884	Germans	de_VP8	9	f	24	6	2415	402.5	1399	1016	699.5	254	2	4	nm	FALSE
1885	Germans	de_VP8	9	f	25	6	2932	488.666666666667	1316	1616	438.666666666667	538.666666666667	3	3	NA	NA
1886	Germans	de_VP8	9	f	26	3	3631	1210.33333333333	3148	483	1574	483	2	1	nm	FALSE
1887	Germans	de_VP8	9	f	27	8	2846	355.75	2164	682	360.666666666667	341	6	2	NA	NA
1888	Germans	de_VP8	9	f	28	6	2782	463.666666666667	683	2099	341.5	524.75	2	4	NA	NA
1889	Germans	de_VP8	9	f	29	8	4197	524.625	3398	799	679.6	266.333333333333	5	3	NA	NA
1890	Germans	de_VP8	9	f	30	9	3198	355.333333333333	1583	1615	316.6	403.75	5	4	NA	NA
1891	Germans	de_VP8	9	f	31	8	2731	341.375	1449	1282	289.8	427.333333333333	5	3	nm	FALSE
1892	Germans	de_VP8	9	f	32	3	1216	405.333333333333	932	284	466	284	2	1	NA	NA
1893	Germans	de_VP8	9	f	33	5	2949	589.8	2066	883	516.5	883	4	1	NA	NA
1894	Germans	de_VP8	9	f	34	8	3115	389.375	950	2165	316.666666666667	433	3	5	NA	NA
1895	Germans	de_VP8	9	f	35	8	2649	331.125	1933	716	322.166666666667	358	6	2	NA	NA
1896	Germans	de_VP8	9	f	36	6	3148	524.666666666667	1982	1166	495.5	583	4	2	NA	NA
1897	Germans	de_VP8	9	f	37	7	2965	423.571428571429	2732	233	455.333333333333	233	6	1	NA	NA
1898	Germans	de_VP8	9	f	38	7	2947	421	1099	1848	366.333333333333	462	3	4	NA	NA
1899	Germans	de_VP8	9	f	39	8	2797	349.625	965	1832	321.666666666667	366.4	3	5	NA	NA
1900	Germans	de_VP8	9	f	40	8	2881	360.125	1815	1066	363	355.333333333333	5	3	nm	FALSE
1901	Germans	de_VP8	9	f	41	10	2697	269.7	1348	1349	337	224.833333333333	4	6	NA	NA
1902	Germans	de_VP8	9	f	42	2	2515	1257.5	966	1549	966	1549	1	1	NA	NA
1903	Germans	de_VP8	9	f	43	12	2815	234.583333333333	1182	1633	236.4	233.285714285714	5	7	NA	NA
1904	Germans	de_VP8	9	f	44	6	2781	463.5	2381	400	476.2	400	5	1	nm	FALSE
1905	Germans	de_VP8	9	f	45	8	2616	327	1183	1433	295.75	358.25	4	4	NA	NA
1906	Germans	de_VP8	9	f	46	8	2764	345.5	383	2381	191.5	396.833333333333	2	6	NA	NA
1907	Germans	de_VP8	9	f	47	8	2881	360.125	1382	1499	276.4	499.666666666667	5	3	NA	NA
1908	Germans	de_VP8	9	f	48	4	2914	728.5	716	2198	358	1099	2	2	nm	TRUE
1909	Germans	de_VP8	9	f	49	5	2149	429.8	500	1649	500	412.25	1	4	NA	NA
1910	Germans	de_VP8	9	f	50	7	2831	404.428571428571	1815	1016	363	508	5	2	NA	NA
1911	Germans	de_VP8	9	f	51	8	2913	364.125	1715	1198	571.666666666667	239.6	3	5	nm	FALSE
1912	Germans	de_VP8	9	f	52	9	3148	349.777777777778	1248	1900	312	380	4	5	m	FALSE
1913	Germans	de_VP8	9	f	53	10	2798	279.8	1332	1466	266.4	293.2	5	5	nm	TRUE
1914	Germans	de_VP8	9	f	54	7	2815	402.142857142857	733	2082	183.25	694	4	3	m	FALSE
1915	Germans	de_VP8	9	f	55	11	2981	271	1315	1666	219.166666666667	333.2	6	5	nm	TRUE
1916	Germans	de_VP8	9	f	56	8	2864	358	550	2314	550	330.571428571429	1	7	NA	NA
1917	Germans	de_VP8	9	f	57	6	3049	508.166666666667	1849	1200	462.25	600	4	2	NA	NA
1918	Germans	de_VP8	9	f	58	4	798	199.5	0	798	NA	199.5	0	4	NA	NA
1919	Germans	de_VP8	9	f	59	8	3047	380.875	650	2397	650	342.428571428571	1	7	nm	TRUE
1920	Germans	de_VP8	9	f	60	7	2947	421	1315	1632	438.333333333333	408	3	4	NA	NA
1921	Germans	de_VP9	16	f	1	6	3032	505.333333333333	2082	950	520.5	475	4	2	NA	NA
1922	Germans	de_VP9	16	f	2	7	2931	418.714285714286	1916	1015	479	338.333333333333	4	3	m	TRUE
1923	Germans	de_VP9	16	f	3	7	3016	430.857142857143	1150	1866	575	373.2	2	5	NA	NA
1924	Germans	de_VP9	16	f	4	8	2498	312.25	1449	1049	362.25	262.25	4	4	NA	NA
1925	Germans	de_VP9	16	f	5	8	2647	330.875	1432	1215	358	303.75	4	4	nm	FALSE
1926	Germans	de_VP9	16	f	6	7	3048	435.428571428571	1299	1749	433	437.25	3	4	NA	NA
1927	Germans	de_VP9	16	f	7	9	2981	331.222222222222	400	2581	400	322.625	1	8	NA	NA
1928	Germans	de_VP9	16	f	8	6	3014	502.333333333333	1665	1349	416.25	674.5	4	2	nm	FALSE
1929	Germans	de_VP9	16	f	9	7	2632	376	1650	982	412.5	327.333333333333	4	3	NA	NA
1930	Germans	de_VP9	16	f	10	7	2748	392.571428571429	1699	1049	424.75	349.666666666667	4	3	NA	NA
1931	Germans	de_VP9	16	f	11	5	2849	569.8	2099	750	699.666666666667	375	3	2	NA	NA
1932	Germans	de_VP9	16	f	12	11	3230	293.636363636364	1764	1466	294	293.2	6	5	nm	FALSE
1933	Germans	de_VP9	16	f	13	6	2814	469	1632	1182	544	394	3	3	NA	NA
1934	Germans	de_VP9	16	f	14	8	2648	331	1549	1099	309.8	366.333333333333	5	3	NA	NA
1935	Germans	de_VP9	16	f	15	9	2729	303.222222222222	1265	1464	316.25	292.8	4	5	NA	NA
1936	Germans	de_VP9	16	f	16	8	2846	355.75	1931	915	386.2	305	5	3	NA	NA
1937	Germans	de_VP9	16	f	17	7	2982	426	1233	1749	411	437.25	3	4	NA	NA
1938	Germans	de_VP9	16	f	18	6	2781	463.5	1448	1333	482.666666666667	444.333333333333	3	3	NA	NA
1939	Germans	de_VP9	16	f	19	6	2832	472	833	1999	277.666666666667	666.333333333333	3	3	nm	TRUE
1940	Germans	de_VP9	16	f	20	9	3030	336.666666666667	1598	1432	319.6	358	5	4	NA	NA
1941	Germans	de_VP9	16	f	21	10	3030	303	2048	982	292.571428571429	327.333333333333	7	3	NA	NA
1942	Germans	de_VP9	16	f	22	11	2963	269.363636363636	1715	1248	245	312	7	4	NA	NA
1943	Germans	de_VP9	16	f	23	7	2830	404.285714285714	1515	1315	378.75	438.333333333333	4	3	m	TRUE
1944	Germans	de_VP9	16	f	24	7	2780	397.142857142857	1731	1049	432.75	349.666666666667	4	3	NA	NA
1945	Germans	de_VP9	16	f	25	9	3264	362.666666666667	1848	1416	369.6	354	5	4	NA	NA
1946	Germans	de_VP9	16	f	26	6	2914	485.666666666667	2914	0	485.666666666667	NA	6	0	NA	NA
1947	Germans	de_VP9	16	f	27	10	3248	324.8	2398	850	299.75	425	8	2	nm	FALSE
1948	Germans	de_VP9	16	f	28	5	2981	596.2	450	2531	450	632.75	1	4	nm	TRUE
1949	Germans	de_VP9	16	f	29	9	2831	314.555555555556	1432	1399	286.4	349.75	5	4	NA	NA
1950	Germans	de_VP9	16	f	30	8	2999	374.875	950	2049	316.666666666667	409.8	3	5	m	FALSE
1951	Germans	de_VP9	16	f	31	8	2881	360.125	1715	1166	428.75	291.5	4	4	NA	NA
1952	Germans	de_VP9	16	f	32	6	2515	419.166666666667	733	1782	733	356.4	1	5	NA	NA
1953	Germans	de_VP9	16	f	33	8	2482	310.25	966	1516	322	303.2	3	5	NA	NA
1954	Germans	de_VP9	16	f	34	7	2897	413.857142857143	1498	1399	374.5	466.333333333333	4	3	NA	NA
1955	Germans	de_VP9	16	f	35	10	3065	306.5	1899	1166	316.5	291.5	6	4	NA	NA
1956	Germans	de_VP9	16	f	36	9	2897	321.888888888889	1249	1648	312.25	329.6	4	5	nm	TRUE
1957	Germans	de_VP9	16	f	37	9	2881	320.111111111111	1465	1416	366.25	283.2	4	5	m	TRUE
1958	Germans	de_VP9	16	f	38	8	2999	374.875	1816	1183	363.2	394.333333333333	5	3	nm	FALSE
1959	Germans	de_VP9	16	f	39	8	2414	301.75	849	1565	283	313	3	5	m	FALSE
1960	Germans	de_VP9	16	f	40	9	2298	255.333333333333	1515	783	378.75	156.6	4	5	NA	NA
1961	Germans	de_VP9	16	f	41	9	2798	310.888888888889	1599	1199	319.8	299.75	5	4	NA	NA
1962	Germans	de_VP9	16	f	42	7	2981	425.857142857143	1316	1665	658	333	2	5	NA	NA
1963	Germans	de_VP9	16	f	43	8	2547	318.375	865	1682	288.333333333333	336.4	3	5	NA	NA
1964	Germans	de_VP9	16	f	44	8	2997	374.625	666	2331	222	466.2	3	5	NA	NA
1965	Germans	de_VP9	16	f	45	10	2564	256.4	832	1732	277.333333333333	247.428571428571	3	7	nm	TRUE
1966	Germans	de_VP9	16	f	46	8	2915	364.375	1232	1683	308	420.75	4	4	NA	NA
1967	Germans	de_VP9	16	f	47	7	2514	359.142857142857	965	1549	321.666666666667	387.25	3	4	nm	TRUE
1968	Germans	de_VP9	16	f	48	7	2847	406.714285714286	1165	1682	291.25	560.666666666667	4	3	NA	NA
1969	Germans	de_VP9	16	f	49	6	2999	499.833333333333	1033	1966	344.333333333333	655.333333333333	3	3	NA	NA
1970	Germans	de_VP9	16	f	50	8	3033	379.125	2000	1033	400	344.333333333333	5	3	NA	NA
1971	Germans	de_VP9	16	f	51	6	3181	530.166666666667	2898	283	579.6	283	5	1	NA	NA
1972	Germans	de_VP9	16	f	52	8	2648	331	1482	1166	296.4	388.666666666667	5	3	NA	NA
1973	Germans	de_VP9	16	f	53	4	3031	757.75	2698	333	899.333333333333	333	3	1	NA	NA
1974	Germans	de_VP9	16	f	54	9	2698	299.777777777778	1882	816	313.666666666667	272	6	3	NA	NA
1975	Germans	de_VP9	16	f	55	7	2814	402	1765	1049	353	524.5	5	2	NA	NA
1976	Germans	de_VP9	16	f	56	7	2997	428.142857142857	832	2165	277.333333333333	541.25	3	4	NA	NA
1977	Germans	de_VP9	16	f	57	6	2849	474.833333333333	1116	1733	558	433.25	2	4	NA	NA
1978	Germans	de_VP9	16	f	58	8	2933	366.625	1617	1316	323.4	438.666666666667	5	3	NA	NA
1979	Germans	de_VP9	16	f	59	5	2581	516.2	2298	283	574.5	283	4	1	NA	NA
1980	Germans	de_VP9	16	f	60	8	2647	330.875	1781	866	356.2	288.666666666667	5	3	NA	NA
1981	Namibians	nm_VP1	13	m	1	3	1306	435.333333333333	1162	144	581	144	2	1	NA	NA
1982	Namibians	nm_VP1	13	m	2	8	3033	379.125	2057	976	342.833333333333	488	6	2	m	TRUE
1983	Namibians	nm_VP1	13	m	3	8	2732	341.5	1863	869	372.6	289.666666666667	5	3	NA	NA
1984	Namibians	nm_VP1	13	m	4	6	2724	454	1892	832	473	416	4	2	NA	NA
1985	Namibians	nm_VP1	13	m	5	2	2098	1049	1013	1085	1013	1085	1	1	m	FALSE
1986	Namibians	nm_VP1	13	m	6	5	2852	570.4	2302	550	575.5	550	4	1	NA	NA
1987	Namibians	nm_VP1	13	m	7	7	3081	440.142857142857	2109	972	527.25	324	4	3	NA	NA
1988	Namibians	nm_VP1	13	m	8	5	2442	488.4	1298	1144	432.666666666667	572	3	2	m	TRUE
1989	Namibians	nm_VP1	13	m	9	6	2108	351.333333333333	1223	885	305.75	442.5	4	2	NA	NA
1990	Namibians	nm_VP1	13	m	10	6	2987	497.833333333333	2565	422	513	422	5	1	NA	NA
1991	Namibians	nm_VP1	13	m	11	5	2897	579.4	2451	446	817	223	3	2	NA	NA
1992	Namibians	nm_VP1	13	m	12	4	2223	555.75	2223	0	555.75	NA	4	0	m	TRUE
1993	Namibians	nm_VP1	13	m	13	6	2980	496.666666666667	1795	1185	598.333333333333	395	3	3	NA	NA
1994	Namibians	nm_VP1	13	m	14	8	3141	392.625	1947	1194	389.4	398	5	3	NA	NA
1995	Namibians	nm_VP1	13	m	15	5	2184	436.8	1172	1012	390.666666666667	506	3	2	NA	NA
1996	Namibians	nm_VP1	13	m	16	7	2719	388.428571428571	1655	1064	331	532	5	2	NA	NA
1997	Namibians	nm_VP1	13	m	17	4	1497	374.25	305	1192	305	397.333333333333	1	3	NA	NA
1998	Namibians	nm_VP1	13	m	18	7	2688	384	558	2130	279	426	2	5	NA	NA
1999	Namibians	nm_VP1	13	m	19	1	146	146	146	0	146	NA	1	0	m	TRUE
[truncated: 1,601 more rows]
