# Supplementary material for: Cultural and Species Differences in Gazing Patterns for Marked and Decorated Objects: A Comparative Eye-Tracking Study
Source: Front Psychol. 2017 Jan 23;8:06. doi: 10.3389/fpsyg.2017.00006 (PMC5253367; doi:10.3389/fpsyg.2017.00006)
Supplement: Supplementary file 1 [file Data_Sheet_1.ZIP › Data tables/data table with pref test/sticks.csv]

Study	Proband	Age	Gender	PicNumb	NumFix	TFixDur	MeanFixDur	SumFixDurMark	SumFixDurNMark	MeanFixDurMark	MeanFixDurNMark	NumFixDurMark	NumFixDurNMark	PrefTest	PrefTestValid
1	Orang-utans	ap_VP1	3	m	1	10	3348	334.8	2432	916	347.428571428571	305.333333333333	7	3	NA	NA
2	Orang-utans	ap_VP1	3	m	2	6	3015	502.5	533	2482	533	496.4	1	5	NA	NA
3	Orang-utans	ap_VP1	3	m	3	3	833	277.666666666667	833	0	277.666666666667	NA	3	0	NA	NA
4	Orang-utans	ap_VP1	3	m	4	5	1065	213	0	1065	NA	213	0	5	NA	NA
5	Orang-utans	ap_VP1	3	m	5	9	2682	298	2065	617	344.166666666667	205.666666666667	6	3	NA	NA
6	Orang-utans	ap_VP1	3	m	6	0	0	NA	0	0	NA	NA	0	0	NA	NA
7	Orang-utans	ap_VP1	3	m	7	13	2882	221.692307692308	1716	1166	245.142857142857	194.333333333333	7	6	NA	NA
8	Orang-utans	ap_VP1	3	m	8	9	2116	235.111111111111	1466	650	244.333333333333	216.666666666667	6	3	NA	NA
9	Orang-utans	ap_VP1	3	m	9	1	84	84	84	0	84	NA	1	0	NA	NA
10	Orang-utans	ap_VP1	3	m	10	3	516	172	0	516	NA	172	0	3	NA	NA
11	Orang-utans	ap_VP1	3	m	11	6	1432	238.666666666667	783	649	391.5	162.25	2	4	NA	NA
12	Orang-utans	ap_VP1	3	m	12	0	0	NA	0	0	NA	NA	0	0	NA	NA
13	Orang-utans	ap_VP1	3	m	13	0	0	NA	0	0	NA	NA	0	0	NA	NA
14	Orang-utans	ap_VP1	3	m	14	0	0	NA	0	0	NA	NA	0	0	NA	NA
15	Orang-utans	ap_VP1	3	m	15	6	2682	447	916	1766	458	441.5	2	4	NA	NA
16	Orang-utans	ap_VP1	3	m	16	12	2515	209.583333333333	950	1565	237.5	195.625	4	8	NA	NA
17	Orang-utans	ap_VP1	3	m	17	2	666	333	0	666	NA	333	0	2	NA	NA
18	Orang-utans	ap_VP1	3	m	18	2	600	300	600	0	300	NA	2	0	NA	NA
19	Orang-utans	ap_VP1	3	m	19	0	0	NA	0	0	NA	NA	0	0	NA	NA
20	Orang-utans	ap_VP1	3	m	20	3	749	249.666666666667	749	0	249.666666666667	NA	3	0	NA	NA
21	Orang-utans	ap_VP1	3	m	21	2	2482	1241	300	2182	300	2182	1	1	NA	NA
22	Orang-utans	ap_VP1	3	m	22	8	2729	341.125	266	2463	266	351.857142857143	1	7	NA	NA
23	Orang-utans	ap_VP1	3	m	23	0	0	NA	0	0	NA	NA	0	0	NA	NA
24	Orang-utans	ap_VP1	3	m	24	10	2266	226.6	967	1299	193.4	259.8	5	5	NA	NA
25	Orang-utans	ap_VP1	3	m	25	4	617	154.25	300	317	100	317	3	1	NA	NA
26	Orang-utans	ap_VP1	3	m	26	9	2665	296.111111111111	1117	1548	372.333333333333	258	3	6	NA	NA
27	Orang-utans	ap_VP1	3	m	27	0	0	NA	0	0	NA	NA	0	0	NA	NA
28	Orang-utans	ap_VP1	3	m	28	5	1400	280	383	1017	383	254.25	1	4	NA	NA
29	Orang-utans	ap_VP1	3	m	29	2	333	166.5	250	83	250	83	1	1	NA	NA
30	Orang-utans	ap_VP1	3	m	30	2	616	308	316	300	316	300	1	1	NA	NA
31	Orang-utans	ap_VP1	3	m	31	1	17	17	17	0	17	NA	1	0	NA	NA
32	Orang-utans	ap_VP1	3	m	32	6	3165	527.5	1649	1516	412.25	758	4	2	NA	NA
33	Orang-utans	ap_VP1	3	m	33	7	2333	333.285714285714	683	1650	341.5	330	2	5	NA	NA
34	Orang-utans	ap_VP1	3	m	34	3	517	172.333333333333	517	0	172.333333333333	NA	3	0	NA	NA
35	Orang-utans	ap_VP1	3	m	35	3	1632	544	1216	416	608	416	2	1	NA	NA
36	Orang-utans	ap_VP1	3	m	36	3	351	117	218	133	109	133	2	1	NA	NA
37	Orang-utans	ap_VP1	3	m	37	2	850	425	850	0	425	NA	2	0	NA	NA
38	Orang-utans	ap_VP1	3	m	38	0	0	NA	0	0	NA	NA	0	0	NA	NA
39	Orang-utans	ap_VP1	3	m	39	0	0	NA	0	0	NA	NA	0	0	NA	NA
40	Orang-utans	ap_VP1	3	m	40	12	3032	252.666666666667	2282	750	285.25	187.5	8	4	NA	NA
41	Orang-utans	ap_VP1	3	m	41	1	250	250	250	0	250	NA	1	0	NA	NA
42	Orang-utans	ap_VP1	3	m	42	5	1416	283.2	633	783	316.5	261	2	3	NA	NA
43	Orang-utans	ap_VP1	3	m	43	1	83	83	0	83	NA	83	0	1	NA	NA
44	Orang-utans	ap_VP1	3	m	44	1	17	17	17	0	17	NA	1	0	NA	NA
45	Orang-utans	ap_VP1	3	m	45	0	0	NA	0	0	NA	NA	0	0	NA	NA
46	Orang-utans	ap_VP1	3	m	46	5	999	199.8	716	283	179	283	4	1	NA	NA
47	Orang-utans	ap_VP1	3	m	47	5	1149	229.8	916	233	305.333333333333	116.5	3	2	NA	NA
48	Orang-utans	ap_VP1	3	m	48	9	2099	233.222222222222	1399	700	199.857142857143	350	7	2	NA	NA
49	Orang-utans	ap_VP1	3	m	49	3	633	211	516	117	258	117	2	1	NA	NA
50	Orang-utans	ap_VP1	3	m	50	4	1100	275	650	450	650	150	1	3	NA	NA
51	Orang-utans	ap_VP1	3	m	51	10	2564	256.4	1598	966	228.285714285714	322	7	3	NA	NA
52	Orang-utans	ap_VP1	3	m	52	7	2033	290.428571428571	866	1167	288.666666666667	291.75	3	4	NA	NA
53	Orang-utans	ap_VP1	3	m	53	5	2365	473	1349	1016	449.666666666667	508	3	2	NA	NA
54	Orang-utans	ap_VP1	3	m	54	5	383	76.6	0	383	NA	76.6	0	5	NA	NA
55	Orang-utans	ap_VP1	3	m	55	7	2765	395	383	2382	191.5	476.4	2	5	NA	NA
56	Orang-utans	ap_VP1	3	m	56	10	3196	319.6	2714	482	339.25	241	8	2	NA	NA
57	Orang-utans	ap_VP1	3	m	57	0	0	NA	0	0	NA	NA	0	0	NA	NA
58	Orang-utans	ap_VP1	3	m	58	4	1216	304	983	233	327.666666666667	233	3	1	NA	NA
59	Orang-utans	ap_VP1	3	m	59	10	3263	326.3	1782	1481	445.5	246.833333333333	4	6	NA	NA
60	Orang-utans	ap_VP1	3	m	60	7	2014	287.714285714286	1115	899	278.75	299.666666666667	4	3	NA	NA
61	Orang-utans	ap_VP2	32	m	1	3	616	205.333333333333	0	616	NA	205.333333333333	0	3	NA	NA
62	Orang-utans	ap_VP2	32	m	2	5	1450	290	0	1450	NA	290	0	5	NA	NA
63	Orang-utans	ap_VP2	32	m	3	3	867	289	0	867	NA	289	0	3	NA	NA
64	Orang-utans	ap_VP2	32	m	4	4	815	203.75	0	815	NA	203.75	0	4	NA	NA
65	Orang-utans	ap_VP2	32	m	5	0	0	NA	0	0	NA	NA	0	0	NA	NA
66	Orang-utans	ap_VP2	32	m	6	7	1332	190.285714285714	1049	283	174.833333333333	283	6	1	NA	NA
67	Orang-utans	ap_VP2	32	m	7	2	733	366.5	0	733	NA	366.5	0	2	NA	NA
68	Orang-utans	ap_VP2	32	m	8	0	0	NA	0	0	NA	NA	0	0	NA	NA
69	Orang-utans	ap_VP2	32	m	9	3	766	255.333333333333	300	466	300	233	1	2	NA	NA
70	Orang-utans	ap_VP2	32	m	10	1	1549	1549	1549	0	1549	NA	1	0	NA	NA
71	Orang-utans	ap_VP2	32	m	11	0	0	NA	0	0	NA	NA	0	0	NA	NA
72	Orang-utans	ap_VP2	32	m	12	4	684	171	0	684	NA	171	0	4	NA	NA
73	Orang-utans	ap_VP2	32	m	13	6	1698	283	316	1382	316	276.4	1	5	NA	NA
74	Orang-utans	ap_VP2	32	m	14	1	117	117	0	117	NA	117	0	1	NA	NA
75	Orang-utans	ap_VP2	32	m	15	6	2349	391.5	2349	0	391.5	NA	6	0	NA	NA
76	Orang-utans	ap_VP2	32	m	16	0	0	NA	0	0	NA	NA	0	0	NA	NA
77	Orang-utans	ap_VP2	32	m	17	9	1864	207.111111111111	882	982	176.4	245.5	5	4	NA	NA
78	Orang-utans	ap_VP2	32	m	18	1	200	200	200	0	200	NA	1	0	NA	NA
79	Orang-utans	ap_VP2	32	m	19	3	782	260.666666666667	0	782	NA	260.666666666667	0	3	NA	NA
80	Orang-utans	ap_VP2	32	m	20	3	583	194.333333333333	17	566	17	283	1	2	NA	NA
81	Orang-utans	ap_VP2	32	m	21	3	1216	405.333333333333	383	833	383	416.5	1	2	NA	NA
82	Orang-utans	ap_VP2	32	m	22	8	2165	270.625	1415	750	353.75	187.5	4	4	NA	NA
83	Orang-utans	ap_VP2	32	m	23	4	1665	416.25	0	1665	NA	416.25	0	4	NA	NA
84	Orang-utans	ap_VP2	32	m	24	3	1099	366.333333333333	0	1099	NA	366.333333333333	0	3	NA	NA
85	Orang-utans	ap_VP2	32	m	25	4	1897	474.25	0	1897	NA	474.25	0	4	NA	NA
86	Orang-utans	ap_VP2	32	m	26	2	732	366	0	732	NA	366	0	2	NA	NA
87	Orang-utans	ap_VP2	32	m	27	5	833	166.6	0	833	NA	166.6	0	5	NA	NA
88	Orang-utans	ap_VP2	32	m	28	3	966	322	899	67	449.5	67	2	1	NA	NA
89	Orang-utans	ap_VP2	32	m	29	2	366	183	183	183	183	183	1	1	NA	NA
90	Orang-utans	ap_VP2	32	m	30	7	1999	285.571428571429	0	1999	NA	285.571428571429	0	7	NA	NA
91	Orang-utans	ap_VP2	32	m	31	1	33	33	0	33	NA	33	0	1	NA	NA
92	Orang-utans	ap_VP2	32	m	32	6	1714	285.666666666667	0	1714	NA	285.666666666667	0	6	NA	NA
93	Orang-utans	ap_VP2	32	m	33	3	649	216.333333333333	349	300	174.5	300	2	1	NA	NA
94	Orang-utans	ap_VP2	32	m	34	4	383	95.75	0	383	NA	95.75	0	4	NA	NA
95	Orang-utans	ap_VP2	32	m	35	4	783	195.75	0	783	NA	195.75	0	4	NA	NA
96	Orang-utans	ap_VP2	32	m	36	2	266	133	183	83	183	83	1	1	NA	NA
97	Orang-utans	ap_VP2	32	m	37	3	300	100	300	0	100	NA	3	0	NA	NA
98	Orang-utans	ap_VP2	32	m	38	1	83	83	83	0	83	NA	1	0	NA	NA
99	Orang-utans	ap_VP2	32	m	39	4	1348	337	1165	183	388.333333333333	183	3	1	NA	NA
100	Orang-utans	ap_VP2	32	m	40	3	516	172	516	0	172	NA	3	0	NA	NA
101	Orang-utans	ap_VP2	32	m	41	1	200	200	200	0	200	NA	1	0	NA	NA
102	Orang-utans	ap_VP2	32	m	42	4	1415	353.75	666	749	333	374.5	2	2	NA	NA
103	Orang-utans	ap_VP2	32	m	43	5	1615	323	932	683	310.666666666667	341.5	3	2	NA	NA
104	Orang-utans	ap_VP2	32	m	44	0	0	NA	0	0	NA	NA	0	0	NA	NA
105	Orang-utans	ap_VP2	32	m	45	4	2281	570.25	2281	0	570.25	NA	4	0	NA	NA
106	Orang-utans	ap_VP2	32	m	46	0	0	NA	0	0	NA	NA	0	0	NA	NA
107	Orang-utans	ap_VP2	32	m	47	4	1433	358.25	1266	167	422	167	3	1	NA	NA
108	Orang-utans	ap_VP2	32	m	48	4	549	137.25	549	0	137.25	NA	4	0	NA	NA
109	Orang-utans	ap_VP2	32	m	49	5	1882	376.4	1882	0	376.4	NA	5	0	NA	NA
110	Orang-utans	ap_VP2	32	m	50	4	699	174.75	699	0	174.75	NA	4	0	NA	NA
111	Orang-utans	ap_VP2	32	m	51	3	1132	377.333333333333	866	266	433	266	2	1	NA	NA
112	Orang-utans	ap_VP2	32	m	52	2	366	183	166	200	166	200	1	1	NA	NA
113	Orang-utans	ap_VP2	32	m	53	1	683	683	683	0	683	NA	1	0	NA	NA
114	Orang-utans	ap_VP2	32	m	54	2	766	383	766	0	383	NA	2	0	NA	NA
115	Orang-utans	ap_VP2	32	m	55	1	450	450	450	0	450	NA	1	0	NA	NA
116	Orang-utans	ap_VP2	32	m	56	9	2331	259	1565	766	223.571428571429	383	7	2	NA	NA
117	Orang-utans	ap_VP2	32	m	57	7	1317	188.142857142857	1050	267	175	267	6	1	NA	NA
118	Orang-utans	ap_VP2	32	m	58	3	766	255.333333333333	433	333	216.5	333	2	1	NA	NA
119	Orang-utans	ap_VP2	32	m	59	5	1066	213.2	983	83	245.75	83	4	1	NA	NA
120	Orang-utans	ap_VP2	32	m	60	7	1765	252.142857142857	433	1332	433	222	1	6	NA	NA
121	Orang-utans	ap_VP3	24	f	1	6	2249	374.833333333333	600	1649	300	412.25	2	4	NA	NA
122	Orang-utans	ap_VP3	24	f	2	7	2331	333	0	2331	NA	333	0	7	NA	NA
123	Orang-utans	ap_VP3	24	f	3	4	1365	341.25	300	1065	300	355	1	3	NA	NA
124	Orang-utans	ap_VP3	24	f	4	5	1017	203.4	0	1017	NA	203.4	0	5	NA	NA
125	Orang-utans	ap_VP3	24	f	5	6	2799	466.5	0	2799	NA	466.5	0	6	NA	NA
126	Orang-utans	ap_VP3	24	f	6	3	882	294	366	516	366	258	1	2	NA	NA
127	Orang-utans	ap_VP3	24	f	7	9	3348	372	1299	2049	433	341.5	3	6	NA	NA
128	Orang-utans	ap_VP3	24	f	8	5	2631	526.2	0	2631	NA	526.2	0	5	NA	NA
129	Orang-utans	ap_VP3	24	f	9	5	1498	299.6	998	500	249.5	500	4	1	NA	NA
130	Orang-utans	ap_VP3	24	f	10	9	2913	323.666666666667	682	2231	227.333333333333	371.833333333333	3	6	NA	NA
131	Orang-utans	ap_VP3	24	f	11	9	2216	246.222222222222	1850	366	264.285714285714	183	7	2	NA	NA
132	Orang-utans	ap_VP3	24	f	12	0	0	NA	0	0	NA	NA	0	0	NA	NA
133	Orang-utans	ap_VP3	24	f	13	4	3747	936.75	3747	0	936.75	NA	4	0	NA	NA
134	Orang-utans	ap_VP3	24	f	14	3	665	221.666666666667	0	665	NA	221.666666666667	0	3	NA	NA
135	Orang-utans	ap_VP3	24	f	15	3	1416	472	0	1416	NA	472	0	3	NA	NA
136	Orang-utans	ap_VP3	24	f	16	8	2998	374.75	1466	1532	366.5	383	4	4	NA	NA
137	Orang-utans	ap_VP3	24	f	17	3	1532	510.666666666667	0	1532	NA	510.666666666667	0	3	NA	NA
138	Orang-utans	ap_VP3	24	f	18	7	2432	347.428571428571	0	2432	NA	347.428571428571	0	7	NA	NA
139	Orang-utans	ap_VP3	24	f	19	5	2148	429.6	0	2148	NA	429.6	0	5	NA	NA
140	Orang-utans	ap_VP3	24	f	20	4	1199	299.75	0	1199	NA	299.75	0	4	NA	NA
141	Orang-utans	ap_VP3	24	f	21	7	2215	316.428571428571	200	2015	200	335.833333333333	1	6	NA	NA
142	Orang-utans	ap_VP3	24	f	22	3	1533	511	167	1366	167	683	1	2	NA	NA
143	Orang-utans	ap_VP3	24	f	23	11	2232	202.909090909091	1283	949	183.285714285714	237.25	7	4	NA	NA
144	Orang-utans	ap_VP3	24	f	24	7	3064	437.714285714286	1116	1948	558	389.6	2	5	NA	NA
145	Orang-utans	ap_VP3	24	f	25	4	1932	483	0	1932	NA	483	0	4	NA	NA
146	Orang-utans	ap_VP3	24	f	26	8	3364	420.5	1616	1748	404	437	4	4	NA	NA
147	Orang-utans	ap_VP3	24	f	27	5	1881	376.2	0	1881	NA	376.2	0	5	NA	NA
148	Orang-utans	ap_VP3	24	f	28	4	2748	687	2216	532	1108	266	2	2	NA	NA
149	Orang-utans	ap_VP3	24	f	29	5	1765	353	183	1582	183	395.5	1	4	NA	NA
150	Orang-utans	ap_VP3	24	f	30	7	1433	204.714285714286	0	1433	NA	204.714285714286	0	7	NA	NA
151	Orang-utans	ap_VP3	24	f	31	7	2931	418.714285714286	1899	1032	474.75	344	4	3	NA	NA
152	Orang-utans	ap_VP3	24	f	32	5	1748	349.6	1748	0	349.6	NA	5	0	NA	NA
153	Orang-utans	ap_VP3	24	f	33	3	1515	505	1515	0	505	NA	3	0	NA	NA
154	Orang-utans	ap_VP3	24	f	34	5	1648	329.6	1648	0	329.6	NA	5	0	NA	NA
155	Orang-utans	ap_VP3	24	f	35	3	866	288.666666666667	866	0	288.666666666667	NA	3	0	NA	NA
156	Orang-utans	ap_VP3	24	f	36	3	1099	366.333333333333	1099	0	366.333333333333	NA	3	0	NA	NA
157	Orang-utans	ap_VP3	24	f	37	9	2114	234.888888888889	1714	400	244.857142857143	200	7	2	NA	NA
158	Orang-utans	ap_VP3	24	f	38	5	816	163.2	216	600	216	150	1	4	NA	NA
159	Orang-utans	ap_VP3	24	f	39	8	2832	354	1866	966	266.571428571429	966	7	1	NA	NA
160	Orang-utans	ap_VP3	24	f	40	5	1532	306.4	700	832	350	277.333333333333	2	3	NA	NA
161	Orang-utans	ap_VP3	24	f	41	6	3065	510.833333333333	2782	283	556.4	283	5	1	NA	NA
162	Orang-utans	ap_VP3	24	f	42	5	817	163.4	700	117	175	117	4	1	NA	NA
163	Orang-utans	ap_VP3	24	f	43	5	2182	436.4	1866	316	466.5	316	4	1	NA	NA
164	Orang-utans	ap_VP3	24	f	44	9	3231	359	1916	1315	383.2	328.75	5	4	NA	NA
165	Orang-utans	ap_VP3	24	f	45	6	3481	580.166666666667	1865	1616	466.25	808	4	2	NA	NA
166	Orang-utans	ap_VP3	24	f	46	6	1932	322	1932	0	322	NA	6	0	NA	NA
167	Orang-utans	ap_VP3	24	f	47	4	1716	429	1716	0	429	NA	4	0	NA	NA
168	Orang-utans	ap_VP3	24	f	48	6	2765	460.833333333333	2549	216	509.8	216	5	1	NA	NA
169	Orang-utans	ap_VP3	24	f	49	1	350	350	350	0	350	NA	1	0	NA	NA
170	Orang-utans	ap_VP3	24	f	50	3	800	266.666666666667	800	0	266.666666666667	NA	3	0	NA	NA
171	Orang-utans	ap_VP3	24	f	51	7	2932	418.857142857143	1216	1716	405.333333333333	429	3	4	NA	NA
172	Orang-utans	ap_VP3	24	f	52	6	3197	532.833333333333	2265	932	566.25	466	4	2	NA	NA
173	Orang-utans	ap_VP3	24	f	53	3	2381	793.666666666667	2065	316	1032.5	316	2	1	NA	NA
174	Orang-utans	ap_VP3	24	f	54	6	2732	455.333333333333	2149	583	537.25	291.5	4	2	NA	NA
175	Orang-utans	ap_VP3	24	f	55	8	2365	295.625	2099	266	299.857142857143	266	7	1	NA	NA
176	Orang-utans	ap_VP3	24	f	56	3	1249	416.333333333333	1249	0	416.333333333333	NA	3	0	NA	NA
177	Orang-utans	ap_VP3	24	f	57	4	1599	399.75	1599	0	399.75	NA	4	0	NA	NA
178	Orang-utans	ap_VP3	24	f	58	5	1598	319.6	1598	0	319.6	NA	5	0	NA	NA
179	Orang-utans	ap_VP3	24	f	59	5	1714	342.8	1414	300	353.5	300	4	1	NA	NA
180	Orang-utans	ap_VP3	24	f	60	5	1449	289.8	1449	0	289.8	NA	5	0	NA	NA
181	Orang-utans	ap_VP4	15	f	1	1	183	183	183	0	183	NA	1	0	NA	NA
182	Orang-utans	ap_VP4	15	f	2	0	0	NA	0	0	NA	NA	0	0	NA	NA
183	Orang-utans	ap_VP4	15	f	3	0	0	NA	0	0	NA	NA	0	0	NA	NA
184	Orang-utans	ap_VP4	15	f	4	0	0	NA	0	0	NA	NA	0	0	NA	NA
185	Orang-utans	ap_VP4	15	f	5	5	1733	346.6	1283	450	320.75	450	4	1	NA	NA
186	Orang-utans	ap_VP4	15	f	6	8	3032	379	2433	599	405.5	299.5	6	2	NA	NA
187	Orang-utans	ap_VP4	15	f	7	2	899	449.5	616	283	616	283	1	1	NA	NA
188	Orang-utans	ap_VP4	15	f	8	6	3298	549.666666666667	1849	1449	462.25	724.5	4	2	NA	NA
189	Orang-utans	ap_VP4	15	f	9	3	1848	616	266	1582	266	791	1	2	NA	NA
190	Orang-utans	ap_VP4	15	f	10	3	1265	421.666666666667	749	516	374.5	516	2	1	NA	NA
191	Orang-utans	ap_VP4	15	f	11	0	0	NA	0	0	NA	NA	0	0	NA	NA
192	Orang-utans	ap_VP4	15	f	12	5	1699	339.8	666	1033	333	344.333333333333	2	3	NA	NA
193	Orang-utans	ap_VP4	15	f	13	0	0	NA	0	0	NA	NA	0	0	NA	NA
194	Orang-utans	ap_VP4	15	f	14	3	1066	355.333333333333	716	350	358	350	2	1	NA	NA
195	Orang-utans	ap_VP4	15	f	15	0	0	NA	0	0	NA	NA	0	0	NA	NA
196	Orang-utans	ap_VP4	15	f	16	1	233	233	233	0	233	NA	1	0	NA	NA
197	Orang-utans	ap_VP4	15	f	17	6	1815	302.5	1515	300	303	300	5	1	NA	NA
198	Orang-utans	ap_VP4	15	f	18	6	1282	213.666666666667	1082	200	216.4	200	5	1	NA	NA
199	Orang-utans	ap_VP4	15	f	19	10	2748	274.8	1650	1098	275	274.5	6	4	NA	NA
200	Orang-utans	ap_VP4	15	f	20	0	0	NA	0	0	NA	NA	0	0	NA	NA
201	Orang-utans	ap_VP4	15	f	21	7	2165	309.285714285714	699	1466	233	366.5	3	4	NA	NA
202	Orang-utans	ap_VP4	15	f	22	0	0	NA	0	0	NA	NA	0	0	NA	NA
203	Orang-utans	ap_VP4	15	f	23	5	2948	589.6	2615	333	653.75	333	4	1	NA	NA
204	Orang-utans	ap_VP4	15	f	24	0	0	NA	0	0	NA	NA	0	0	NA	NA
205	Orang-utans	ap_VP4	15	f	25	2	933	466.5	933	0	466.5	NA	2	0	NA	NA
206	Orang-utans	ap_VP4	15	f	26	0	0	NA	0	0	NA	NA	0	0	NA	NA
207	Orang-utans	ap_VP4	15	f	27	5	1949	389.8	933	1016	466.5	338.666666666667	2	3	NA	NA
208	Orang-utans	ap_VP4	15	f	28	3	400	133.333333333333	0	400	NA	133.333333333333	0	3	NA	NA
209	Orang-utans	ap_VP4	15	f	29	1	366	366	366	0	366	NA	1	0	NA	NA
210	Orang-utans	ap_VP4	15	f	30	4	999	249.75	533	466	266.5	233	2	2	NA	NA
211	Orang-utans	ap_VP4	15	f	31	0	0	NA	0	0	NA	NA	0	0	NA	NA
212	Orang-utans	ap_VP4	15	f	32	0	0	NA	0	0	NA	NA	0	0	NA	NA
213	Orang-utans	ap_VP4	15	f	33	3	999	333	450	549	450	274.5	1	2	NA	NA
214	Orang-utans	ap_VP4	15	f	34	4	700	175	467	233	233.5	116.5	2	2	NA	NA
215	Orang-utans	ap_VP4	15	f	35	3	716	238.666666666667	0	716	NA	238.666666666667	0	3	NA	NA
216	Orang-utans	ap_VP4	15	f	36	4	3132	783	2932	200	977.333333333333	200	3	1	NA	NA
217	Orang-utans	ap_VP4	15	f	37	2	950	475	950	0	475	NA	2	0	NA	NA
218	Orang-utans	ap_VP4	15	f	38	5	1882	376.4	1415	467	707.5	155.666666666667	2	3	NA	NA
219	Orang-utans	ap_VP4	15	f	39	4	1965	491.25	483	1482	483	494	1	3	NA	NA
220	Orang-utans	ap_VP4	15	f	40	0	0	NA	0	0	NA	NA	0	0	NA	NA
221	Orang-utans	ap_VP4	15	f	41	0	0	NA	0	0	NA	NA	0	0	NA	NA
222	Orang-utans	ap_VP4	15	f	42	0	0	NA	0	0	NA	NA	0	0	NA	NA
223	Orang-utans	ap_VP4	15	f	43	8	2948	368.5	2299	649	383.166666666667	324.5	6	2	NA	NA
224	Orang-utans	ap_VP4	15	f	44	0	0	NA	0	0	NA	NA	0	0	NA	NA
225	Orang-utans	ap_VP4	15	f	45	4	1782	445.5	1066	716	1066	238.666666666667	1	3	NA	NA
226	Orang-utans	ap_VP4	15	f	46	0	0	NA	0	0	NA	NA	0	0	NA	NA
227	Orang-utans	ap_VP4	15	f	47	2	649	324.5	0	649	NA	324.5	0	2	NA	NA
228	Orang-utans	ap_VP4	15	f	48	0	0	NA	0	0	NA	NA	0	0	NA	NA
229	Orang-utans	ap_VP4	15	f	49	5	1815	363	1399	416	349.75	416	4	1	NA	NA
230	Orang-utans	ap_VP4	15	f	50	3	599	199.666666666667	0	599	NA	199.666666666667	0	3	NA	NA
231	Orang-utans	ap_VP4	15	f	51	0	0	NA	0	0	NA	NA	0	0	NA	NA
232	Orang-utans	ap_VP4	15	f	52	0	0	NA	0	0	NA	NA	0	0	NA	NA
233	Orang-utans	ap_VP4	15	f	53	0	0	NA	0	0	NA	NA	0	0	NA	NA
234	Orang-utans	ap_VP4	15	f	54	3	732	244	0	732	NA	244	0	3	NA	NA
235	Orang-utans	ap_VP4	15	f	55	1	217	217	0	217	NA	217	0	1	NA	NA
236	Orang-utans	ap_VP4	15	f	56	0	0	NA	0	0	NA	NA	0	0	NA	NA
237	Orang-utans	ap_VP4	15	f	57	3	550	183.333333333333	0	550	NA	183.333333333333	0	3	NA	NA
238	Orang-utans	ap_VP4	15	f	58	6	1581	263.5	915	666	305	222	3	3	NA	NA
239	Orang-utans	ap_VP4	15	f	59	0	0	NA	0	0	NA	NA	0	0	NA	NA
240	Orang-utans	ap_VP4	15	f	60	0	0	NA	0	0	NA	NA	0	0	NA	NA
241	Orang-utans	ap_VP5	25	f	1	1	33	33	0	33	NA	33	0	1	NA	NA
242	Orang-utans	ap_VP5	25	f	2	0	0	NA	0	0	NA	NA	0	0	NA	NA
243	Orang-utans	ap_VP5	25	f	3	0	0	NA	0	0	NA	NA	0	0	NA	NA
244	Orang-utans	ap_VP5	25	f	4	0	0	NA	0	0	NA	NA	0	0	NA	NA
245	Orang-utans	ap_VP5	25	f	5	0	0	NA	0	0	NA	NA	0	0	NA	NA
246	Orang-utans	ap_VP5	25	f	6	0	0	NA	0	0	NA	NA	0	0	NA	NA
247	Orang-utans	ap_VP5	25	f	7	0	0	NA	0	0	NA	NA	0	0	NA	NA
248	Orang-utans	ap_VP5	25	f	8	1	350	350	0	350	NA	350	0	1	NA	NA
249	Orang-utans	ap_VP5	25	f	9	3	933	311	0	933	NA	311	0	3	NA	NA
250	Orang-utans	ap_VP5	25	f	10	1	66	66	0	66	NA	66	0	1	NA	NA
251	Orang-utans	ap_VP5	25	f	11	2	250	125	0	250	NA	125	0	2	NA	NA
252	Orang-utans	ap_VP5	25	f	12	2	233	116.5	0	233	NA	116.5	0	2	NA	NA
253	Orang-utans	ap_VP5	25	f	13	0	0	NA	0	0	NA	NA	0	0	NA	NA
254	Orang-utans	ap_VP5	25	f	14	0	0	NA	0	0	NA	NA	0	0	NA	NA
255	Orang-utans	ap_VP5	25	f	15	0	0	NA	0	0	NA	NA	0	0	NA	NA
256	Orang-utans	ap_VP5	25	f	16	0	0	NA	0	0	NA	NA	0	0	NA	NA
257	Orang-utans	ap_VP5	25	f	17	0	0	NA	0	0	NA	NA	0	0	NA	NA
258	Orang-utans	ap_VP5	25	f	18	0	0	NA	0	0	NA	NA	0	0	NA	NA
259	Orang-utans	ap_VP5	25	f	19	0	0	NA	0	0	NA	NA	0	0	NA	NA
260	Orang-utans	ap_VP5	25	f	20	0	0	NA	0	0	NA	NA	0	0	NA	NA
261	Orang-utans	ap_VP5	25	f	21	0	0	NA	0	0	NA	NA	0	0	NA	NA
262	Orang-utans	ap_VP5	25	f	22	0	0	NA	0	0	NA	NA	0	0	NA	NA
263	Orang-utans	ap_VP5	25	f	23	0	0	NA	0	0	NA	NA	0	0	NA	NA
264	Orang-utans	ap_VP5	25	f	24	1	33	33	0	33	NA	33	0	1	NA	NA
265	Orang-utans	ap_VP5	25	f	25	0	0	NA	0	0	NA	NA	0	0	NA	NA
266	Orang-utans	ap_VP5	25	f	26	0	0	NA	0	0	NA	NA	0	0	NA	NA
267	Orang-utans	ap_VP5	25	f	27	2	349	174.5	0	349	NA	174.5	0	2	NA	NA
268	Orang-utans	ap_VP5	25	f	28	0	0	NA	0	0	NA	NA	0	0	NA	NA
269	Orang-utans	ap_VP5	25	f	29	0	0	NA	0	0	NA	NA	0	0	NA	NA
270	Orang-utans	ap_VP5	25	f	30	0	0	NA	0	0	NA	NA	0	0	NA	NA
271	Orang-utans	ap_VP5	25	f	31	0	0	NA	0	0	NA	NA	0	0	NA	NA
272	Orang-utans	ap_VP5	25	f	32	0	0	NA	0	0	NA	NA	0	0	NA	NA
273	Orang-utans	ap_VP5	25	f	33	0	0	NA	0	0	NA	NA	0	0	NA	NA
274	Orang-utans	ap_VP5	25	f	34	0	0	NA	0	0	NA	NA	0	0	NA	NA
275	Orang-utans	ap_VP5	25	f	35	0	0	NA	0	0	NA	NA	0	0	NA	NA
276	Orang-utans	ap_VP5	25	f	36	0	0	NA	0	0	NA	NA	0	0	NA	NA
277	Orang-utans	ap_VP5	25	f	37	0	0	NA	0	0	NA	NA	0	0	NA	NA
278	Orang-utans	ap_VP5	25	f	38	0	0	NA	0	0	NA	NA	0	0	NA	NA
279	Orang-utans	ap_VP5	25	f	39	0	0	NA	0	0	NA	NA	0	0	NA	NA
280	Orang-utans	ap_VP5	25	f	40	0	0	NA	0	0	NA	NA	0	0	NA	NA
281	Orang-utans	ap_VP5	25	f	41	1	317	317	317	0	317	NA	1	0	NA	NA
282	Orang-utans	ap_VP5	25	f	42	1	100	100	100	0	100	NA	1	0	NA	NA
283	Orang-utans	ap_VP5	25	f	43	1	100	100	100	0	100	NA	1	0	NA	NA
284	Orang-utans	ap_VP5	25	f	44	0	0	NA	0	0	NA	NA	0	0	NA	NA
285	Orang-utans	ap_VP5	25	f	45	1	217	217	217	0	217	NA	1	0	NA	NA
286	Orang-utans	ap_VP5	25	f	46	1	533	533	533	0	533	NA	1	0	NA	NA
287	Orang-utans	ap_VP5	25	f	47	0	0	NA	0	0	NA	NA	0	0	NA	NA
288	Orang-utans	ap_VP5	25	f	48	0	0	NA	0	0	NA	NA	0	0	NA	NA
289	Orang-utans	ap_VP5	25	f	49	0	0	NA	0	0	NA	NA	0	0	NA	NA
290	Orang-utans	ap_VP5	25	f	50	0	0	NA	0	0	NA	NA	0	0	NA	NA
291	Orang-utans	ap_VP5	25	f	51	0	0	NA	0	0	NA	NA	0	0	NA	NA
292	Orang-utans	ap_VP5	25	f	52	0	0	NA	0	0	NA	NA	0	0	NA	NA
293	Orang-utans	ap_VP5	25	f	53	0	0	NA	0	0	NA	NA	0	0	NA	NA
294	Orang-utans	ap_VP5	25	f	54	1	200	200	200	0	200	NA	1	0	NA	NA
295	Orang-utans	ap_VP5	25	f	55	0	0	NA	0	0	NA	NA	0	0	NA	NA
296	Orang-utans	ap_VP5	25	f	56	0	0	NA	0	0	NA	NA	0	0	NA	NA
297	Orang-utans	ap_VP5	25	f	57	1	183	183	183	0	183	NA	1	0	NA	NA
298	Orang-utans	ap_VP5	25	f	58	0	0	NA	0	0	NA	NA	0	0	NA	NA
299	Orang-utans	ap_VP5	25	f	59	0	0	NA	0	0	NA	NA	0	0	NA	NA
300	Orang-utans	ap_VP5	25	f	60	1	100	100	100	0	100	NA	1	0	NA	NA
301	Orang-utans	ap_VP6	9	f	1	2	134	67	134	0	67	NA	2	0	NA	NA
302	Orang-utans	ap_VP6	9	f	2	8	2347	293.375	716	1631	358	271.833333333333	2	6	NA	NA
303	Orang-utans	ap_VP6	9	f	3	0	0	NA	0	0	NA	NA	0	0	NA	NA
304	Orang-utans	ap_VP6	9	f	4	0	0	NA	0	0	NA	NA	0	0	NA	NA
305	Orang-utans	ap_VP6	9	f	5	6	2114	352.333333333333	1148	966	382.666666666667	322	3	3	NA	NA
306	Orang-utans	ap_VP6	9	f	6	0	0	NA	0	0	NA	NA	0	0	NA	NA
307	Orang-utans	ap_VP6	9	f	7	1	100	100	0	100	NA	100	0	1	NA	NA
308	Orang-utans	ap_VP6	9	f	8	11	2998	272.545454545455	1382	1616	276.4	269.333333333333	5	6	NA	NA
309	Orang-utans	ap_VP6	9	f	9	3	1232	410.666666666667	1232	0	410.666666666667	NA	3	0	NA	NA
310	Orang-utans	ap_VP6	9	f	10	0	0	NA	0	0	NA	NA	0	0	NA	NA
311	Orang-utans	ap_VP6	9	f	11	0	0	NA	0	0	NA	NA	0	0	NA	NA
312	Orang-utans	ap_VP6	9	f	12	0	0	NA	0	0	NA	NA	0	0	NA	NA
313	Orang-utans	ap_VP6	9	f	13	0	0	NA	0	0	NA	NA	0	0	NA	NA
314	Orang-utans	ap_VP6	9	f	14	0	0	NA	0	0	NA	NA	0	0	NA	NA
315	Orang-utans	ap_VP6	9	f	15	0	0	NA	0	0	NA	NA	0	0	NA	NA
316	Orang-utans	ap_VP6	9	f	16	0	0	NA	0	0	NA	NA	0	0	NA	NA
317	Orang-utans	ap_VP6	9	f	17	0	0	NA	0	0	NA	NA	0	0	NA	NA
318	Orang-utans	ap_VP6	9	f	18	0	0	NA	0	0	NA	NA	0	0	NA	NA
319	Orang-utans	ap_VP6	9	f	19	7	2513	359	1365	1148	341.25	382.666666666667	4	3	NA	NA
320	Orang-utans	ap_VP6	9	f	20	0	0	NA	0	0	NA	NA	0	0	NA	NA
321	Orang-utans	ap_VP6	9	f	21	0	0	NA	0	0	NA	NA	0	0	NA	NA
322	Orang-utans	ap_VP6	9	f	22	0	0	NA	0	0	NA	NA	0	0	NA	NA
323	Orang-utans	ap_VP6	9	f	23	0	0	NA	0	0	NA	NA	0	0	NA	NA
324	Orang-utans	ap_VP6	9	f	24	0	0	NA	0	0	NA	NA	0	0	NA	NA
325	Orang-utans	ap_VP6	9	f	25	0	0	NA	0	0	NA	NA	0	0	NA	NA
326	Orang-utans	ap_VP6	9	f	26	0	0	NA	0	0	NA	NA	0	0	NA	NA
327	Orang-utans	ap_VP6	9	f	27	6	3263	543.833333333333	2664	599	666	299.5	4	2	NA	NA
328	Orang-utans	ap_VP6	9	f	28	0	0	NA	0	0	NA	NA	0	0	NA	NA
329	Orang-utans	ap_VP6	9	f	29	3	582	194	233	349	233	174.5	1	2	NA	NA
330	Orang-utans	ap_VP6	9	f	30	3	882	294	882	0	294	NA	3	0	NA	NA
331	Orang-utans	ap_VP6	9	f	31	0	0	NA	0	0	NA	NA	0	0	NA	NA
332	Orang-utans	ap_VP6	9	f	32	0	0	NA	0	0	NA	NA	0	0	NA	NA
333	Orang-utans	ap_VP6	9	f	33	0	0	NA	0	0	NA	NA	0	0	NA	NA
334	Orang-utans	ap_VP6	9	f	34	0	0	NA	0	0	NA	NA	0	0	NA	NA
335	Orang-utans	ap_VP6	9	f	35	0	0	NA	0	0	NA	NA	0	0	NA	NA
336	Orang-utans	ap_VP6	9	f	36	5	1799	359.8	916	883	458	294.333333333333	2	3	NA	NA
337	Orang-utans	ap_VP6	9	f	37	2	650	325	650	0	325	NA	2	0	NA	NA
338	Orang-utans	ap_VP6	9	f	38	0	0	NA	0	0	NA	NA	0	0	NA	NA
339	Orang-utans	ap_VP6	9	f	39	1	200	200	0	200	NA	200	0	1	NA	NA
340	Orang-utans	ap_VP6	9	f	40	0	0	NA	0	0	NA	NA	0	0	NA	NA
341	Orang-utans	ap_VP6	9	f	41	0	0	NA	0	0	NA	NA	0	0	NA	NA
342	Orang-utans	ap_VP6	9	f	42	0	0	NA	0	0	NA	NA	0	0	NA	NA
343	Orang-utans	ap_VP6	9	f	43	2	916	458	0	916	NA	458	0	2	NA	NA
344	Orang-utans	ap_VP6	9	f	44	0	0	NA	0	0	NA	NA	0	0	NA	NA
345	Orang-utans	ap_VP6	9	f	45	3	1548	516	316	1232	316	616	1	2	NA	NA
346	Orang-utans	ap_VP6	9	f	46	0	0	NA	0	0	NA	NA	0	0	NA	NA
347	Orang-utans	ap_VP6	9	f	47	4	1100	275	800	300	266.666666666667	300	3	1	NA	NA
348	Orang-utans	ap_VP6	9	f	48	0	0	NA	0	0	NA	NA	0	0	NA	NA
349	Orang-utans	ap_VP6	9	f	49	0	0	NA	0	0	NA	NA	0	0	NA	NA
350	Orang-utans	ap_VP6	9	f	50	0	0	NA	0	0	NA	NA	0	0	NA	NA
351	Orang-utans	ap_VP6	9	f	51	0	0	NA	0	0	NA	NA	0	0	NA	NA
352	Orang-utans	ap_VP6	9	f	52	0	0	NA	0	0	NA	NA	0	0	NA	NA
353	Orang-utans	ap_VP6	9	f	53	0	0	NA	0	0	NA	NA	0	0	NA	NA
354	Orang-utans	ap_VP6	9	f	54	0	0	NA	0	0	NA	NA	0	0	NA	NA
355	Orang-utans	ap_VP6	9	f	55	1	33	33	33	0	33	NA	1	0	NA	NA
356	Orang-utans	ap_VP6	9	f	56	0	0	NA	0	0	NA	NA	0	0	NA	NA
357	Orang-utans	ap_VP6	9	f	57	0	0	NA	0	0	NA	NA	0	0	NA	NA
358	Orang-utans	ap_VP6	9	f	58	0	0	NA	0	0	NA	NA	0	0	NA	NA
359	Orang-utans	ap_VP6	9	f	59	0	0	NA	0	0	NA	NA	0	0	NA	NA
360	Orang-utans	ap_VP6	9	f	60	0	0	NA	0	0	NA	NA	0	0	NA	NA
361	Orang-utans	ap_VP7	4	m	1	9	2117	235.222222222222	966	1151	322	191.833333333333	3	6	NA	NA
362	Orang-utans	ap_VP7	4	m	2	1	500	500	500	0	500	NA	1	0	NA	NA
363	Orang-utans	ap_VP7	4	m	3	2	733	366.5	733	0	366.5	NA	2	0	NA	NA
364	Orang-utans	ap_VP7	4	m	4	0	0	NA	0	0	NA	NA	0	0	NA	NA
365	Orang-utans	ap_VP7	4	m	5	2	3131	1565.5	3131	0	1565.5	NA	2	0	NA	NA
366	Orang-utans	ap_VP7	4	m	6	0	0	NA	0	0	NA	NA	0	0	NA	NA
367	Orang-utans	ap_VP7	4	m	7	0	0	NA	0	0	NA	NA	0	0	NA	NA
368	Orang-utans	ap_VP7	4	m	8	3	2582	860.666666666667	2532	50	1266	50	2	1	NA	NA
369	Orang-utans	ap_VP7	4	m	9	3	850	283.333333333333	0	850	NA	283.333333333333	0	3	NA	NA
370	Orang-utans	ap_VP7	4	m	10	2	1049	524.5	0	1049	NA	524.5	0	2	NA	NA
371	Orang-utans	ap_VP7	4	m	11	1	416	416	416	0	416	NA	1	0	NA	NA
372	Orang-utans	ap_VP7	4	m	12	0	0	NA	0	0	NA	NA	0	0	NA	NA
373	Orang-utans	ap_VP7	4	m	13	0	0	NA	0	0	NA	NA	0	0	NA	NA
374	Orang-utans	ap_VP7	4	m	14	0	0	NA	0	0	NA	NA	0	0	NA	NA
375	Orang-utans	ap_VP7	4	m	15	0	0	NA	0	0	NA	NA	0	0	NA	NA
376	Orang-utans	ap_VP7	4	m	16	6	1565	260.833333333333	1565	0	260.833333333333	NA	6	0	NA	NA
377	Orang-utans	ap_VP7	4	m	17	2	832	416	516	316	516	316	1	1	NA	NA
378	Orang-utans	ap_VP7	4	m	18	3	1730	576.666666666667	883	847	883	423.5	1	2	NA	NA
379	Orang-utans	ap_VP7	4	m	19	6	1083	180.5	767	316	153.4	316	5	1	NA	NA
380	Orang-utans	ap_VP7	4	m	20	1	216	216	216	0	216	NA	1	0	NA	NA
381	Orang-utans	ap_VP7	4	m	21	0	0	NA	0	0	NA	NA	0	0	NA	NA
382	Orang-utans	ap_VP7	4	m	22	0	0	NA	0	0	NA	NA	0	0	NA	NA
383	Orang-utans	ap_VP7	4	m	23	0	0	NA	0	0	NA	NA	0	0	NA	NA
384	Orang-utans	ap_VP7	4	m	24	4	1282	320.5	1282	0	320.5	NA	4	0	NA	NA
385	Orang-utans	ap_VP7	4	m	25	3	416	138.666666666667	416	0	138.666666666667	NA	3	0	NA	NA
386	Orang-utans	ap_VP7	4	m	26	0	0	NA	0	0	NA	NA	0	0	NA	NA
387	Orang-utans	ap_VP7	4	m	27	5	2833	566.6	2466	367	616.5	367	4	1	NA	NA
388	Orang-utans	ap_VP7	4	m	28	0	0	NA	0	0	NA	NA	0	0	NA	NA
389	Orang-utans	ap_VP7	4	m	29	2	599	299.5	599	0	299.5	NA	2	0	NA	NA
390	Orang-utans	ap_VP7	4	m	30	0	0	NA	0	0	NA	NA	0	0	NA	NA
391	Orang-utans	ap_VP7	4	m	31	1	433	433	0	433	NA	433	0	1	NA	NA
392	Orang-utans	ap_VP7	4	m	32	0	0	NA	0	0	NA	NA	0	0	NA	NA
393	Orang-utans	ap_VP7	4	m	33	3	1631	543.666666666667	849	782	849	391	1	2	NA	NA
394	Orang-utans	ap_VP7	4	m	34	0	0	NA	0	0	NA	NA	0	0	NA	NA
395	Orang-utans	ap_VP7	4	m	35	6	2431	405.166666666667	949	1482	474.5	370.5	2	4	NA	NA
396	Orang-utans	ap_VP7	4	m	36	3	1665	555	1382	283	691	283	2	1	NA	NA
397	Orang-utans	ap_VP7	4	m	37	0	0	NA	0	0	NA	NA	0	0	NA	NA
398	Orang-utans	ap_VP7	4	m	38	0	0	NA	0	0	NA	NA	0	0	NA	NA
399	Orang-utans	ap_VP7	4	m	39	0	0	NA	0	0	NA	NA	0	0	NA	NA
400	Orang-utans	ap_VP7	4	m	40	7	1016	145.142857142857	1016	0	145.142857142857	NA	7	0	NA	NA
401	Orang-utans	ap_VP7	4	m	41	0	0	NA	0	0	NA	NA	0	0	NA	NA
402	Orang-utans	ap_VP7	4	m	42	0	0	NA	0	0	NA	NA	0	0	NA	NA
403	Orang-utans	ap_VP7	4	m	43	7	2615	373.571428571429	1915	700	383	350	5	2	NA	NA
404	Orang-utans	ap_VP7	4	m	44	3	783	261	366	417	366	208.5	1	2	NA	NA
405	Orang-utans	ap_VP7	4	m	45	0	0	NA	0	0	NA	NA	0	0	NA	NA
406	Orang-utans	ap_VP7	4	m	46	3	683	227.666666666667	266	417	266	208.5	1	2	NA	NA
407	Orang-utans	ap_VP7	4	m	47	3	1599	533	1316	283	658	283	2	1	NA	NA
408	Orang-utans	ap_VP7	4	m	48	0	0	NA	0	0	NA	NA	0	0	NA	NA
409	Orang-utans	ap_VP7	4	m	49	7	1599	228.428571428571	1449	150	241.5	150	6	1	NA	NA
410	Orang-utans	ap_VP7	4	m	50	0	0	NA	0	0	NA	NA	0	0	NA	NA
411	Orang-utans	ap_VP7	4	m	51	0	0	NA	0	0	NA	NA	0	0	NA	NA
412	Orang-utans	ap_VP7	4	m	52	10	1533	153.3	850	683	121.428571428571	227.666666666667	7	3	NA	NA
413	Orang-utans	ap_VP7	4	m	53	8	2881	360.125	2348	533	335.428571428571	533	7	1	NA	NA
414	Orang-utans	ap_VP7	4	m	54	3	800	266.666666666667	317	483	317	241.5	1	2	NA	NA
415	Orang-utans	ap_VP7	4	m	55	5	1999	399.8	1116	883	279	883	4	1	NA	NA
416	Orang-utans	ap_VP7	4	m	56	0	0	NA	0	0	NA	NA	0	0	NA	NA
417	Orang-utans	ap_VP7	4	m	57	0	0	NA	0	0	NA	NA	0	0	NA	NA
418	Orang-utans	ap_VP7	4	m	58	0	0	NA	0	0	NA	NA	0	0	NA	NA
419	Orang-utans	ap_VP7	4	m	59	5	1399	279.8	1299	100	324.75	100	4	1	NA	NA
420	Orang-utans	ap_VP7	4	m	60	2	499	249.5	0	499	NA	249.5	0	2	NA	NA
421	Orang-utans	ap_VP8	4	f	1	0	0	NA	0	0	NA	NA	0	0	NA	NA
422	Orang-utans	ap_VP8	4	f	2	0	0	NA	0	0	NA	NA	0	0	NA	NA
423	Orang-utans	ap_VP8	4	f	3	4	749	187.25	266	483	133	241.5	2	2	NA	NA
424	Orang-utans	ap_VP8	4	f	4	0	0	NA	0	0	NA	NA	0	0	NA	NA
425	Orang-utans	ap_VP8	4	f	5	4	649	162.25	416	233	138.666666666667	233	3	1	NA	NA
426	Orang-utans	ap_VP8	4	f	6	0	0	NA	0	0	NA	NA	0	0	NA	NA
427	Orang-utans	ap_VP8	4	f	7	0	0	NA	0	0	NA	NA	0	0	NA	NA
428	Orang-utans	ap_VP8	4	f	8	0	0	NA	0	0	NA	NA	0	0	NA	NA
429	Orang-utans	ap_VP8	4	f	9	11	2966	269.636363636364	1616	1350	404	192.857142857143	4	7	NA	NA
430	Orang-utans	ap_VP8	4	f	10	4	1132	283	1132	0	283	NA	4	0	NA	NA
431	Orang-utans	ap_VP8	4	f	11	0	0	NA	0	0	NA	NA	0	0	NA	NA
432	Orang-utans	ap_VP8	4	f	12	0	0	NA	0	0	NA	NA	0	0	NA	NA
433	Orang-utans	ap_VP8	4	f	13	0	0	NA	0	0	NA	NA	0	0	NA	NA
434	Orang-utans	ap_VP8	4	f	14	4	966	241.5	533	433	266.5	216.5	2	2	NA	NA
435	Orang-utans	ap_VP8	4	f	15	0	0	NA	0	0	NA	NA	0	0	NA	NA
436	Orang-utans	ap_VP8	4	f	16	0	0	NA	0	0	NA	NA	0	0	NA	NA
437	Orang-utans	ap_VP8	4	f	17	0	0	NA	0	0	NA	NA	0	0	NA	NA
438	Orang-utans	ap_VP8	4	f	18	5	983	196.6	866	117	216.5	117	4	1	NA	NA
439	Orang-utans	ap_VP8	4	f	19	0	0	NA	0	0	NA	NA	0	0	NA	NA
440	Orang-utans	ap_VP8	4	f	20	0	0	NA	0	0	NA	NA	0	0	NA	NA
441	Orang-utans	ap_VP8	4	f	21	6	1115	185.833333333333	649	466	162.25	233	4	2	NA	NA
442	Orang-utans	ap_VP8	4	f	22	0	0	NA	0	0	NA	NA	0	0	NA	NA
443	Orang-utans	ap_VP8	4	f	23	8	1565	195.625	1565	0	195.625	NA	8	0	NA	NA
444	Orang-utans	ap_VP8	4	f	24	0	0	NA	0	0	NA	NA	0	0	NA	NA
445	Orang-utans	ap_VP8	4	f	25	0	0	NA	0	0	NA	NA	0	0	NA	NA
446	Orang-utans	ap_VP8	4	f	26	0	0	NA	0	0	NA	NA	0	0	NA	NA
447	Orang-utans	ap_VP8	4	f	27	0	0	NA	0	0	NA	NA	0	0	NA	NA
448	Orang-utans	ap_VP8	4	f	28	0	0	NA	0	0	NA	NA	0	0	NA	NA
449	Orang-utans	ap_VP8	4	f	29	1	50	50	0	50	NA	50	0	1	NA	NA
450	Orang-utans	ap_VP8	4	f	30	0	0	NA	0	0	NA	NA	0	0	NA	NA
451	Orang-utans	ap_VP8	4	f	31	0	0	NA	0	0	NA	NA	0	0	NA	NA
452	Orang-utans	ap_VP8	4	f	32	0	0	NA	0	0	NA	NA	0	0	NA	NA
453	Orang-utans	ap_VP8	4	f	33	3	749	249.666666666667	83	666	83	333	1	2	NA	NA
454	Orang-utans	ap_VP8	4	f	34	9	2099	233.222222222222	950	1149	237.5	229.8	4	5	NA	NA
455	Orang-utans	ap_VP8	4	f	35	0	0	NA	0	0	NA	NA	0	0	NA	NA
456	Orang-utans	ap_VP8	4	f	36	0	0	NA	0	0	NA	NA	0	0	NA	NA
457	Orang-utans	ap_VP8	4	f	37	0	0	NA	0	0	NA	NA	0	0	NA	NA
458	Orang-utans	ap_VP8	4	f	38	0	0	NA	0	0	NA	NA	0	0	NA	NA
459	Orang-utans	ap_VP8	4	f	39	0	0	NA	0	0	NA	NA	0	0	NA	NA
460	Orang-utans	ap_VP8	4	f	40	0	0	NA	0	0	NA	NA	0	0	NA	NA
461	Orang-utans	ap_VP8	4	f	41	2	750	375	100	650	100	650	1	1	NA	NA
462	Orang-utans	ap_VP8	4	f	42	6	1567	261.166666666667	634	933	211.333333333333	311	3	3	NA	NA
463	Orang-utans	ap_VP8	4	f	43	1	17	17	0	17	NA	17	0	1	NA	NA
464	Orang-utans	ap_VP8	4	f	44	0	0	NA	0	0	NA	NA	0	0	NA	NA
465	Orang-utans	ap_VP8	4	f	45	0	0	NA	0	0	NA	NA	0	0	NA	NA
466	Orang-utans	ap_VP8	4	f	46	0	0	NA	0	0	NA	NA	0	0	NA	NA
467	Orang-utans	ap_VP8	4	f	47	0	0	NA	0	0	NA	NA	0	0	NA	NA
468	Orang-utans	ap_VP8	4	f	48	0	0	NA	0	0	NA	NA	0	0	NA	NA
469	Orang-utans	ap_VP8	4	f	49	0	0	NA	0	0	NA	NA	0	0	NA	NA
470	Orang-utans	ap_VP8	4	f	50	0	0	NA	0	0	NA	NA	0	0	NA	NA
471	Orang-utans	ap_VP8	4	f	51	0	0	NA	0	0	NA	NA	0	0	NA	NA
472	Orang-utans	ap_VP8	4	f	52	0	0	NA	0	0	NA	NA	0	0	NA	NA
473	Orang-utans	ap_VP8	4	f	53	0	0	NA	0	0	NA	NA	0	0	NA	NA
474	Orang-utans	ap_VP8	4	f	54	0	0	NA	0	0	NA	NA	0	0	NA	NA
475	Orang-utans	ap_VP8	4	f	55	0	0	NA	0	0	NA	NA	0	0	NA	NA
476	Orang-utans	ap_VP8	4	f	56	0	0	NA	0	0	NA	NA	0	0	NA	NA
477	Orang-utans	ap_VP8	4	f	57	5	966	193.2	966	0	193.2	NA	5	0	NA	NA
478	Orang-utans	ap_VP8	4	f	58	0	0	NA	0	0	NA	NA	0	0	NA	NA
479	Orang-utans	ap_VP8	4	f	59	0	0	NA	0	0	NA	NA	0	0	NA	NA
480	Orang-utans	ap_VP8	4	f	60	0	0	NA	0	0	NA	NA	0	0	NA	NA
481	Germans	de_VP1	12	f	1	8	3048	381	2865	183	409.285714285714	183	7	1	NA	NA
482	Germans	de_VP1	12	f	2	6	3066	511	2866	200	573.2	200	5	1	NA	NA
483	Germans	de_VP1	12	f	3	5	2848	569.6	2681	167	670.25	167	4	1	NA	NA
484	Germans	de_VP1	12	f	4	7	3047	435.285714285714	2514	533	502.8	266.5	5	2	NA	NA
485	Germans	de_VP1	12	f	5	10	2832	283.2	2082	750	297.428571428571	250	7	3	NA	NA
486	Germans	de_VP1	12	f	6	11	3066	278.727272727273	2616	450	327	150	8	3	NA	NA
487	Germans	de_VP1	12	f	7	4	2798	699.5	2798	0	699.5	NA	4	0	m	TRUE
488	Germans	de_VP1	12	f	8	3	3031	1010.33333333333	3031	0	1010.33333333333	NA	3	0	m	TRUE
489	Germans	de_VP1	12	f	9	5	3147	629.4	2897	250	724.25	250	4	1	NA	NA
490	Germans	de_VP1	12	f	10	5	3014	602.8	2831	183	707.75	183	4	1	NA	NA
491	Germans	de_VP1	12	f	11	7	2880	411.428571428571	2697	183	449.5	183	6	1	NA	NA
492	Germans	de_VP1	12	f	12	6	2848	474.666666666667	2565	283	513	283	5	1	m	TRUE
493	Germans	de_VP1	12	f	13	3	3015	1005	3015	0	1005	NA	3	0	m	TRUE
494	Germans	de_VP1	12	f	14	4	3114	778.5	2881	233	960.333333333333	233	3	1	m	TRUE
495	Germans	de_VP1	12	f	15	7	2949	421.285714285714	1949	1000	389.8	500	5	2	m	TRUE
496	Germans	de_VP1	12	f	16	7	3047	435.285714285714	2714	333	452.333333333333	333	6	1	m	TRUE
497	Germans	de_VP1	12	f	17	5	3031	606.2	2515	516	838.333333333333	258	3	2	NA	NA
498	Germans	de_VP1	12	f	18	5	2982	596.4	2982	0	596.4	NA	5	0	m	TRUE
499	Germans	de_VP1	12	f	19	6	3082	513.666666666667	2832	250	566.4	250	5	1	m	TRUE
500	Germans	de_VP1	12	f	20	6	3031	505.166666666667	2815	216	563	216	5	1	NA	NA
501	Germans	de_VP1	12	f	21	6	3081	513.5	2715	366	543	366	5	1	m	TRUE
502	Germans	de_VP1	12	f	22	7	3014	430.571428571429	2864	150	477.333333333333	150	6	1	NA	NA
503	Germans	de_VP1	12	f	23	9	2797	310.777777777778	2198	599	366.333333333333	199.666666666667	6	3	m	TRUE
504	Germans	de_VP1	12	f	24	6	2998	499.666666666667	2332	666	583	333	4	2	NA	NA
505	Germans	de_VP1	12	f	25	6	3015	502.5	2382	633	476.4	633	5	1	m	TRUE
506	Germans	de_VP1	12	f	26	2	2998	1499	2798	200	2798	200	1	1	NA	NA
507	Germans	de_VP1	12	f	27	4	3081	770.25	2848	233	949.333333333333	233	3	1	NA	NA
508	Germans	de_VP1	12	f	28	2	3032	1516	3032	0	1516	NA	2	0	NA	NA
509	Germans	de_VP1	12	f	29	8	2980	372.5	2530	450	421.666666666667	225	6	2	m	TRUE
510	Germans	de_VP1	12	f	30	4	3015	753.75	2832	183	944	183	3	1	NA	NA
511	Germans	de_VP1	12	f	31	6	2914	485.666666666667	2581	333	516.2	333	5	1	NA	NA
512	Germans	de_VP1	12	f	32	2	2898	1449	2898	0	1449	NA	2	0	NA	NA
513	Germans	de_VP1	12	f	33	4	3031	757.75	2715	316	905	316	3	1	NA	NA
514	Germans	de_VP1	12	f	34	3	3065	1021.66666666667	3065	0	1021.66666666667	NA	3	0	NA	NA
515	Germans	de_VP1	12	f	35	8	2981	372.625	2165	816	541.25	204	4	4	NA	NA
516	Germans	de_VP1	12	f	36	3	3015	1005	3015	0	1005	NA	3	0	NA	NA
517	Germans	de_VP1	12	f	37	6	3032	505.333333333333	2299	733	574.75	366.5	4	2	NA	NA
518	Germans	de_VP1	12	f	38	5	3064	612.8	2431	633	810.333333333333	316.5	3	2	NA	NA
519	Germans	de_VP1	12	f	39	9	2765	307.222222222222	2182	583	363.666666666667	194.333333333333	6	3	NA	NA
520	Germans	de_VP1	12	f	40	7	3014	430.571428571429	2464	550	616	183.333333333333	4	3	NA	NA
521	Germans	de_VP1	12	f	41	7	3248	464	2532	716	422	716	6	1	NA	NA
522	Germans	de_VP1	12	f	42	11	2849	259	1833	1016	305.5	203.2	6	5	NA	NA
523	Germans	de_VP1	12	f	43	6	2831	471.833333333333	2332	499	583	249.5	4	2	NA	NA
524	Germans	de_VP1	12	f	44	5	2832	566.4	2582	250	645.5	250	4	1	NA	NA
525	Germans	de_VP1	12	f	45	6	3064	510.666666666667	2581	483	645.25	241.5	4	2	NA	NA
526	Germans	de_VP1	12	f	46	3	2814	938	2298	516	1149	516	2	1	NA	NA
527	Germans	de_VP1	12	f	47	10	3097	309.7	2515	582	359.285714285714	194	7	3	NA	NA
528	Germans	de_VP1	12	f	48	9	2881	320.111111111111	1699	1182	566.333333333333	197	3	6	NA	NA
529	Germans	de_VP1	12	f	49	3	3031	1010.33333333333	3031	0	1010.33333333333	NA	3	0	NA	NA
530	Germans	de_VP1	12	f	50	4	2782	695.5	2649	133	883	133	3	1	m	TRUE
531	Germans	de_VP1	12	f	51	6	3031	505.166666666667	2648	383	529.6	383	5	1	NA	NA
532	Germans	de_VP1	12	f	52	7	3064	437.714285714286	2565	499	513	249.5	5	2	NA	NA
533	Germans	de_VP1	12	f	53	3	3032	1010.66666666667	3032	0	1010.66666666667	NA	3	0	NA	NA
534	Germans	de_VP1	12	f	54	5	2998	599.6	2748	250	687	250	4	1	NA	NA
535	Germans	de_VP1	12	f	55	5	3064	612.8	3064	0	612.8	NA	5	0	NA	NA
536	Germans	de_VP1	12	f	56	11	2882	262	1933	949	322.166666666667	189.8	6	5	m	TRUE
537	Germans	de_VP1	12	f	57	7	3247	463.857142857143	2365	882	591.25	294	4	3	NA	NA
538	Germans	de_VP1	12	f	58	5	2997	599.4	2814	183	703.5	183	4	1	NA	NA
539	Germans	de_VP1	12	f	59	9	2864	318.222222222222	1565	1299	313	324.75	5	4	NA	NA
540	Germans	de_VP1	12	f	60	7	3115	445	2715	400	452.5	400	6	1	NA	NA
541	Germans	de_VP10	16	f	1	9	2997	333	2165	832	360.833333333333	277.333333333333	6	3	NA	NA
542	Germans	de_VP10	16	f	2	6	2831	471.833333333333	2831	0	471.833333333333	NA	6	0	NA	NA
543	Germans	de_VP10	16	f	3	9	3230	358.888888888889	2065	1165	413	291.25	5	4	nm	FALSE
544	Germans	de_VP10	16	f	4	8	3014	376.75	2365	649	473	216.333333333333	5	3	NA	NA
545	Germans	de_VP10	16	f	5	11	3198	290.727272727273	2115	1083	352.5	216.6	6	5	NA	NA
546	Germans	de_VP10	16	f	6	7	2547	363.857142857143	1482	1065	370.5	355	4	3	NA	NA
547	Germans	de_VP10	16	f	7	9	2615	290.555555555556	1882	733	313.666666666667	244.333333333333	6	3	NA	NA
548	Germans	de_VP10	16	f	8	6	2781	463.5	1982	799	495.5	399.5	4	2	NA	NA
549	Germans	de_VP10	16	f	9	9	3315	368.333333333333	1966	1349	393.2	337.25	5	4	m	TRUE
550	Germans	de_VP10	16	f	10	9	2782	309.111111111111	1349	1433	337.25	286.6	4	5	m	FALSE
551	Germans	de_VP10	16	f	11	7	2963	423.285714285714	2414	549	482.8	274.5	5	2	NA	NA
552	Germans	de_VP10	16	f	12	3	3014	1004.66666666667	2781	233	1390.5	233	2	1	NA	NA
553	Germans	de_VP10	16	f	13	5	2983	596.6	1416	1567	708	522.333333333333	2	3	NA	NA
554	Germans	de_VP10	16	f	14	8	3148	393.5	1732	1416	577.333333333333	283.2	3	5	NA	NA
555	Germans	de_VP10	16	f	15	6	2715	452.5	1832	883	610.666666666667	294.333333333333	3	3	NA	NA
556	Germans	de_VP10	16	f	16	6	2799	466.5	2133	666	533.25	333	4	2	NA	NA
557	Germans	de_VP10	16	f	17	8	2998	374.75	1965	1033	393	344.333333333333	5	3	m	TRUE
558	Germans	de_VP10	16	f	18	6	3032	505.333333333333	1166	1866	388.666666666667	622	3	3	NA	NA
559	Germans	de_VP10	16	f	19	6	3114	519	1815	1299	907.5	324.75	2	4	NA	NA
560	Germans	de_VP10	16	f	20	10	2815	281.5	1583	1232	316.6	246.4	5	5	m	TRUE
561	Germans	de_VP10	16	f	21	8	2731	341.375	1948	783	324.666666666667	391.5	6	2	NA	NA
562	Germans	de_VP10	16	f	22	8	2998	374.75	2165	833	360.833333333333	416.5	6	2	NA	NA
563	Germans	de_VP10	16	f	23	6	2681	446.833333333333	2115	566	528.75	283	4	2	NA	NA
564	Germans	de_VP10	16	f	24	9	2978	330.888888888889	1431	1547	357.75	309.4	4	5	nm	TRUE
565	Germans	de_VP10	16	f	25	5	2898	579.6	2082	816	694	408	3	2	NA	NA
566	Germans	de_VP10	16	f	26	2	3114	1557	2931	183	2931	183	1	1	NA	NA
567	Germans	de_VP10	16	f	27	3	3265	1088.33333333333	3032	233	1516	233	2	1	NA	NA
568	Germans	de_VP10	16	f	28	7	2748	392.571428571429	2398	350	399.666666666667	350	6	1	NA	NA
569	Germans	de_VP10	16	f	29	4	3014	753.5	2781	233	927	233	3	1	NA	NA
570	Germans	de_VP10	16	f	30	8	2832	354	1882	950	376.4	316.666666666667	5	3	NA	NA
571	Germans	de_VP10	16	f	31	7	3364	480.571428571429	2715	649	543	324.5	5	2	m	TRUE
572	Germans	de_VP10	16	f	32	8	2797	349.625	2331	466	388.5	233	6	2	m	TRUE
573	Germans	de_VP10	16	f	33	6	3047	507.833333333333	3047	0	507.833333333333	NA	6	0	NA	NA
574	Germans	de_VP10	16	f	34	3	3181	1060.33333333333	3181	0	1060.33333333333	NA	3	0	NA	NA
575	Germans	de_VP10	16	f	35	10	3096	309.6	2264	832	323.428571428571	277.333333333333	7	3	NA	NA
576	Germans	de_VP10	16	f	36	2	3032	1516	3032	0	1516	NA	2	0	NA	NA
577	Germans	de_VP10	16	f	37	7	2863	409	2147	716	357.833333333333	716	6	1	m	TRUE
578	Germans	de_VP10	16	f	38	6	3015	502.5	2232	783	744	261	3	3	NA	NA
579	Germans	de_VP10	16	f	39	5	3014	602.8	2198	816	732.666666666667	408	3	2	NA	NA
580	Germans	de_VP10	16	f	40	2	2865	1432.5	2865	0	1432.5	NA	2	0	NA	NA
581	Germans	de_VP10	16	f	41	7	3030	432.857142857143	1931	1099	482.75	366.333333333333	4	3	nm	FALSE
582	Germans	de_VP10	16	f	42	6	2881	480.166666666667	1749	1132	583	377.333333333333	3	3	NA	NA
583	Germans	de_VP10	16	f	43	7	3130	447.142857142857	2315	815	578.75	271.666666666667	4	3	NA	NA
584	Germans	de_VP10	16	f	44	3	3448	1149.33333333333	3448	0	1149.33333333333	NA	3	0	NA	NA
585	Germans	de_VP10	16	f	45	10	3030	303	1415	1615	235.833333333333	403.75	6	4	m	FALSE
586	Germans	de_VP10	16	f	46	4	2798	699.5	2498	300	832.666666666667	300	3	1	NA	NA
587	Germans	de_VP10	16	f	47	1	3065	3065	3065	0	3065	NA	1	0	NA	NA
588	Germans	de_VP10	16	f	48	4	3314	828.5	3098	216	1032.66666666667	216	3	1	NA	NA
589	Germans	de_VP10	16	f	49	8	2814	351.75	1715	1099	428.75	274.75	4	4	nm	FALSE
590	Germans	de_VP10	16	f	50	8	3030	378.75	2231	799	371.833333333333	399.5	6	2	NA	NA
591	Germans	de_VP10	16	f	51	9	3264	362.666666666667	2281	983	456.2	245.75	5	4	NA	NA
592	Germans	de_VP10	16	f	52	5	3364	672.8	2665	699	888.333333333333	349.5	3	2	NA	NA
593	Germans	de_VP10	16	f	53	8	2997	374.625	1781	1216	445.25	304	4	4	m	TRUE
594	Germans	de_VP10	16	f	54	2	2831	1415.5	2831	0	1415.5	NA	2	0	NA	NA
595	Germans	de_VP10	16	f	55	7	2814	402	2248	566	374.666666666667	566	6	1	NA	NA
596	Germans	de_VP10	16	f	56	10	2814	281.4	2215	599	316.428571428571	199.666666666667	7	3	NA	NA
597	Germans	de_VP10	16	f	57	9	3315	368.333333333333	1965	1350	327.5	450	6	3	nm	FALSE
598	Germans	de_VP10	16	f	58	3	3099	1033	2549	550	1274.5	550	2	1	NA	NA
599	Germans	de_VP10	16	f	59	9	3097	344.111111111111	2631	466	375.857142857143	233	7	2	NA	NA
600	Germans	de_VP10	16	f	60	8	3015	376.875	2299	716	459.8	238.666666666667	5	3	nm	FALSE
601	Germans	de_VP11	10	f	1	2	3064	1532	616	2448	616	2448	1	1	NA	NA
602	Germans	de_VP11	10	f	2	5	2799	559.8	1733	1066	577.666666666667	533	3	2	m	TRUE
603	Germans	de_VP11	10	f	3	8	2881	360.125	1998	883	399.6	294.333333333333	5	3	NA	NA
604	Germans	de_VP11	10	f	4	6	2648	441.333333333333	1232	1416	410.666666666667	472	3	3	NA	NA
605	Germans	de_VP11	10	f	5	2	3998	1999	0	3998	NA	1999	0	2	m	FALSE
606	Germans	de_VP11	10	f	6	7	2964	423.428571428571	1365	1599	341.25	533	4	3	NA	NA
607	Germans	de_VP11	10	f	7	1	2232	2232	0	2232	NA	2232	0	1	NA	NA
608	Germans	de_VP11	10	f	8	6	2964	494	1199	1765	299.75	882.5	4	2	NA	NA
609	Germans	de_VP11	10	f	9	4	2998	749.5	1299	1699	649.5	849.5	2	2	NA	NA
610	Germans	de_VP11	10	f	10	0	0	NA	0	0	NA	NA	0	0	NA	NA
611	Germans	de_VP11	10	f	11	4	2881	720.25	566	2315	566	771.666666666667	1	3	NA	NA
612	Germans	de_VP11	10	f	12	3	4346	1448.66666666667	516	3830	516	1915	1	2	NA	NA
613	Germans	de_VP11	10	f	13	2	2782	1391	450	2332	450	2332	1	1	NA	NA
614	Germans	de_VP11	10	f	14	5	2782	556.4	1033	1749	516.5	583	2	3	NA	NA
615	Germans	de_VP11	10	f	15	2	2931	1465.5	333	2598	333	2598	1	1	NA	NA
616	Germans	de_VP11	10	f	16	6	2980	496.666666666667	2131	849	532.75	424.5	4	2	NA	NA
617	Germans	de_VP11	10	f	17	6	2765	460.833333333333	1283	1482	641.5	370.5	2	4	NA	NA
618	Germans	de_VP11	10	f	18	4	2947	736.75	599	2348	299.5	1174	2	2	NA	NA
619	Germans	de_VP11	10	f	19	9	2732	303.555555555556	1466	1266	293.2	316.5	5	4	NA	NA
620	Germans	de_VP11	10	f	20	4	3031	757.75	1599	1432	533	1432	3	1	NA	NA
621	Germans	de_VP11	10	f	21	3	3064	1021.33333333333	316	2748	316	1374	1	2	NA	NA
622	Germans	de_VP11	10	f	22	7	2931	418.714285714286	1350	1581	450	395.25	3	4	m	FALSE
623	Germans	de_VP11	10	f	23	7	2832	404.571428571429	1666	1166	555.333333333333	291.5	3	4	NA	NA
624	Germans	de_VP11	10	f	24	6	2966	494.333333333333	1150	1816	383.333333333333	605.333333333333	3	3	NA	NA
625	Germans	de_VP11	10	f	25	3	2981	993.666666666667	599	2382	299.5	2382	2	1	NA	NA
626	Germans	de_VP11	10	f	26	7	2948	421.142857142857	1299	1649	324.75	549.666666666667	4	3	m	FALSE
627	Germans	de_VP11	10	f	27	5	2964	592.8	483	2481	483	620.25	1	4	m	FALSE
628	Germans	de_VP11	10	f	28	5	2882	576.4	217	2665	217	666.25	1	4	NA	NA
629	Germans	de_VP11	10	f	29	3	2982	994	500	2482	500	1241	1	2	NA	NA
630	Germans	de_VP11	10	f	30	6	2848	474.666666666667	1000	1848	500	462	2	4	nm	TRUE
631	Germans	de_VP11	10	f	31	5	2965	593	683	2282	341.5	760.666666666667	2	3	NA	NA
632	Germans	de_VP11	10	f	32	4	3048	762	2565	483	1282.5	241.5	2	2	NA	NA
633	Germans	de_VP11	10	f	33	2	3014	1507	3014	0	1507	NA	2	0	NA	NA
634	Germans	de_VP11	10	f	34	4	2965	741.25	433	2532	433	844	1	3	nm	TRUE
635	Germans	de_VP11	10	f	35	3	3048	1016	2215	833	1107.5	833	2	1	nm	FALSE
636	Germans	de_VP11	10	f	36	7	2897	413.857142857143	1815	1082	453.75	360.666666666667	4	3	NA	NA
637	Germans	de_VP11	10	f	37	7	2948	421.142857142857	1766	1182	588.666666666667	295.5	3	4	NA	NA
638	Germans	de_VP11	10	f	38	2	3065	1532.5	2732	333	2732	333	1	1	NA	NA
639	Germans	de_VP11	10	f	39	5	2915	583	1299	1616	649.5	538.666666666667	2	3	NA	NA
640	Germans	de_VP11	10	f	40	10	2797	279.7	866	1931	288.666666666667	275.857142857143	3	7	nm	TRUE
641	Germans	de_VP11	10	f	41	5	3015	603	899	2116	299.666666666667	1058	3	2	NA	NA
642	Germans	de_VP11	10	f	42	4	2832	708	2499	333	833	333	3	1	NA	NA
643	Germans	de_VP11	10	f	43	4	2964	741	2431	533	810.333333333333	533	3	1	nm	FALSE
644	Germans	de_VP11	10	f	44	0	0	NA	0	0	NA	NA	0	0	nm	NA
645	Germans	de_VP11	10	f	45	7	2732	390.285714285714	1382	1350	345.5	450	4	3	NA	NA
646	Germans	de_VP11	10	f	46	2	949	474.5	683	266	683	266	1	1	NA	NA
647	Germans	de_VP11	10	f	47	8	2498	312.25	799	1699	266.333333333333	339.8	3	5	m	FALSE
648	Germans	de_VP11	10	f	48	2	6829	3414.5	6379	450	6379	450	1	1	nm	FALSE
649	Germans	de_VP11	10	f	49	3	2032	677.333333333333	1649	383	824.5	383	2	1	NA	NA
650	Germans	de_VP11	10	f	50	4	2847	711.75	316	2531	316	843.666666666667	1	3	NA	NA
651	Germans	de_VP11	10	f	51	7	3049	435.571428571429	1799	1250	449.75	416.666666666667	4	3	NA	NA
652	Germans	de_VP11	10	f	52	2	2598	1299	2132	466	2132	466	1	1	m	TRUE
653	Germans	de_VP11	10	f	53	5	2747	549.4	1432	1315	716	438.333333333333	2	3	NA	NA
654	Germans	de_VP11	10	f	54	2	2299	1149.5	1999	300	1999	300	1	1	NA	NA
655	Germans	de_VP11	10	f	55	2	3014	1507	3014	0	1507	NA	2	0	NA	NA
656	Germans	de_VP11	10	f	56	5	2865	573	383	2482	383	620.5	1	4	NA	NA
657	Germans	de_VP11	10	f	57	2	3065	1532.5	583	2482	583	2482	1	1	NA	NA
658	Germans	de_VP11	10	f	58	5	2865	573	1716	1149	572	574.5	3	2	m	TRUE
659	Germans	de_VP11	10	f	59	0	0	NA	0	0	NA	NA	0	0	NA	NA
660	Germans	de_VP11	10	f	60	5	2665	533	266	2399	266	599.75	1	4	NA	NA
661	Germans	de_VP12	11	m	1	7	2497	356.714285714286	1782	715	445.5	238.333333333333	4	3	nm	FALSE
662	Germans	de_VP12	11	m	2	7	2347	335.285714285714	2347	0	335.285714285714	NA	7	0	NA	NA
663	Germans	de_VP12	11	m	3	11	2615	237.727272727273	1849	766	231.125	255.333333333333	8	3	NA	NA
664	Germans	de_VP12	11	m	4	10	2264	226.4	1399	865	233.166666666667	216.25	6	4	m	TRUE
665	Germans	de_VP12	11	m	5	8	2481	310.125	2115	366	302.142857142857	366	7	1	NA	NA
666	Germans	de_VP12	11	m	6	6	2782	463.666666666667	2016	766	504	383	4	2	m	TRUE
667	Germans	de_VP12	11	m	7	10	2664	266.4	2165	499	309.285714285714	166.333333333333	7	3	NA	NA
668	Germans	de_VP12	11	m	8	4	3331	832.75	3331	0	832.75	NA	4	0	NA	NA
669	Germans	de_VP12	11	m	9	9	2564	284.888888888889	2414	150	301.75	150	8	1	NA	NA
670	Germans	de_VP12	11	m	10	8	2450	306.25	1384	1066	276.8	355.333333333333	5	3	NA	NA
671	Germans	de_VP12	11	m	11	11	2781	252.818181818182	1832	949	261.714285714286	237.25	7	4	m	TRUE
672	Germans	de_VP12	11	m	12	7	2914	416.285714285714	2914	0	416.285714285714	NA	7	0	NA	NA
673	Germans	de_VP12	11	m	13	9	2581	286.777777777778	2165	416	270.625	416	8	1	NA	NA
674	Germans	de_VP12	11	m	14	10	2532	253.2	2532	0	253.2	NA	10	0	NA	NA
675	Germans	de_VP12	11	m	15	9	2031	225.666666666667	1415	616	283	154	5	4	NA	NA
676	Germans	de_VP12	11	m	16	9	2565	285	2082	483	297.428571428571	241.5	7	2	NA	NA
677	Germans	de_VP12	11	m	17	7	2632	376	2416	216	402.666666666667	216	6	1	NA	NA
678	Germans	de_VP12	11	m	18	2	2964	1482	2964	0	1482	NA	2	0	NA	NA
679	Germans	de_VP12	11	m	19	9	2715	301.666666666667	1965	750	327.5	250	6	3	NA	NA
680	Germans	de_VP12	11	m	20	7	1648	235.428571428571	1282	366	213.666666666667	366	6	1	NA	NA
681	Germans	de_VP12	11	m	21	11	2230	202.727272727273	1731	499	216.375	166.333333333333	8	3	NA	NA
682	Germans	de_VP12	11	m	22	11	2465	224.090909090909	2132	333	236.888888888889	166.5	9	2	NA	NA
683	Germans	de_VP12	11	m	23	6	2315	385.833333333333	1832	483	458	241.5	4	2	NA	NA
684	Germans	de_VP12	11	m	24	4	1715	428.75	816	899	408	449.5	2	2	NA	NA
685	Germans	de_VP12	11	m	25	5	2933	586.6	1434	1499	358.5	1499	4	1	NA	NA
686	Germans	de_VP12	11	m	26	5	2631	526.2	2282	349	760.666666666667	174.5	3	2	NA	NA
687	Germans	de_VP12	11	m	27	9	2398	266.444444444444	1848	550	264	275	7	2	NA	NA
688	Germans	de_VP12	11	m	28	11	2579	234.454545454545	1565	1014	223.571428571429	253.5	7	4	m	TRUE
689	Germans	de_VP12	11	m	29	7	2531	361.571428571429	1083	1448	361	362	3	4	NA	NA
690	Germans	de_VP12	11	m	30	6	1466	244.333333333333	1066	400	213.2	400	5	1	NA	NA
691	Germans	de_VP12	11	m	31	12	2599	216.583333333333	1332	1267	222	211.166666666667	6	6	NA	NA
692	Germans	de_VP12	11	m	32	7	2781	397.285714285714	2581	200	430.166666666667	200	6	1	NA	NA
693	Germans	de_VP12	11	m	33	6	2248	374.666666666667	266	1982	266	396.4	1	5	m	FALSE
694	Germans	de_VP12	11	m	34	9	2181	242.333333333333	1166	1015	291.5	203	4	5	NA	NA
695	Germans	de_VP12	11	m	35	8	2597	324.625	1565	1032	391.25	258	4	4	NA	NA
696	Germans	de_VP12	11	m	36	13	3082	237.076923076923	1499	1583	187.375	316.6	8	5	m	FALSE
697	Germans	de_VP12	11	m	37	3	949	316.333333333333	766	183	383	183	2	1	NA	NA
698	Germans	de_VP12	11	m	38	10	2531	253.1	633	1898	316.5	237.25	2	8	m	FALSE
699	Germans	de_VP12	11	m	39	11	3047	277	932	2115	310.666666666667	264.375	3	8	m	FALSE
700	Germans	de_VP12	11	m	40	9	2251	250.111111111111	1150	1101	383.333333333333	183.5	3	6	NA	NA
701	Germans	de_VP12	11	m	41	5	2514	502.8	2098	416	524.5	416	4	1	NA	NA
702	Germans	de_VP12	11	m	42	11	2348	213.454545454545	1232	1116	246.4	186	5	6	m	TRUE
703	Germans	de_VP12	11	m	43	7	2197	313.857142857143	1532	665	510.666666666667	166.25	3	4	NA	NA
704	Germans	de_VP12	11	m	44	8	1731	216.375	1182	549	236.4	183	5	3	NA	NA
705	Germans	de_VP12	11	m	45	5	2365	473	2365	0	473	NA	5	0	NA	NA
706	Germans	de_VP12	11	m	46	9	2649	294.333333333333	1266	1383	316.5	276.6	4	5	m	FALSE
707	Germans	de_VP12	11	m	47	7	1682	240.285714285714	1249	433	249.8	216.5	5	2	NA	NA
708	Germans	de_VP12	11	m	48	8	2632	329	950	1682	316.666666666667	336.4	3	5	NA	NA
709	Germans	de_VP12	11	m	49	8	1997	249.625	866	1131	433	188.5	2	6	NA	NA
710	Germans	de_VP12	11	m	50	9	2281	253.444444444444	1232	1049	246.4	262.25	5	4	NA	NA
711	Germans	de_VP12	11	m	51	10	2532	253.2	1416	1116	354	186	4	6	m	TRUE
712	Germans	de_VP12	11	m	52	5	1483	296.6	716	767	358	255.666666666667	2	3	NA	NA
713	Germans	de_VP12	11	m	53	8	2498	312.25	2048	450	409.6	150	5	3	NA	NA
714	Germans	de_VP12	11	m	54	9	2381	264.555555555556	1365	1016	273	254	5	4	nm	FALSE
715	Germans	de_VP12	11	m	55	7	2532	361.714285714286	766	1766	383	353.2	2	5	nm	TRUE
716	Germans	de_VP12	11	m	56	7	1765	252.142857142857	1099	666	274.75	222	4	3	NA	NA
717	Germans	de_VP12	11	m	57	10	2980	298	1048	1932	262	322	4	6	NA	NA
718	Germans	de_VP12	11	m	58	9	2599	288.777777777778	1516	1083	303.2	270.75	5	4	NA	NA
719	Germans	de_VP12	11	m	59	9	2814	312.666666666667	716	2098	358	299.714285714286	2	7	nm	TRUE
720	Germans	de_VP12	11	m	60	10	2333	233.3	1367	966	227.833333333333	241.5	6	4	NA	NA
721	Germans	de_VP13	12	m	1	9	3047	338.555555555556	1948	1099	389.6	274.75	5	4	NA	NA
722	Germans	de_VP13	12	m	2	4	932	233	932	0	233	NA	4	0	NA	NA
723	Germans	de_VP13	12	m	3	0	0	NA	0	0	NA	NA	0	0	m	NA
724	Germans	de_VP13	12	m	4	11	3198	290.727272727273	2048	1150	409.6	191.666666666667	5	6	NA	NA
725	Germans	de_VP13	12	m	5	8	2998	374.75	1932	1066	483	266.5	4	4	NA	NA
726	Germans	de_VP13	12	m	6	7	3847	549.571428571429	799	3048	399.5	609.6	2	5	NA	NA
727	Germans	de_VP13	12	m	7	7	2880	411.428571428571	1748	1132	437	377.333333333333	4	3	NA	NA
728	Germans	de_VP13	12	m	8	6	3798	633	2399	1399	599.75	699.5	4	2	NA	NA
729	Germans	de_VP13	12	m	9	2	3948	1974	750	3198	750	3198	1	1	m	FALSE
730	Germans	de_VP13	12	m	10	8	1981	247.625	1116	865	279	216.25	4	4	nm	FALSE
731	Germans	de_VP13	12	m	11	10	3295	329.5	2046	1249	292.285714285714	416.333333333333	7	3	NA	NA
732	Germans	de_VP13	12	m	12	6	2965	494.166666666667	2465	500	493	500	5	1	NA	NA
733	Germans	de_VP13	12	m	13	11	2995	272.272727272727	1098	1897	274.5	271	4	7	NA	NA
734	Germans	de_VP13	12	m	14	4	3381	845.25	716	2665	238.666666666667	2665	3	1	NA	NA
735	Germans	de_VP13	12	m	15	8	2664	333	1532	1132	255.333333333333	566	6	2	NA	NA
736	Germans	de_VP13	12	m	16	9	3315	368.333333333333	2365	950	394.166666666667	316.666666666667	6	3	NA	NA
737	Germans	de_VP13	12	m	17	8	2615	326.875	1749	866	437.25	216.5	4	4	m	TRUE
738	Germans	de_VP13	12	m	18	5	3481	696.2	2948	533	737	533	4	1	NA	NA
739	Germans	de_VP13	12	m	19	4	3514	878.5	1116	2398	1116	799.333333333333	1	3	NA	NA
740	Germans	de_VP13	12	m	20	4	2848	712	1066	1782	1066	594	1	3	m	FALSE
741	Germans	de_VP13	12	m	21	10	3580	358	2282	1298	456.4	259.6	5	5	NA	NA
742	Germans	de_VP13	12	m	22	3	2116	705.333333333333	2116	0	705.333333333333	NA	3	0	NA	NA
743	Germans	de_VP13	12	m	23	3	3614	1204.66666666667	3264	350	3264	175	1	2	NA	NA
744	Germans	de_VP13	12	m	24	0	0	NA	0	0	NA	NA	0	0	nm	NA
745	Germans	de_VP13	12	m	25	8	3130	391.25	2331	799	466.2	266.333333333333	5	3	NA	NA
746	Germans	de_VP13	12	m	26	0	0	NA	0	0	NA	NA	0	0	NA	NA
747	Germans	de_VP13	12	m	27	5	2182	436.4	1349	833	449.666666666667	416.5	3	2	NA	NA
748	Germans	de_VP13	12	m	28	4	1299	324.75	949	350	474.5	175	2	2	NA	NA
749	Germans	de_VP13	12	m	29	7	2233	319	1433	800	358.25	266.666666666667	4	3	NA	NA
750	Germans	de_VP13	12	m	30	8	2914	364.25	1599	1315	319.8	438.333333333333	5	3	NA	NA
751	Germans	de_VP13	12	m	31	0	0	NA	0	0	NA	NA	0	0	m	NA
752	Germans	de_VP13	12	m	32	5	1649	329.8	1299	350	324.75	350	4	1	m	TRUE
753	Germans	de_VP13	12	m	33	7	3064	437.714285714286	1348	1716	449.333333333333	429	3	4	NA	NA
754	Germans	de_VP13	12	m	34	2	4814	2407	550	4264	550	4264	1	1	NA	NA
755	Germans	de_VP13	12	m	35	0	0	NA	0	0	NA	NA	0	0	NA	NA
756	Germans	de_VP13	12	m	36	6	1866	311	1583	283	316.6	283	5	1	NA	NA
757	Germans	de_VP13	12	m	37	6	2464	410.666666666667	1532	932	510.666666666667	310.666666666667	3	3	m	TRUE
758	Germans	de_VP13	12	m	38	8	3048	381	2149	899	358.166666666667	449.5	6	2	NA	NA
759	Germans	de_VP13	12	m	39	7	3214	459.142857142857	2798	416	466.333333333333	416	6	1	NA	NA
760	Germans	de_VP13	12	m	40	0	0	NA	0	0	NA	NA	0	0	NA	NA
761	Germans	de_VP13	12	m	41	6	2198	366.333333333333	682	1516	341	379	2	4	nm	TRUE
762	Germans	de_VP13	12	m	42	9	3197	355.222222222222	1865	1332	466.25	266.4	4	5	NA	NA
763	Germans	de_VP13	12	m	43	0	0	NA	0	0	NA	NA	0	0	NA	NA
764	Germans	de_VP13	12	m	44	0	0	NA	0	0	NA	NA	0	0	NA	NA
765	Germans	de_VP13	12	m	45	9	2814	312.666666666667	400	2414	400	301.75	1	8	nm	TRUE
766	Germans	de_VP13	12	m	46	9	3280	364.444444444444	2347	933	391.166666666667	311	6	3	NA	NA
767	Germans	de_VP13	12	m	47	0	0	NA	0	0	NA	NA	0	0	NA	NA
768	Germans	de_VP13	12	m	48	0	0	NA	0	0	NA	NA	0	0	NA	NA
769	Germans	de_VP13	12	m	49	10	2648	264.8	982	1666	327.333333333333	238	3	7	nm	TRUE
770	Germans	de_VP13	12	m	50	9	2315	257.222222222222	1582	733	263.666666666667	244.333333333333	6	3	NA	NA
771	Germans	de_VP13	12	m	51	3	2915	971.666666666667	150	2765	150	1382.5	1	2	NA	NA
772	Germans	de_VP13	12	m	52	4	1716	429	1433	283	477.666666666667	283	3	1	NA	NA
773	Germans	de_VP13	12	m	53	10	3031	303.1	1848	1183	308	295.75	6	4	m	TRUE
774	Germans	de_VP13	12	m	54	9	2848	316.444444444444	1499	1349	299.8	337.25	5	4	NA	NA
775	Germans	de_VP13	12	m	55	5	1532	306.4	416	1116	208	372	2	3	NA	NA
776	Germans	de_VP13	12	m	56	11	3313	301.181818181818	1381	1932	345.25	276	4	7	NA	NA
777	Germans	de_VP13	12	m	57	10	3064	306.4	833	2231	277.666666666667	318.714285714286	3	7	nm	TRUE
778	Germans	de_VP13	12	m	58	8	2114	264.25	1698	416	242.571428571429	416	7	1	NA	NA
779	Germans	de_VP13	12	m	59	9	3013	334.777777777778	799	2214	399.5	316.285714285714	2	7	NA	NA
780	Germans	de_VP13	12	m	60	7	2749	392.714285714286	1100	1649	275	549.666666666667	4	3	nm	TRUE
781	Germans	de_VP14	18	f	1	11	3179	289	649	2530	324.5	281.111111111111	2	9	NA	NA
782	Germans	de_VP14	18	f	2	6	2849	474.833333333333	1999	850	499.75	425	4	2	NA	NA
783	Germans	de_VP14	18	f	3	9	3131	347.888888888889	1882	1249	376.4	312.25	5	4	NA	NA
784	Germans	de_VP14	18	f	4	8	3147	393.375	2648	499	529.6	166.333333333333	5	3	NA	NA
785	Germans	de_VP14	18	f	5	7	3065	437.857142857143	1733	1332	433.25	444	4	3	NA	NA
786	Germans	de_VP14	18	f	6	7	3032	433.142857142857	1799	1233	449.75	411	4	3	NA	NA
787	Germans	de_VP14	18	f	7	9	2898	322	1749	1149	437.25	229.8	4	5	m	TRUE
788	Germans	de_VP14	18	f	8	6	2897	482.833333333333	2215	682	553.75	341	4	2	m	TRUE
789	Germans	de_VP14	18	f	9	7	3131	447.285714285714	2132	999	533	333	4	3	NA	NA
790	Germans	de_VP14	18	f	10	6	3080	513.333333333333	1465	1615	488.333333333333	538.333333333333	3	3	NA	NA
791	Germans	de_VP14	18	f	11	11	3131	284.636363636364	1216	1915	243.2	319.166666666667	5	6	NA	NA
792	Germans	de_VP14	18	f	12	8	2914	364.25	2381	533	396.833333333333	266.5	6	2	m	TRUE
793	Germans	de_VP14	18	f	13	7	2898	414	933	1965	466.5	393	2	5	m	FALSE
794	Germans	de_VP14	18	f	14	7	2849	407	1783	1066	356.6	533	5	2	m	TRUE
795	Germans	de_VP14	18	f	15	9	2998	333.111111111111	1816	1182	363.2	295.5	5	4	m	TRUE
796	Germans	de_VP14	18	f	16	6	3099	516.5	1816	1283	454	641.5	4	2	m	TRUE
797	Germans	de_VP14	18	f	17	10	3065	306.5	1883	1182	376.6	236.4	5	5	NA	NA
798	Germans	de_VP14	18	f	18	7	3080	440	1998	1082	499.5	360.666666666667	4	3	m	TRUE
799	Germans	de_VP14	18	f	19	7	2982	426	1832	1150	458	383.333333333333	4	3	m	TRUE
800	Germans	de_VP14	18	f	20	10	2915	291.5	1267	1648	253.4	329.6	5	5	NA	NA
801	Germans	de_VP14	18	f	21	7	3046	435.142857142857	2513	533	502.6	266.5	5	2	m	TRUE
802	Germans	de_VP14	18	f	22	6	3014	502.333333333333	1049	1965	262.25	982.5	4	2	NA	NA
803	Germans	de_VP14	18	f	23	9	3080	342.222222222222	2498	582	356.857142857143	291	7	2	m	TRUE
804	Germans	de_VP14	18	f	24	4	3081	770.25	0	3081	NA	770.25	0	4	NA	NA
805	Germans	de_VP14	18	f	25	8	3080	385	1532	1548	383	387	4	4	nm	TRUE
806	Germans	de_VP14	18	f	26	3	2798	932.666666666667	2465	333	1232.5	333	2	1	NA	NA
807	Germans	de_VP14	18	f	27	5	2948	589.6	2182	766	727.333333333333	383	3	2	NA	NA
808	Germans	de_VP14	18	f	28	10	3014	301.4	1831	1183	457.75	197.166666666667	4	6	NA	NA
809	Germans	de_VP14	18	f	29	7	2814	402	2232	582	446.4	291	5	2	nm	FALSE
810	Germans	de_VP14	18	f	30	8	3048	381	750	2298	250	459.6	3	5	NA	NA
811	Germans	de_VP14	18	f	31	8	3197	399.625	1616	1581	404	395.25	4	4	NA	NA
812	Germans	de_VP14	18	f	32	3	3164	1054.66666666667	2365	799	2365	399.5	1	2	NA	NA
813	Germans	de_VP14	18	f	33	4	2715	678.75	2715	0	678.75	NA	4	0	NA	NA
814	Germans	de_VP14	18	f	34	6	2898	483	2015	883	503.75	441.5	4	2	NA	NA
815	Germans	de_VP14	18	f	35	10	3063	306.3	1264	1799	316	299.833333333333	4	6	NA	NA
816	Germans	de_VP14	18	f	36	4	2732	683	2732	0	683	NA	4	0	NA	NA
817	Germans	de_VP14	18	f	37	9	2913	323.666666666667	2380	533	340	266.5	7	2	NA	NA
818	Germans	de_VP14	18	f	38	7	2815	402.142857142857	616	2199	616	366.5	1	6	NA	NA
819	Germans	de_VP14	18	f	39	11	2897	263.363636363636	2081	816	260.125	272	8	3	NA	NA
820	Germans	de_VP14	18	f	40	6	2699	449.833333333333	2699	0	449.833333333333	NA	6	0	NA	NA
821	Germans	de_VP14	18	f	41	10	2780	278	1998	782	285.428571428571	260.666666666667	7	3	NA	NA
822	Germans	de_VP14	18	f	42	10	2782	278.2	2782	0	278.2	NA	10	0	NA	NA
823	Germans	de_VP14	18	f	43	6	3064	510.666666666667	1781	1283	356.2	1283	5	1	NA	NA
824	Germans	de_VP14	18	f	44	9	3030	336.666666666667	1681	1349	240.142857142857	674.5	7	2	NA	NA
825	Germans	de_VP14	18	f	45	7	3130	447.142857142857	2331	799	582.75	266.333333333333	4	3	NA	NA
826	Germans	de_VP14	18	f	46	11	2830	257.272727272727	1514	1316	216.285714285714	329	7	4	NA	NA
827	Germans	de_VP14	18	f	47	6	3048	508	3048	0	508	NA	6	0	NA	NA
828	Germans	de_VP14	18	f	48	7	2965	423.571428571429	1433	1532	358.25	510.666666666667	4	3	NA	NA
829	Germans	de_VP14	18	f	49	9	3049	338.777777777778	1267	1782	316.75	356.4	4	5	NA	NA
830	Germans	de_VP14	18	f	50	8	2880	360	666	2214	333	369	2	6	m	FALSE
831	Germans	de_VP14	18	f	51	1	3398	3398	3398	0	3398	NA	1	0	NA	NA
832	Germans	de_VP14	18	f	52	5	3098	619.6	1432	1666	477.333333333333	833	3	2	NA	NA
833	Germans	de_VP14	18	f	53	8	2913	364.125	2547	366	363.857142857143	366	7	1	NA	NA
834	Germans	de_VP14	18	f	54	8	2614	326.75	2148	466	358	233	6	2	NA	NA
835	Germans	de_VP14	18	f	55	6	3231	538.5	1932	1299	483	649.5	4	2	NA	NA
836	Germans	de_VP14	18	f	56	5	3097	619.4	1465	1632	488.333333333333	816	3	2	nm	TRUE
837	Germans	de_VP14	18	f	57	7	3214	459.142857142857	1665	1549	416.25	516.333333333333	4	3	NA	NA
838	Germans	de_VP14	18	f	58	6	2831	471.833333333333	2831	0	471.833333333333	NA	6	0	NA	NA
839	Germans	de_VP14	18	f	59	9	2863	318.111111111111	2363	500	337.571428571429	250	7	2	NA	NA
840	Germans	de_VP14	18	f	60	10	3080	308	2164	916	309.142857142857	305.333333333333	7	3	NA	NA
841	Germans	de_VP15	10	m	1	9	2681	297.888888888889	1598	1083	319.6	270.75	5	4	nm	FALSE
842	Germans	de_VP15	10	m	2	6	1883	313.833333333333	1333	550	333.25	275	4	2	NA	NA
843	Germans	de_VP15	10	m	3	5	2765	553	2065	700	688.333333333333	350	3	2	NA	NA
844	Germans	de_VP15	10	m	4	7	2566	366.571428571429	683	1883	683	313.833333333333	1	6	nm	TRUE
845	Germans	de_VP15	10	m	5	5	2831	566.2	1632	1199	544	599.5	3	2	NA	NA
846	Germans	de_VP15	10	m	6	6	3031	505.166666666667	982	2049	491	512.25	2	4	nm	TRUE
847	Germans	de_VP15	10	m	7	6	2614	435.666666666667	2614	0	435.666666666667	NA	6	0	NA	NA
848	Germans	de_VP15	10	m	8	6	2598	433	1215	1383	405	461	3	3	NA	NA
849	Germans	de_VP15	10	m	9	8	3047	380.875	1815	1232	605	246.4	3	5	NA	NA
850	Germans	de_VP15	10	m	10	10	2815	281.5	1532	1283	255.333333333333	320.75	6	4	NA	NA
851	Germans	de_VP15	10	m	11	8	2549	318.625	1666	883	333.2	294.333333333333	5	3	nm	FALSE
852	Germans	de_VP15	10	m	12	8	2865	358.125	2415	450	345	450	7	1	NA	NA
853	Germans	de_VP15	10	m	13	6	2881	480.166666666667	2049	832	512.25	416	4	2	NA	NA
854	Germans	de_VP15	10	m	14	8	2581	322.625	1499	1082	374.75	270.5	4	4	NA	NA
855	Germans	de_VP15	10	m	15	4	2115	528.75	1149	966	1149	322	1	3	NA	NA
856	Germans	de_VP15	10	m	16	7	2748	392.571428571429	1765	983	441.25	327.666666666667	4	3	NA	NA
857	Germans	de_VP15	10	m	17	6	2716	452.666666666667	2283	433	456.6	433	5	1	NA	NA
858	Germans	de_VP15	10	m	18	7	2681	383	2681	0	383	NA	7	0	NA	NA
859	Germans	de_VP15	10	m	19	6	2748	458	1133	1615	377.666666666667	538.333333333333	3	3	NA	NA
860	Germans	de_VP15	10	m	20	8	2881	360.125	1482	1399	370.5	349.75	4	4	NA	NA
861	Germans	de_VP15	10	m	21	7	2481	354.428571428571	1781	700	296.833333333333	700	6	1	NA	NA
862	Germans	de_VP15	10	m	22	2	2832	1416	2715	117	2715	117	1	1	NA	NA
863	Germans	de_VP15	10	m	23	8	2897	362.125	2081	816	346.833333333333	408	6	2	NA	NA
864	Germans	de_VP15	10	m	24	7	2798	399.714285714286	1615	1183	403.75	394.333333333333	4	3	NA	NA
865	Germans	de_VP15	10	m	25	8	2598	324.75	1648	950	329.6	316.666666666667	5	3	NA	NA
866	Germans	de_VP15	10	m	26	7	1997	285.285714285714	915	1082	305	270.5	3	4	NA	NA
867	Germans	de_VP15	10	m	27	6	3163	527.166666666667	1965	1198	655	399.333333333333	3	3	NA	NA
868	Germans	de_VP15	10	m	28	4	2281	570.25	949	1332	474.5	666	2	2	nm	TRUE
869	Germans	de_VP15	10	m	29	6	2830	471.666666666667	1948	882	649.333333333333	294	3	3	NA	NA
870	Germans	de_VP15	10	m	30	4	2448	612	2265	183	755	183	3	1	NA	NA
871	Germans	de_VP15	10	m	31	5	2298	459.6	1598	700	532.666666666667	350	3	2	NA	NA
872	Germans	de_VP15	10	m	32	5	2382	476.4	1033	1349	516.5	449.666666666667	2	3	NA	NA
873	Germans	de_VP15	10	m	33	6	1982	330.333333333333	1016	966	338.666666666667	322	3	3	m	TRUE
874	Germans	de_VP15	10	m	34	7	2982	426	1699	1283	566.333333333333	320.75	3	4	NA	NA
875	Germans	de_VP15	10	m	35	6	2815	469.166666666667	1299	1516	649.5	379	2	4	NA	NA
876	Germans	de_VP15	10	m	36	6	2198	366.333333333333	1782	416	356.4	416	5	1	nm	FALSE
877	Germans	de_VP15	10	m	37	10	2732	273.2	1333	1399	266.6	279.8	5	5	NA	NA
878	Germans	de_VP15	10	m	38	9	2863	318.111111111111	1398	1465	279.6	366.25	5	4	nm	TRUE
879	Germans	de_VP15	10	m	39	6	2481	413.5	1981	500	495.25	250	4	2	nm	FALSE
880	Germans	de_VP15	10	m	40	7	1516	216.571428571429	683	833	227.666666666667	208.25	3	4	NA	NA
881	Germans	de_VP15	10	m	41	8	2764	345.5	1449	1315	289.8	438.333333333333	5	3	NA	NA
882	Germans	de_VP15	10	m	42	5	2748	549.6	1749	999	874.5	333	2	3	nm	FALSE
883	Germans	de_VP15	10	m	43	5	3014	602.8	1965	1049	982.5	349.666666666667	2	3	NA	NA
884	Germans	de_VP15	10	m	44	5	2366	473.2	2366	0	473.2	NA	5	0	NA	NA
885	Germans	de_VP15	10	m	45	9	3014	334.888888888889	1532	1482	306.4	370.5	5	4	NA	NA
886	Germans	de_VP15	10	m	46	8	3163	395.375	2081	1082	346.833333333333	541	6	2	nm	FALSE
887	Germans	de_VP15	10	m	47	7	2882	411.714285714286	1633	1249	408.25	416.333333333333	4	3	NA	NA
888	Germans	de_VP15	10	m	48	4	2714	678.5	449	2265	224.5	1132.5	2	2	NA	NA
889	Germans	de_VP15	10	m	49	7	2981	425.857142857143	1249	1732	312.25	577.333333333333	4	3	NA	NA
890	Germans	de_VP15	10	m	50	3	384	128	267	117	133.5	117	2	1	NA	NA
891	Germans	de_VP15	10	m	51	7	2031	290.142857142857	1865	166	310.833333333333	166	6	1	m	TRUE
892	Germans	de_VP15	10	m	52	3	2432	810.666666666667	916	1516	458	1516	2	1	NA	NA
893	Germans	de_VP15	10	m	53	8	2999	374.875	1816	1183	363.2	394.333333333333	5	3	NA	NA
894	Germans	de_VP15	10	m	54	8	2881	360.125	1332	1549	333	387.25	4	4	m	FALSE
895	Germans	de_VP15	10	m	55	4	2632	658	2199	433	733	433	3	1	nm	FALSE
896	Germans	de_VP15	10	m	56	7	1864	266.285714285714	732	1132	244	283	3	4	NA	NA
897	Germans	de_VP15	10	m	57	9	2932	325.777777777778	1083	1849	270.75	369.8	4	5	NA	NA
898	Germans	de_VP15	10	m	58	8	2530	316.25	1515	1015	378.75	253.75	4	4	NA	NA
899	Germans	de_VP15	10	m	59	9	2915	323.888888888889	1499	1416	249.833333333333	472	6	3	nm	FALSE
900	Germans	de_VP15	10	m	60	8	2999	374.875	1366	1633	455.333333333333	326.6	3	5	NA	NA
901	Germans	de_VP16	14	f	1	4	2882	720.5	0	2882	NA	720.5	0	4	NA	NA
902	Germans	de_VP16	14	f	2	11	2766	251.454545454545	1650	1116	275	223.2	6	5	m	TRUE
903	Germans	de_VP16	14	f	3	9	2749	305.444444444444	1650	1099	330	274.75	5	4	NA	NA
904	Germans	de_VP16	14	f	4	11	2880	261.818181818182	1865	1015	310.833333333333	203	6	5	NA	NA
905	Germans	de_VP16	14	f	5	9	2997	333	1415	1582	353.75	316.4	4	5	m	FALSE
906	Germans	de_VP16	14	f	6	8	2830	353.75	1382	1448	345.5	362	4	4	NA	NA
907	Germans	de_VP16	14	f	7	8	2715	339.375	1632	1083	326.4	361	5	3	NA	NA
908	Germans	de_VP16	14	f	8	7	2581	368.714285714286	1582	999	395.5	333	4	3	NA	NA
909	Germans	de_VP16	14	f	9	8	2297	287.125	1648	649	329.6	216.333333333333	5	3	NA	NA
910	Germans	de_VP16	14	f	10	14	2980	212.857142857143	1615	1365	230.714285714286	195	7	7	NA	NA
911	Germans	de_VP16	14	f	11	7	2682	383.142857142857	1033	1649	344.333333333333	412.25	3	4	NA	NA
912	Germans	de_VP16	14	f	12	10	2747	274.7	2381	366	297.625	183	8	2	NA	NA
913	Germans	de_VP16	14	f	13	7	2565	366.428571428571	816	1749	408	349.8	2	5	NA	NA
914	Germans	de_VP16	14	f	14	8	3712	464	1914	1798	478.5	449.5	4	4	NA	NA
915	Germans	de_VP16	14	f	15	6	2748	458	483	2265	241.5	566.25	2	4	NA	NA
916	Germans	de_VP16	14	f	16	11	3048	277.090909090909	1966	1082	280.857142857143	270.5	7	4	NA	NA
917	Germans	de_VP16	14	f	17	9	3014	334.888888888889	2148	866	358	288.666666666667	6	3	NA	NA
918	Germans	de_VP16	14	f	18	11	2731	248.272727272727	1998	733	285.428571428571	183.25	7	4	NA	NA
919	Germans	de_VP16	14	f	19	11	2863	260.272727272727	1582	1281	316.4	213.5	5	6	NA	NA
920	Germans	de_VP16	14	f	20	11	3165	287.727272727273	1616	1549	230.857142857143	387.25	7	4	NA	NA
921	Germans	de_VP16	14	f	21	12	2749	229.083333333333	867	1882	289	209.111111111111	3	9	NA	NA
922	Germans	de_VP16	14	f	22	8	2698	337.25	1765	933	441.25	233.25	4	4	nm	FALSE
923	Germans	de_VP16	14	f	23	9	2748	305.333333333333	316	2432	316	304	1	8	NA	NA
924	Germans	de_VP16	14	f	24	6	2765	460.833333333333	0	2765	NA	460.833333333333	0	6	NA	NA
925	Germans	de_VP16	14	f	25	11	3031	275.545454545455	2032	999	290.285714285714	249.75	7	4	NA	NA
926	Germans	de_VP16	14	f	26	9	2799	311	2132	667	355.333333333333	222.333333333333	6	3	m	TRUE
927	Germans	de_VP16	14	f	27	10	2848	284.8	1382	1466	276.4	293.2	5	5	nm	TRUE
928	Germans	de_VP16	14	f	28	9	2981	331.222222222222	1682	1299	420.5	259.8	4	5	NA	NA
929	Germans	de_VP16	14	f	29	8	2565	320.625	683	1882	683	268.857142857143	1	7	NA	NA
930	Germans	de_VP16	14	f	30	9	3597	399.666666666667	1399	2198	349.75	439.6	4	5	nm	TRUE
931	Germans	de_VP16	14	f	31	10	2930	293	2065	865	344.166666666667	216.25	6	4	NA	NA
932	Germans	de_VP16	14	f	32	7	2982	426	2049	933	409.8	466.5	5	2	NA	NA
933	Germans	de_VP16	14	f	33	10	2863	286.3	1297	1566	216.166666666667	391.5	6	4	NA	NA
934	Germans	de_VP16	14	f	34	12	2897	241.416666666667	1365	1532	227.5	255.333333333333	6	6	nm	TRUE
935	Germans	de_VP16	14	f	35	12	3014	251.166666666667	1099	1915	274.75	239.375	4	8	nm	TRUE
936	Germans	de_VP16	14	f	36	6	2880	480	1698	1182	566	394	3	3	NA	NA
937	Germans	de_VP16	14	f	37	8	2847	355.875	1049	1798	349.666666666667	359.6	3	5	NA	NA
938	Germans	de_VP16	14	f	38	4	2882	720.5	2882	0	720.5	NA	4	0	NA	NA
939	Germans	de_VP16	14	f	39	7	2596	370.857142857143	1764	832	441	277.333333333333	4	3	NA	NA
940	Germans	de_VP16	14	f	40	8	2748	343.5	766	1982	255.333333333333	396.4	3	5	nm	TRUE
941	Germans	de_VP16	14	f	41	8	2715	339.375	2049	666	341.5	333	6	2	NA	NA
942	Germans	de_VP16	14	f	42	10	2864	286.4	1832	1032	305.333333333333	258	6	4	NA	NA
943	Germans	de_VP16	14	f	43	8	2949	368.625	1283	1666	256.6	555.333333333333	5	3	m	FALSE
944	Germans	de_VP16	14	f	44	9	2998	333.111111111111	1616	1382	323.2	345.5	5	4	m	TRUE
945	Germans	de_VP16	14	f	45	8	2749	343.625	1866	883	311	441.5	6	2	NA	NA
946	Germans	de_VP16	14	f	46	5	2514	502.8	2248	266	562	266	4	1	NA	NA
947	Germans	de_VP16	14	f	47	11	2764	251.272727272727	1565	1199	223.571428571429	299.75	7	4	m	TRUE
948	Germans	de_VP16	14	f	48	8	2814	351.75	1149	1665	383	333	3	5	m	FALSE
949	Germans	de_VP16	14	f	49	10	2880	288	2497	383	277.444444444444	383	9	1	NA	NA
950	Germans	de_VP16	14	f	50	9	2831	314.555555555556	1648	1183	274.666666666667	394.333333333333	6	3	NA	NA
951	Germans	de_VP16	14	f	51	11	2848	258.909090909091	2282	566	326	141.5	7	4	NA	NA
952	Germans	de_VP16	14	f	52	7	2598	371.142857142857	1615	983	403.75	327.666666666667	4	3	m	TRUE
953	Germans	de_VP16	14	f	53	10	2564	256.4	1299	1265	216.5	316.25	6	4	NA	NA
954	Germans	de_VP16	14	f	54	7	3214	459.142857142857	2948	266	491.333333333333	266	6	1	NA	NA
955	Germans	de_VP16	14	f	55	8	2264	283	1432	832	286.4	277.333333333333	5	3	NA	NA
956	Germans	de_VP16	14	f	56	9	2047	227.444444444444	1332	715	266.4	178.75	5	4	NA	NA
957	Germans	de_VP16	14	f	57	11	3064	278.545454545455	1881	1183	268.714285714286	295.75	7	4	NA	NA
958	Germans	de_VP16	14	f	58	10	2730	273	1581	1149	316.2	229.8	5	5	m	TRUE
959	Germans	de_VP16	14	f	59	3	2981	993.666666666667	2981	0	993.666666666667	NA	3	0	NA	NA
960	Germans	de_VP16	14	f	60	10	2882	288.2	1416	1466	236	366.5	6	4	NA	NA
961	Germans	de_VP17	13	m	1	9	2813	312.555555555556	1282	1531	320.5	306.2	4	5	NA	NA
962	Germans	de_VP17	13	m	2	3	1449	483	1283	166	641.5	166	2	1	NA	NA
963	Germans	de_VP17	13	m	3	2	2881	1440.5	2881	0	1440.5	NA	2	0	NA	NA
964	Germans	de_VP17	13	m	4	6	2964	494	2498	466	624.5	233	4	2	NA	NA
965	Germans	de_VP17	13	m	5	9	2915	323.888888888889	1899	1016	379.8	254	5	4	NA	NA
966	Germans	de_VP17	13	m	6	7	2781	397.285714285714	2781	0	397.285714285714	NA	7	0	NA	NA
967	Germans	de_VP17	13	m	7	11	3497	317.909090909091	2114	1383	352.333333333333	276.6	6	5	m	TRUE
968	Germans	de_VP17	13	m	8	8	3064	383	1398	1666	466	333.2	3	5	m	FALSE
969	Germans	de_VP17	13	m	9	6	2749	458.166666666667	2749	0	458.166666666667	NA	6	0	NA	NA
970	Germans	de_VP17	13	m	10	10	2733	273.3	1833	900	261.857142857143	300	7	3	NA	NA
971	Germans	de_VP17	13	m	11	4	2881	720.25	0	2881	NA	720.25	0	4	NA	NA
972	Germans	de_VP17	13	m	12	9	2865	318.333333333333	1782	1083	297	361	6	3	nm	FALSE
973	Germans	de_VP17	13	m	13	8	2881	360.125	749	2132	249.666666666667	426.4	3	5	nm	TRUE
974	Germans	de_VP17	13	m	14	9	3663	407	932	2731	310.666666666667	455.166666666667	3	6	m	FALSE
975	Germans	de_VP17	13	m	15	3	3480	1160	3114	366	1557	366	2	1	m	TRUE
976	Germans	de_VP17	13	m	16	8	2796	349.5	2164	632	360.666666666667	316	6	2	nm	FALSE
977	Germans	de_VP17	13	m	17	9	2464	273.777777777778	1548	916	258	305.333333333333	6	3	NA	NA
978	Germans	de_VP17	13	m	18	7	2882	411.714285714286	2199	683	439.8	341.5	5	2	nm	FALSE
979	Germans	de_VP17	13	m	19	9	2963	329.222222222222	1881	1082	470.25	216.4	4	5	nm	FALSE
980	Germans	de_VP17	13	m	20	9	2881	320.111111111111	2414	467	344.857142857143	233.5	7	2	NA	NA
981	Germans	de_VP17	13	m	21	7	3014	430.571428571429	2565	449	513	224.5	5	2	nm	FALSE
982	Germans	de_VP17	13	m	22	4	2482	620.5	2182	300	727.333333333333	300	3	1	NA	NA
983	Germans	de_VP17	13	m	23	5	2115	423	1033	1082	344.333333333333	541	3	2	m	FALSE
984	Germans	de_VP17	13	m	24	9	3414	379.333333333333	1798	1616	299.666666666667	538.666666666667	6	3	NA	NA
985	Germans	de_VP17	13	m	25	8	2946	368.25	1848	1098	369.6	366	5	3	nm	FALSE
986	Germans	de_VP17	13	m	26	3	2815	938.333333333333	2165	650	2165	325	1	2	NA	NA
987	Germans	de_VP17	13	m	27	5	3247	649.4	1166	2081	583	693.666666666667	2	3	NA	NA
988	Germans	de_VP17	13	m	28	7	3448	492.571428571429	0	3448	NA	492.571428571429	0	7	NA	NA
989	Germans	de_VP17	13	m	29	11	2881	261.909090909091	2232	649	318.857142857143	162.25	7	4	nm	FALSE
990	Germans	de_VP17	13	m	30	8	2981	372.625	2315	666	385.833333333333	333	6	2	NA	NA
991	Germans	de_VP17	13	m	31	5	2766	553.2	1250	1516	312.5	1516	4	1	NA	NA
992	Germans	de_VP17	13	m	32	4	3231	807.75	3014	217	1004.66666666667	217	3	1	NA	NA
993	Germans	de_VP17	13	m	33	4	3564	891	3564	0	891	NA	4	0	NA	NA
994	Germans	de_VP17	13	m	34	5	2348	469.6	1149	1199	574.5	399.666666666667	2	3	NA	NA
995	Germans	de_VP17	13	m	35	6	3015	502.5	433	2582	216.5	645.5	2	4	NA	NA
996	Germans	de_VP17	13	m	36	4	2098	524.5	2015	83	671.666666666667	83	3	1	NA	NA
997	Germans	de_VP17	13	m	37	9	3029	336.555555555556	1981	1048	396.2	262	5	4	NA	NA
998	Germans	de_VP17	13	m	38	2	2298	1149	1982	316	1982	316	1	1	NA	NA
999	Germans	de_VP17	13	m	39	10	2499	249.9	917	1582	229.25	263.666666666667	4	6	NA	NA
1000	Germans	de_VP17	13	m	40	13	2214	170.307692307692	1132	1082	161.714285714286	180.333333333333	7	6	NA	NA
1001	Germans	de_VP17	13	m	41	10	2630	263	1430	1200	286	240	5	5	NA	NA
1002	Germans	de_VP17	13	m	42	10	2665	266.5	2665	0	266.5	NA	10	0	NA	NA
1003	Germans	de_VP17	13	m	43	8	2666	333.25	1767	899	353.4	299.666666666667	5	3	NA	NA
1004	Germans	de_VP17	13	m	44	3	2115	705	2115	0	705	NA	3	0	NA	NA
1005	Germans	de_VP17	13	m	45	8	2814	351.75	1365	1449	341.25	362.25	4	4	NA	NA
1006	Germans	de_VP17	13	m	46	6	4048	674.666666666667	250	3798	250	759.6	1	5	NA	NA
1007	Germans	de_VP17	13	m	47	7	3080	440	1032	2048	258	682.666666666667	4	3	NA	NA
1008	Germans	de_VP17	13	m	48	4	3014	753.5	2465	549	1232.5	274.5	2	2	NA	NA
1009	Germans	de_VP17	13	m	49	8	2633	329.125	1833	800	366.6	266.666666666667	5	3	NA	NA
1010	Germans	de_VP17	13	m	50	9	3048	338.666666666667	2748	300	343.5	300	8	1	nm	FALSE
1011	Germans	de_VP17	13	m	51	5	1816	363.2	1266	550	422	275	3	2	NA	NA
1012	Germans	de_VP17	13	m	52	8	2998	374.75	2515	483	419.166666666667	241.5	6	2	NA	NA
1013	Germans	de_VP17	13	m	53	7	2765	395	2765	0	395	NA	7	0	NA	NA
1014	Germans	de_VP17	13	m	54	6	2982	497	483	2499	483	499.8	1	5	NA	NA
1015	Germans	de_VP17	13	m	55	7	2897	413.857142857143	2897	0	413.857142857143	NA	7	0	NA	NA
1016	Germans	de_VP17	13	m	56	4	2716	679	2099	617	2099	205.666666666667	1	3	nm	FALSE
1017	Germans	de_VP17	13	m	57	8	2497	312.125	516	1981	258	330.166666666667	2	6	NA	NA
1018	Germans	de_VP17	13	m	58	8	2998	374.75	2065	933	413	311	5	3	NA	NA
1019	Germans	de_VP17	13	m	59	5	2814	562.8	2548	266	637	266	4	1	NA	NA
1020	Germans	de_VP17	13	m	60	10	2298	229.8	1715	583	245	194.333333333333	7	3	NA	NA
1021	Germans	de_VP18	14	m	1	9	3215	357.222222222222	1899	1316	474.75	263.2	4	5	NA	NA
1022	Germans	de_VP18	14	m	2	6	2832	472	2249	583	449.8	583	5	1	NA	NA
1023	Germans	de_VP18	14	m	3	10	2997	299.7	2148	849	306.857142857143	283	7	3	nm	FALSE
1024	Germans	de_VP18	14	m	4	6	2798	466.333333333333	1132	1666	377.333333333333	555.333333333333	3	3	NA	NA
1025	Germans	de_VP18	14	m	5	4	2764	691	1765	999	882.5	499.5	2	2	NA	NA
1026	Germans	de_VP18	14	m	6	7	3032	433.142857142857	2632	400	526.4	200	5	2	NA	NA
1027	Germans	de_VP18	14	m	7	4	3148	787	2815	333	1407.5	166.5	2	2	NA	NA
1028	Germans	de_VP18	14	m	8	3	3065	1021.66666666667	2882	183	1441	183	2	1	NA	NA
1029	Germans	de_VP18	14	m	9	4	3048	762	833	2215	833	738.333333333333	1	3	m	FALSE
1030	Germans	de_VP18	14	m	10	9	2831	314.555555555556	2181	650	363.5	216.666666666667	6	3	m	TRUE
1031	Germans	de_VP18	14	m	11	6	3265	544.166666666667	666	2599	666	519.8	1	5	NA	NA
1032	Germans	de_VP18	14	m	12	7	2864	409.142857142857	2631	233	438.5	233	6	1	NA	NA
1033	Germans	de_VP18	14	m	13	6	2950	491.666666666667	2700	250	540	250	5	1	NA	NA
1034	Germans	de_VP18	14	m	14	8	2799	349.875	1616	1183	538.666666666667	236.6	3	5	NA	NA
1035	Germans	de_VP18	14	m	15	7	3080	440	1482	1598	370.5	532.666666666667	4	3	NA	NA
1036	Germans	de_VP18	14	m	16	8	3031	378.875	2031	1000	406.2	333.333333333333	5	3	NA	NA
1037	Germans	de_VP18	14	m	17	10	3131	313.1	1715	1416	285.833333333333	354	6	4	nm	FALSE
1038	Germans	de_VP18	14	m	18	6	2898	483	1982	916	495.5	458	4	2	NA	NA
1039	Germans	de_VP18	14	m	19	6	3065	510.833333333333	2182	883	727.333333333333	294.333333333333	3	3	NA	NA
1040	Germans	de_VP18	14	m	20	7	3064	437.714285714286	1899	1165	474.75	388.333333333333	4	3	nm	FALSE
1041	Germans	de_VP18	14	m	21	6	2897	482.833333333333	1682	1215	420.5	607.5	4	2	NA	NA
1042	Germans	de_VP18	14	m	22	7	2981	425.857142857143	1782	1199	594	299.75	3	4	NA	NA
1043	Germans	de_VP18	14	m	23	3	2998	999.333333333333	966	2032	966	1016	1	2	NA	NA
1044	Germans	de_VP18	14	m	24	8	3030	378.75	898	2132	299.333333333333	426.4	3	5	m	FALSE
1045	Germans	de_VP18	14	m	25	5	3197	639.4	1816	1381	908	460.333333333333	2	3	NA	NA
1046	Germans	de_VP18	14	m	26	5	2965	593	766	2199	383	733	2	3	NA	NA
1047	Germans	de_VP18	14	m	27	5	3031	606.2	2265	766	1132.5	255.333333333333	2	3	NA	NA
1048	Germans	de_VP18	14	m	28	4	2798	699.5	983	1815	983	605	1	3	NA	NA
1049	Germans	de_VP18	14	m	29	8	3065	383.125	2099	966	349.833333333333	483	6	2	NA	NA
1050	Germans	de_VP18	14	m	30	7	2914	416.285714285714	1882	1032	627.333333333333	258	3	4	NA	NA
1051	Germans	de_VP18	14	m	31	6	3015	502.5	2465	550	493	550	5	1	m	TRUE
1052	Germans	de_VP18	14	m	32	7	3199	457	1966	1233	491.5	411	4	3	m	TRUE
1053	Germans	de_VP18	14	m	33	4	2815	703.75	2365	450	1182.5	225	2	2	NA	NA
1054	Germans	de_VP18	14	m	34	6	2932	488.666666666667	1949	983	487.25	491.5	4	2	NA	NA
1055	Germans	de_VP18	14	m	35	7	2532	361.714285714286	2132	400	355.333333333333	400	6	1	NA	NA
1056	Germans	de_VP18	14	m	36	5	3014	602.8	3014	0	602.8	NA	5	0	NA	NA
1057	Germans	de_VP18	14	m	37	2	3064	1532	2798	266	2798	266	1	1	m	TRUE
1058	Germans	de_VP18	14	m	38	7	2897	413.857142857143	1898	999	632.666666666667	249.75	3	4	NA	NA
1059	Germans	de_VP18	14	m	39	7	3048	435.428571428571	983	2065	327.666666666667	516.25	3	4	NA	NA
1060	Germans	de_VP18	14	m	40	6	2865	477.5	2098	767	699.333333333333	255.666666666667	3	3	NA	NA
1061	Germans	de_VP18	14	m	41	9	2846	316.222222222222	1865	981	310.833333333333	327	6	3	m	TRUE
1062	Germans	de_VP18	14	m	42	5	2832	566.4	1766	1066	588.666666666667	533	3	2	NA	NA
1063	Germans	de_VP18	14	m	43	7	1898	271.142857142857	1898	0	271.142857142857	NA	7	0	NA	NA
1064	Germans	de_VP18	14	m	44	6	3031	505.166666666667	1399	1632	349.75	816	4	2	NA	NA
1065	Germans	de_VP18	14	m	45	6	3081	513.5	2482	599	620.5	299.5	4	2	m	TRUE
1066	Germans	de_VP18	14	m	46	5	3114	622.8	267	2847	267	711.75	1	4	NA	NA
1067	Germans	de_VP18	14	m	47	8	2730	341.25	2064	666	412.8	222	5	3	NA	NA
1068	Germans	de_VP18	14	m	48	5	2982	596.4	1566	1416	522	708	3	2	NA	NA
1069	Germans	de_VP18	14	m	49	9	3032	336.888888888889	2582	450	322.75	450	8	1	m	TRUE
1070	Germans	de_VP18	14	m	50	4	2882	720.5	1133	1749	566.5	874.5	2	2	NA	NA
1071	Germans	de_VP18	14	m	51	8	2580	322.5	1631	949	271.833333333333	474.5	6	2	NA	NA
1072	Germans	de_VP18	14	m	52	5	1365	273	1099	266	274.75	266	4	1	NA	NA
1073	Germans	de_VP18	14	m	53	6	2998	499.666666666667	1316	1682	438.666666666667	560.666666666667	3	3	m	FALSE
1074	Germans	de_VP18	14	m	54	5	2832	566.4	1033	1799	344.333333333333	899.5	3	2	NA	NA
1075	Germans	de_VP18	14	m	55	7	3131	447.285714285714	1549	1582	387.25	527.333333333333	4	3	NA	NA
1076	Germans	de_VP18	14	m	56	4	3115	778.75	933	2182	311	2182	3	1	NA	NA
1077	Germans	de_VP18	14	m	57	11	3014	274	2465	549	273.888888888889	274.5	9	2	m	TRUE
1078	Germans	de_VP18	14	m	58	7	3015	430.714285714286	2415	600	402.5	600	6	1	NA	NA
1079	Germans	de_VP18	14	m	59	8	3031	378.875	1866	1165	373.2	388.333333333333	5	3	NA	NA
1080	Germans	de_VP18	14	m	60	9	3047	338.555555555556	2165	882	360.833333333333	294	6	3	nm	FALSE
1081	Germans	de_VP19	12	f	1	1	3181	3181	0	3181	NA	3181	0	1	NA	NA
1082	Germans	de_VP19	12	f	2	5	2981	596.2	2282	699	760.666666666667	349.5	3	2	m	TRUE
1083	Germans	de_VP19	12	f	3	6	3047	507.833333333333	1565	1482	521.666666666667	494	3	3	NA	NA
1084	Germans	de_VP19	12	f	4	8	3014	376.75	1915	1099	478.75	274.75	4	4	NA	NA
1085	Germans	de_VP19	12	f	5	6	2831	471.833333333333	2048	783	512	391.5	4	2	m	TRUE
1086	Germans	de_VP19	12	f	6	5	3264	652.8	1732	1532	577.333333333333	766	3	2	NA	NA
1087	Germans	de_VP19	12	f	7	9	2581	286.777777777778	1465	1116	293	279	5	4	NA	NA
1088	Germans	de_VP19	12	f	8	7	3247	463.857142857143	1299	1948	649.5	389.6	2	5	NA	NA
1089	Germans	de_VP19	12	f	9	7	3081	440.142857142857	1415	1666	471.666666666667	416.5	3	4	NA	NA
1090	Germans	de_VP19	12	f	10	6	3364	560.666666666667	1715	1649	571.666666666667	549.666666666667	3	3	NA	NA
1091	Germans	de_VP19	12	f	11	2	1166	583	533	633	533	633	1	1	NA	NA
1092	Germans	de_VP19	12	f	12	8	2964	370.5	1682	1282	336.4	427.333333333333	5	3	NA	NA
1093	Germans	de_VP19	12	f	13	8	3296	412	1948	1348	487	337	4	4	NA	NA
1094	Germans	de_VP19	12	f	14	7	2963	423.285714285714	1548	1415	387	471.666666666667	4	3	NA	NA
1095	Germans	de_VP19	12	f	15	4	2999	749.75	550	2449	550	816.333333333333	1	3	NA	NA
1096	Germans	de_VP19	12	f	16	7	2897	413.857142857143	832	2065	416	413	2	5	NA	NA
1097	Germans	de_VP19	12	f	17	3	2614	871.333333333333	2315	299	1157.5	299	2	1	NA	NA
1098	Germans	de_VP19	12	f	18	5	2932	586.4	2665	267	666.25	267	4	1	NA	NA
1099	Germans	de_VP19	12	f	19	5	2999	599.8	783	2216	783	554	1	4	NA	NA
1100	Germans	de_VP19	12	f	20	10	2846	284.6	1631	1215	271.833333333333	303.75	6	4	NA	NA
1101	Germans	de_VP19	12	f	21	6	3198	533	900	2298	300	766	3	3	NA	NA
1102	Germans	de_VP19	12	f	22	8	2798	349.75	1765	1033	441.25	258.25	4	4	m	TRUE
1103	Germans	de_VP19	12	f	23	7	2847	406.714285714286	1848	999	369.6	499.5	5	2	NA	NA
1104	Germans	de_VP19	12	f	24	6	2731	455.166666666667	1315	1416	438.333333333333	472	3	3	NA	NA
1105	Germans	de_VP19	12	f	25	3	2815	938.333333333333	2299	516	1149.5	516	2	1	NA	NA
1106	Germans	de_VP19	12	f	26	6	3065	510.833333333333	1932	1133	644	377.666666666667	3	3	m	TRUE
1107	Germans	de_VP19	12	f	27	5	3064	612.8	1532	1532	510.666666666667	766	3	2	m	NA
1108	Germans	de_VP19	12	f	28	6	3431	571.833333333333	1782	1649	891	412.25	2	4	NA	NA
1109	Germans	de_VP19	12	f	29	8	2949	368.625	1882	1067	376.4	355.666666666667	5	3	NA	NA
1110	Germans	de_VP19	12	f	30	2	2765	1382.5	2465	300	2465	300	1	1	m	TRUE
1111	Germans	de_VP19	12	f	31	9	2563	284.777777777778	1981	582	330.166666666667	194	6	3	NA	NA
1112	Germans	de_VP19	12	f	32	7	2999	428.428571428571	2699	300	449.833333333333	300	6	1	NA	NA
1113	Germans	de_VP19	12	f	33	3	3147	1049	2514	633	1257	633	2	1	NA	NA
1114	Germans	de_VP19	12	f	34	7	2432	347.428571428571	1399	1033	349.75	344.333333333333	4	3	m	TRUE
1115	Germans	de_VP19	12	f	35	6	3047	507.833333333333	2348	699	469.6	699	5	1	m	TRUE
1116	Germans	de_VP19	12	f	36	7	2780	397.142857142857	1731	1049	346.2	524.5	5	2	NA	NA
1117	Germans	de_VP19	12	f	37	9	2830	314.444444444444	1914	916	319	305.333333333333	6	3	NA	NA
1118	Germans	de_VP19	12	f	38	2	2515	1257.5	716	1799	716	1799	1	1	NA	NA
1119	Germans	de_VP19	12	f	39	4	2948	737	583	2365	291.5	1182.5	2	2	NA	NA
1120	Germans	de_VP19	12	f	40	8	2947	368.375	1148	1799	287	449.75	4	4	m	FALSE
1121	Germans	de_VP19	12	f	41	8	2499	312.375	1616	883	269.333333333333	441.5	6	2	NA	NA
1122	Germans	de_VP19	12	f	42	5	2948	589.6	1916	1032	638.666666666667	516	3	2	NA	NA
1123	Germans	de_VP19	12	f	43	8	2915	364.375	1266	1649	316.5	412.25	4	4	nm	TRUE
1124	Germans	de_VP19	12	f	44	2	3164	1582	3164	0	1582	NA	2	0	nm	FALSE
1125	Germans	de_VP19	12	f	45	6	2915	485.833333333333	2382	533	794	177.666666666667	3	3	NA	NA
1126	Germans	de_VP19	12	f	46	4	2681	670.25	1615	1066	538.333333333333	1066	3	1	NA	NA
1127	Germans	de_VP19	12	f	47	3	2980	993.333333333333	2348	632	1174	632	2	1	m	TRUE
1128	Germans	de_VP19	12	f	48	7	2814	402	1715	1099	571.666666666667	274.75	3	4	m	TRUE
1129	Germans	de_VP19	12	f	49	5	3896	779.2	3530	366	882.5	366	4	1	NA	NA
1130	Germans	de_VP19	12	f	50	7	2998	428.285714285714	1448	1550	362	516.666666666667	4	3	NA	NA
1131	Germans	de_VP19	12	f	51	4	3297	824.25	2864	433	954.666666666667	433	3	1	NA	NA
1132	Germans	de_VP19	12	f	52	7	2998	428.285714285714	2598	400	433	400	6	1	m	TRUE
1133	Germans	de_VP19	12	f	53	4	3798	949.5	3232	566	1616	283	2	2	NA	NA
1134	Germans	de_VP19	12	f	54	4	3247	811.75	1149	2098	574.5	1049	2	2	NA	NA
1135	Germans	de_VP19	12	f	55	4	2832	708	400	2432	200	1216	2	2	NA	NA
1136	Germans	de_VP19	12	f	56	5	2964	592.8	1649	1315	549.666666666667	657.5	3	2	NA	NA
1137	Germans	de_VP19	12	f	57	5	2947	589.4	2381	566	595.25	566	4	1	NA	NA
1138	Germans	de_VP19	12	f	58	7	2949	421.285714285714	2099	850	524.75	283.333333333333	4	3	m	TRUE
1139	Germans	de_VP19	12	f	59	6	2982	497	600	2382	300	595.5	2	4	NA	NA
1140	Germans	de_VP19	12	f	60	6	2997	499.5	1665	1332	416.25	666	4	2	NA	NA
1141	Germans	de_VP2	13	m	1	9	2833	314.777777777778	1633	1200	326.6	300	5	4	NA	NA
1142	Germans	de_VP2	13	m	2	8	3014	376.75	1682	1332	420.5	333	4	4	NA	NA
1143	Germans	de_VP2	13	m	3	6	2915	485.833333333333	1699	1216	566.333333333333	405.333333333333	3	3	m	TRUE
1144	Germans	de_VP2	13	m	4	5	2899	579.8	2432	467	810.666666666667	233.5	3	2	NA	NA
1145	Germans	de_VP2	13	m	5	6	3047	507.833333333333	1565	1482	391.25	741	4	2	NA	NA
1146	Germans	de_VP2	13	m	6	11	2997	272.454545454545	2081	916	297.285714285714	229	7	4	NA	NA
1147	Germans	de_VP2	13	m	7	8	2965	370.625	1350	1615	337.5	403.75	4	4	NA	NA
1148	Germans	de_VP2	13	m	8	4	2714	678.5	982	1732	491	866	2	2	NA	NA
1149	Germans	de_VP2	13	m	9	7	3016	430.857142857143	1383	1633	345.75	544.333333333333	4	3	m	FALSE
1150	Germans	de_VP2	13	m	10	6	3064	510.666666666667	966	2098	483	524.5	2	4	nm	TRUE
1151	Germans	de_VP2	13	m	11	9	3064	340.444444444444	1749	1315	349.8	328.75	5	4	NA	NA
1152	Germans	de_VP2	13	m	12	9	3265	362.777777777778	2249	1016	449.8	254	5	4	NA	NA
1153	Germans	de_VP2	13	m	13	8	2847	355.875	849	1998	212.25	499.5	4	4	NA	NA
1154	Germans	de_VP2	13	m	14	9	3214	357.111111111111	1365	1849	455	308.166666666667	3	6	NA	NA
1155	Germans	de_VP2	13	m	15	13	2763	212.538461538462	1748	1015	218.5	203	8	5	NA	NA
1156	Germans	de_VP2	13	m	16	5	3015	603	1316	1699	438.666666666667	849.5	3	2	NA	NA
1157	Germans	de_VP2	13	m	17	5	2982	596.4	733	2249	733	562.25	1	4	m	FALSE
1158	Germans	de_VP2	13	m	18	7	2931	418.714285714286	1466	1465	366.5	488.333333333333	4	3	NA	NA
1159	Germans	de_VP2	13	m	19	9	3080	342.222222222222	1599	1481	399.75	296.2	4	5	NA	NA
1160	Germans	de_VP2	13	m	20	5	2797	559.4	1232	1565	616	521.666666666667	2	3	m	FALSE
1161	Germans	de_VP2	13	m	21	6	2882	480.333333333333	917	1965	305.666666666667	655	3	3	NA	NA
1162	Germans	de_VP2	13	m	22	6	2814	469	1449	1365	724.5	341.25	2	4	NA	NA
1163	Germans	de_VP2	13	m	23	6	2765	460.833333333333	1749	1016	437.25	508	4	2	NA	NA
1164	Germans	de_VP2	13	m	24	7	2898	414	1016	1882	338.666666666667	470.5	3	4	m	FALSE
1165	Germans	de_VP2	13	m	25	8	3148	393.5	1766	1382	441.5	345.5	4	4	NA	NA
1166	Germans	de_VP2	13	m	26	5	3298	659.6	1166	2132	1166	533	1	4	NA	NA
1167	Germans	de_VP2	13	m	27	5	3031	606.2	1898	1133	949	377.666666666667	2	3	NA	NA
1168	Germans	de_VP2	13	m	28	9	3063	340.333333333333	1582	1481	395.5	296.2	4	5	NA	NA
1169	Germans	de_VP2	13	m	29	7	2764	394.857142857143	966	1798	966	299.666666666667	1	6	NA	NA
1170	Germans	de_VP2	13	m	30	4	3014	753.5	1598	1416	799	708	2	2	NA	NA
1171	Germans	de_VP2	13	m	31	3	3031	1010.33333333333	2165	866	1082.5	866	2	1	m	TRUE
1172	Germans	de_VP2	13	m	32	2	1365	682.5	1049	316	1049	316	1	1	m	TRUE
1173	Germans	de_VP2	13	m	33	5	3132	626.4	1583	1549	791.5	516.333333333333	2	3	NA	NA
1174	Germans	de_VP2	13	m	34	11	2616	237.818181818182	1000	1616	200	269.333333333333	5	6	NA	NA
1175	Germans	de_VP2	13	m	35	8	3148	393.5	2282	866	380.333333333333	433	6	2	NA	NA
1176	Germans	de_VP2	13	m	36	7	2814	402	1998	816	399.6	408	5	2	NA	NA
1177	Germans	de_VP2	13	m	37	5	2982	596.4	1866	1116	466.5	1116	4	1	m	TRUE
1178	Germans	de_VP2	13	m	38	6	3030	505	1765	1265	588.333333333333	421.666666666667	3	3	NA	NA
1179	Germans	de_VP2	13	m	39	5	2715	543	1582	1133	395.5	1133	4	1	NA	NA
1180	Germans	de_VP2	13	m	40	8	2698	337.25	1782	916	297	458	6	2	NA	NA
1181	Germans	de_VP2	13	m	41	9	2816	312.888888888889	1484	1332	247.333333333333	444	6	3	nm	FALSE
1182	Germans	de_VP2	13	m	42	7	2800	400	2200	600	440	300	5	2	NA	NA
1183	Germans	de_VP2	13	m	43	9	2781	309	1199	1582	299.75	316.4	4	5	NA	NA
1184	Germans	de_VP2	13	m	44	10	3265	326.5	1749	1516	291.5	379	6	4	NA	NA
1185	Germans	de_VP2	13	m	45	5	2998	599.6	1999	999	666.333333333333	499.5	3	2	m	TRUE
1186	Germans	de_VP2	13	m	46	7	2865	409.285714285714	2265	600	453	300	5	2	NA	NA
1187	Germans	de_VP2	13	m	47	11	2748	249.818181818182	1849	899	264.142857142857	224.75	7	4	NA	NA
1188	Germans	de_VP2	13	m	48	10	2864	286.4	1399	1465	279.8	293	5	5	NA	NA
1189	Germans	de_VP2	13	m	49	6	2831	471.833333333333	1282	1549	427.333333333333	516.333333333333	3	3	nm	TRUE
1190	Germans	de_VP2	13	m	50	8	2966	370.75	1384	1582	346	395.5	4	4	NA	NA
1191	Germans	de_VP2	13	m	51	8	2748	343.5	1366	1382	341.5	345.5	4	4	NA	NA
1192	Germans	de_VP2	13	m	52	5	2665	533	1715	950	571.666666666667	475	3	2	NA	NA
1193	Germans	de_VP2	13	m	53	3	2848	949.333333333333	916	1932	916	966	1	2	nm	TRUE
1194	Germans	de_VP2	13	m	54	8	3047	380.875	1847	1200	369.4	400	5	3	NA	NA
1195	Germans	de_VP2	13	m	55	9	2913	323.666666666667	1131	1782	226.2	445.5	5	4	NA	NA
1196	Germans	de_VP2	13	m	56	10	3181	318.1	1766	1415	294.333333333333	353.75	6	4	NA	NA
1197	Germans	de_VP2	13	m	57	5	3232	646.4	1783	1449	594.333333333333	724.5	3	2	nm	FALSE
1198	Germans	de_VP2	13	m	58	9	2597	288.555555555556	1798	799	359.6	199.75	5	4	NA	NA
1199	Germans	de_VP2	13	m	59	7	2849	407	2016	833	336	833	6	1	NA	NA
1200	Germans	de_VP2	13	m	60	9	2748	305.333333333333	2298	450	328.285714285714	225	7	2	nm	FALSE
1201	Germans	de_VP20	13	m	1	7	2416	345.142857142857	700	1716	350	343.2	2	5	m	FALSE
1202	Germans	de_VP20	13	m	2	8	3214	401.75	2748	466	458	233	6	2	NA	NA
1203	Germans	de_VP20	13	m	3	5	2847	569.4	2081	766	693.666666666667	383	3	2	NA	NA
1204	Germans	de_VP20	13	m	4	11	2331	211.909090909091	1382	949	172.75	316.333333333333	8	3	m	TRUE
1205	Germans	de_VP20	13	m	5	7	2797	399.571428571429	616	2181	308	436.2	2	5	NA	NA
1206	Germans	de_VP20	13	m	6	8	2099	262.375	1366	733	341.5	183.25	4	4	m	TRUE
1207	Germans	de_VP20	13	m	7	5	2599	519.8	2599	0	519.8	NA	5	0	NA	NA
1208	Germans	de_VP20	13	m	8	3	2282	760.666666666667	350	1932	350	966	1	2	NA	NA
1209	Germans	de_VP20	13	m	9	11	2698	245.272727272727	1233	1465	246.6	244.166666666667	5	6	NA	NA
1210	Germans	de_VP20	13	m	10	7	2599	371.285714285714	1100	1499	275	499.666666666667	4	3	NA	NA
1211	Germans	de_VP20	13	m	11	10	2831	283.1	2165	666	309.285714285714	222	7	3	nm	FALSE
1212	Germans	de_VP20	13	m	12	6	2182	363.666666666667	2182	0	363.666666666667	NA	6	0	NA	NA
1213	Germans	de_VP20	13	m	13	12	2698	224.833333333333	1115	1583	223	226.142857142857	5	7	NA	NA
1214	Germans	de_VP20	13	m	14	11	2514	228.545454545455	1316	1198	263.2	199.666666666667	5	6	NA	NA
1215	Germans	de_VP20	13	m	15	3	3097	1032.33333333333	2381	716	1190.5	716	2	1	NA	NA
1216	Germans	de_VP20	13	m	16	10	2132	213.2	950	1182	237.5	197	4	6	NA	NA
1217	Germans	de_VP20	13	m	17	3	1815	605	1349	466	674.5	466	2	1	NA	NA
1218	Germans	de_VP20	13	m	18	7	2865	409.285714285714	1933	932	483.25	310.666666666667	4	3	NA	NA
1219	Germans	de_VP20	13	m	19	12	2733	227.75	1666	1067	238	213.4	7	5	NA	NA
1220	Germans	de_VP20	13	m	20	11	2413	219.363636363636	1365	1048	273	174.666666666667	5	6	NA	NA
1221	Germans	de_VP20	13	m	21	10	2131	213.1	2131	0	213.1	NA	10	0	NA	NA
1222	Germans	de_VP20	13	m	22	3	2732	910.666666666667	783	1949	783	974.5	1	2	NA	NA
1223	Germans	de_VP20	13	m	23	9	2498	277.555555555556	1149	1349	287.25	269.8	4	5	NA	NA
1224	Germans	de_VP20	13	m	24	12	2981	248.416666666667	2332	649	259.111111111111	216.333333333333	9	3	NA	NA
1225	Germans	de_VP20	13	m	25	7	1597	228.142857142857	848	749	212	249.666666666667	4	3	NA	NA
1226	Germans	de_VP20	13	m	26	9	2697	299.666666666667	916	1781	305.333333333333	296.833333333333	3	6	NA	NA
1227	Germans	de_VP20	13	m	27	5	2881	576.2	516	2365	258	788.333333333333	2	3	NA	NA
1228	Germans	de_VP20	13	m	28	4	2697	674.25	2397	300	799	300	3	1	nm	FALSE
1229	Germans	de_VP20	13	m	29	5	2815	563	483	2332	241.5	777.333333333333	2	3	NA	NA
1230	Germans	de_VP20	13	m	30	6	3014	502.333333333333	1799	1215	899.5	303.75	2	4	NA	NA
1231	Germans	de_VP20	13	m	31	10	2514	251.4	1698	816	242.571428571429	272	7	3	NA	NA
1232	Germans	de_VP20	13	m	32	7	2798	399.714285714286	1516	1282	505.333333333333	320.5	3	4	NA	NA
1233	Germans	de_VP20	13	m	33	11	2898	263.454545454545	1849	1049	308.166666666667	209.8	6	5	nm	FALSE
1234	Germans	de_VP20	13	m	34	5	2731	546.2	2731	0	546.2	NA	5	0	NA	NA
1235	Germans	de_VP20	13	m	35	9	2831	314.555555555556	1665	1166	333	291.5	5	4	NA	NA
1236	Germans	de_VP20	13	m	36	6	2683	447.166666666667	2050	633	512.5	316.5	4	2	nm	FALSE
1237	Germans	de_VP20	13	m	37	9	2998	333.111111111111	1467	1531	366.75	306.2	4	5	NA	NA
1238	Germans	de_VP20	13	m	38	6	2565	427.5	1599	966	533	322	3	3	nm	FALSE
1239	Germans	de_VP20	13	m	39	8	2982	372.75	1649	1333	274.833333333333	666.5	6	2	nm	FALSE
1240	Germans	de_VP20	13	m	40	10	2598	259.8	1282	1316	256.4	263.2	5	5	NA	NA
1241	Germans	de_VP20	13	m	41	11	3013	273.909090909091	1515	1498	252.5	299.6	6	5	NA	NA
1242	Germans	de_VP20	13	m	42	9	2763	307	1315	1448	263	362	5	4	nm	TRUE
1243	Germans	de_VP20	13	m	43	7	2265	323.571428571429	1149	1116	287.25	372	4	3	NA	NA
1244	Germans	de_VP20	13	m	44	3	2549	849.666666666667	2399	150	1199.5	150	2	1	NA	NA
1245	Germans	de_VP20	13	m	45	8	2664	333	2248	416	374.666666666667	208	6	2	NA	NA
1246	Germans	de_VP20	13	m	46	9	2730	303.333333333333	2164	566	309.142857142857	283	7	2	nm	FALSE
1247	Germans	de_VP20	13	m	47	8	2397	299.625	1931	466	321.833333333333	233	6	2	NA	NA
1248	Germans	de_VP20	13	m	48	7	2348	335.428571428571	1399	949	349.75	316.333333333333	4	3	NA	NA
1249	Germans	de_VP20	13	m	49	9	2348	260.888888888889	1399	949	199.857142857143	474.5	7	2	NA	NA
1250	Germans	de_VP20	13	m	50	8	2632	329	1549	1083	387.25	270.75	4	4	NA	NA
1251	Germans	de_VP20	13	m	51	6	2597	432.833333333333	1582	1015	527.333333333333	338.333333333333	3	3	m	TRUE
1252	Germans	de_VP20	13	m	52	9	2514	279.333333333333	1382	1132	230.333333333333	377.333333333333	6	3	NA	NA
1253	Germans	de_VP20	13	m	53	9	2497	277.444444444444	1382	1115	230.333333333333	371.666666666667	6	3	NA	NA
1254	Germans	de_VP20	13	m	54	4	2482	620.5	2049	433	683	433	3	1	nm	FALSE
1255	Germans	de_VP20	13	m	55	2	2832	1416	2832	0	1416	NA	2	0	nm	FALSE
1256	Germans	de_VP20	13	m	56	11	2514	228.545454545455	1599	915	266.5	183	6	5	NA	NA
1257	Germans	de_VP20	13	m	57	10	2980	298	1715	1265	285.833333333333	316.25	6	4	NA	NA
1258	Germans	de_VP20	13	m	58	7	3064	437.714285714286	1632	1432	326.4	716	5	2	NA	NA
1259	Germans	de_VP20	13	m	59	12	2980	248.333333333333	1848	1132	264	226.4	7	5	nm	FALSE
1260	Germans	de_VP20	13	m	60	6	2498	416.333333333333	1115	1383	371.666666666667	461	3	3	NA	NA
1261	Germans	de_VP21	12	f	1	11	2979	270.818181818182	1364	1615	227.333333333333	323	6	5	NA	NA
1262	Germans	de_VP21	12	f	2	3	2780	926.666666666667	2780	0	926.666666666667	NA	3	0	NA	NA
1263	Germans	de_VP21	12	f	3	8	2698	337.25	1582	1116	395.5	279	4	4	nm	FALSE
1264	Germans	de_VP21	12	f	4	9	2931	325.666666666667	1016	1915	254	383	4	5	NA	NA
1265	Germans	de_VP21	12	f	5	10	2930	293	1065	1865	213	373	5	5	NA	NA
1266	Germans	de_VP21	12	f	6	8	3116	389.5	1850	1266	462.5	316.5	4	4	NA	NA
1267	Germans	de_VP21	12	f	7	9	3014	334.888888888889	1348	1666	337	333.2	4	5	NA	NA
1268	Germans	de_VP21	12	f	8	9	2931	325.666666666667	1149	1782	287.25	356.4	4	5	NA	NA
1269	Germans	de_VP21	12	f	9	8	2781	347.625	1998	783	399.6	261	5	3	nm	FALSE
1270	Germans	de_VP21	12	f	10	6	3030	505	1282	1748	427.333333333333	582.666666666667	3	3	m	FALSE
1271	Germans	de_VP21	12	f	11	10	2815	281.5	1299	1516	259.8	303.2	5	5	NA	NA
1272	Germans	de_VP21	12	f	12	6	3097	516.166666666667	1432	1665	477.333333333333	555	3	3	NA	NA
1273	Germans	de_VP21	12	f	13	8	2697	337.125	1532	1165	306.4	388.333333333333	5	3	NA	NA
1274	Germans	de_VP21	12	f	14	10	2964	296.4	916	2048	305.333333333333	292.571428571429	3	7	NA	NA
1275	Germans	de_VP21	12	f	15	9	2798	310.888888888889	2198	600	366.333333333333	200	6	3	NA	NA
1276	Germans	de_VP21	12	f	16	9	2915	323.888888888889	1849	1066	462.25	213.2	4	5	NA	NA
1277	Germans	de_VP21	12	f	17	6	2748	458	1632	1116	544	372	3	3	nm	FALSE
1278	Germans	de_VP21	12	f	18	13	2781	213.923076923077	983	1798	196.6	224.75	5	8	NA	NA
1279	Germans	de_VP21	12	f	19	11	3597	327	799	2798	266.333333333333	349.75	3	8	NA	NA
1280	Germans	de_VP21	12	f	20	9	2632	292.444444444444	1599	1033	319.8	258.25	5	4	nm	FALSE
1281	Germans	de_VP21	12	f	21	7	2882	411.714285714286	1416	1466	354	488.666666666667	4	3	NA	NA
1282	Germans	de_VP21	12	f	22	7	2682	383.142857142857	1716	966	429	322	4	3	NA	NA
1283	Germans	de_VP21	12	f	23	7	2865	409.285714285714	1699	1166	339.8	583	5	2	NA	NA
1284	Germans	de_VP21	12	f	24	10	2813	281.3	2014	799	335.666666666667	199.75	6	4	nm	FALSE
1285	Germans	de_VP21	12	f	25	11	2931	266.454545454545	1765	1166	294.166666666667	233.2	6	5	NA	NA
1286	Germans	de_VP21	12	f	26	11	3496	317.818181818182	1398	2098	349.5	299.714285714286	4	7	NA	NA
1287	Germans	de_VP21	12	f	27	7	2882	411.714285714286	1332	1550	444	387.5	3	4	NA	NA
1288	Germans	de_VP21	12	f	28	9	2881	320.111111111111	1182	1699	394	283.166666666667	3	6	NA	NA
1289	Germans	de_VP21	12	f	29	6	2665	444.166666666667	1333	1332	666.5	333	2	4	NA	NA
1290	Germans	de_VP21	12	f	30	10	3030	303	1315	1715	219.166666666667	428.75	6	4	NA	NA
1291	Germans	de_VP21	12	f	31	11	2982	271.090909090909	1649	1333	274.833333333333	266.6	6	5	m	TRUE
1292	Germans	de_VP21	12	f	32	5	3048	609.6	2432	616	608	616	4	1	m	TRUE
1293	Germans	de_VP21	12	f	33	10	2799	279.9	1782	1017	297	254.25	6	4	NA	NA
1294	Germans	de_VP21	12	f	34	8	2615	326.875	1765	850	353	283.333333333333	5	3	NA	NA
1295	Germans	de_VP21	12	f	35	10	3114	311.4	1249	1865	312.25	310.833333333333	4	6	NA	NA
1296	Germans	de_VP21	12	f	36	7	3030	432.857142857143	1448	1582	482.666666666667	395.5	3	4	NA	NA
1297	Germans	de_VP21	12	f	37	8	3131	391.375	2248	883	449.6	294.333333333333	5	3	nm	FALSE
1298	Germans	de_VP21	12	f	38	5	3014	602.8	1732	1282	866	427.333333333333	2	3	NA	NA
1299	Germans	de_VP21	12	f	39	6	2832	472	1932	900	644	300	3	3	NA	NA
1300	Germans	de_VP21	12	f	40	12	3230	269.166666666667	1631	1599	271.833333333333	266.5	6	6	NA	NA
1301	Germans	de_VP21	12	f	41	3	2932	977.333333333333	2932	0	977.333333333333	NA	3	0	m	TRUE
1302	Germans	de_VP21	12	f	42	10	2899	289.9	1799	1100	299.833333333333	275	6	4	NA	NA
1303	Germans	de_VP21	12	f	43	4	2600	650	2450	150	816.666666666667	150	3	1	NA	NA
1304	Germans	de_VP21	12	f	44	6	2799	466.5	2333	466	583.25	233	4	2	NA	NA
1305	Germans	de_VP21	12	f	45	7	2830	404.285714285714	2447	383	407.833333333333	383	6	1	m	TRUE
1306	Germans	de_VP21	12	f	46	8	2865	358.125	2549	316	364.142857142857	316	7	1	NA	NA
1307	Germans	de_VP21	12	f	47	8	2797	349.625	2165	632	360.833333333333	316	6	2	NA	NA
1308	Germans	de_VP21	12	f	48	9	2713	301.444444444444	915	1798	305	299.666666666667	3	6	NA	NA
1309	Germans	de_VP21	12	f	49	8	2947	368.375	1632	1315	408	328.75	4	4	nm	FALSE
1310	Germans	de_VP21	12	f	50	5	2847	569.4	1366	1481	683	493.666666666667	2	3	NA	NA
1311	Germans	de_VP21	12	f	51	9	2447	271.888888888889	1449	998	362.25	199.6	4	5	NA	NA
1312	Germans	de_VP21	12	f	52	7	2964	423.428571428571	2565	399	513	199.5	5	2	NA	NA
1313	Germans	de_VP21	12	f	53	8	2598	324.75	1998	600	333	300	6	2	m	TRUE
1314	Germans	de_VP21	12	f	54	9	2849	316.555555555556	1116	1733	279	346.6	4	5	NA	NA
1315	Germans	de_VP21	12	f	55	10	2646	264.6	2046	600	255.75	300	8	2	NA	NA
1316	Germans	de_VP21	12	f	56	7	2980	425.714285714286	1516	1464	505.333333333333	366	3	4	NA	NA
1317	Germans	de_VP21	12	f	57	8	2831	353.875	1715	1116	428.75	279	4	4	nm	FALSE
1318	Germans	de_VP21	12	f	58	12	3112	259.333333333333	2146	966	268.25	241.5	8	4	NA	NA
1319	Germans	de_VP21	12	f	59	14	2863	204.5	1531	1332	191.375	222	8	6	NA	NA
1320	Germans	de_VP21	12	f	60	12	3015	251.25	1482	1533	247	255.5	6	6	nm	TRUE
1321	Germans	de_VP22	14	f	1	10	3097	309.7	2498	599	312.25	299.5	8	2	NA	NA
1322	Germans	de_VP22	14	f	2	10	2813	281.3	2231	582	318.714285714286	194	7	3	NA	NA
1323	Germans	de_VP22	14	f	3	11	3148	286.181818181818	2032	1116	290.285714285714	279	7	4	NA	NA
1324	Germans	de_VP22	14	f	4	11	2814	255.818181818182	2114	700	264.25	233.333333333333	8	3	NA	NA
1325	Germans	de_VP22	14	f	5	9	3046	338.444444444444	1497	1549	299.4	387.25	5	4	NA	NA
1326	Germans	de_VP22	14	f	6	8	3047	380.875	1332	1715	444	343	3	5	NA	NA
1327	Germans	de_VP22	14	f	7	10	3032	303.2	2083	949	347.166666666667	237.25	6	4	nm	FALSE
1328	Germans	de_VP22	14	f	8	9	2665	296.111111111111	1716	949	286	316.333333333333	6	3	nm	FALSE
1329	Germans	de_VP22	14	f	9	8	3013	376.625	2081	932	346.833333333333	466	6	2	NA	NA
1330	Germans	de_VP22	14	f	10	10	2464	246.4	1648	816	274.666666666667	204	6	4	NA	NA
1331	Germans	de_VP22	14	f	11	10	2664	266.4	1282	1382	256.4	276.4	5	5	NA	NA
1332	Germans	de_VP22	14	f	12	9	2964	329.333333333333	2098	866	349.666666666667	288.666666666667	6	3	nm	FALSE
1333	Germans	de_VP22	14	f	13	13	2929	225.307692307692	1715	1214	214.375	242.8	8	5	m	TRUE
1334	Germans	de_VP22	14	f	14	12	2997	249.75	1515	1482	252.5	247	6	6	nm	FALSE
1335	Germans	de_VP22	14	f	15	10	3032	303.2	1865	1167	373	233.4	5	5	nm	FALSE
1336	Germans	de_VP22	14	f	16	11	2981	271	1432	1549	286.4	258.166666666667	5	6	nm	TRUE
1337	Germans	de_VP22	14	f	17	12	3030	252.5	1381	1649	276.2	235.571428571429	5	7	NA	NA
1338	Germans	de_VP22	14	f	18	11	3030	275.454545454545	1782	1248	297	249.6	6	5	m	TRUE
1339	Germans	de_VP22	14	f	19	12	2997	249.75	716	2281	179	285.125	4	8	nm	TRUE
1340	Germans	de_VP22	14	f	20	8	2597	324.625	1232	1365	410.666666666667	273	3	5	NA	NA
1341	Germans	de_VP22	14	f	21	10	3046	304.6	1698	1348	339.6	269.6	5	5	nm	FALSE
1342	Germans	de_VP22	14	f	22	8	2914	364.25	1732	1182	346.4	394	5	3	NA	NA
1343	Germans	de_VP22	14	f	23	13	3347	257.461538461538	1998	1349	249.75	269.8	8	5	nm	FALSE
1344	Germans	de_VP22	14	f	24	8	2780	347.5	1465	1315	366.25	328.75	4	4	NA	NA
1345	Germans	de_VP22	14	f	25	12	3129	260.75	1797	1332	256.714285714286	266.4	7	5	nm	FALSE
1346	Germans	de_VP22	14	f	26	7	2882	411.714285714286	1249	1633	416.333333333333	408.25	3	4	NA	NA
1347	Germans	de_VP22	14	f	27	10	2782	278.2	1616	1166	323.2	233.2	5	5	NA	NA
1348	Germans	de_VP22	14	f	28	9	2763	307	865	1898	288.333333333333	316.333333333333	3	6	NA	NA
1349	Germans	de_VP22	14	f	29	7	2398	342.571428571429	816	1582	272	395.5	3	4	m	FALSE
1350	Germans	de_VP22	14	f	30	9	2582	286.888888888889	1799	783	299.833333333333	261	6	3	NA	NA
1351	Germans	de_VP22	14	f	31	7	3015	430.714285714286	2798	217	466.333333333333	217	6	1	NA	NA
1352	Germans	de_VP22	14	f	32	10	2581	258.1	1832	749	261.714285714286	249.666666666667	7	3	NA	NA
1353	Germans	de_VP22	14	f	33	10	2747	274.7	1499	1248	299.8	249.6	5	5	NA	NA
1354	Germans	de_VP22	14	f	34	9	3413	379.222222222222	2997	416	428.142857142857	208	7	2	NA	NA
1355	Germans	de_VP22	14	f	35	9	3198	355.333333333333	383	2815	191.5	402.142857142857	2	7	NA	NA
1356	Germans	de_VP22	14	f	36	10	3064	306.4	3064	0	306.4	NA	10	0	NA	NA
1357	Germans	de_VP22	14	f	37	5	2798	559.6	1999	799	666.333333333333	399.5	3	2	NA	NA
1358	Germans	de_VP22	14	f	38	8	2997	374.625	1399	1598	466.333333333333	319.6	3	5	NA	NA
1359	Germans	de_VP22	14	f	39	8	3113	389.125	2547	566	424.5	283	6	2	NA	NA
1360	Germans	de_VP22	14	f	40	8	2830	353.75	915	1915	305	383	3	5	NA	NA
1361	Germans	de_VP22	14	f	41	9	2864	318.222222222222	2531	333	316.375	333	8	1	NA	NA
1362	Germans	de_VP22	14	f	42	9	2412	268	1364	1048	272.8	262	5	4	NA	NA
1363	Germans	de_VP22	14	f	43	8	3015	376.875	1449	1566	483	313.2	3	5	NA	NA
1364	Germans	de_VP22	14	f	44	8	2615	326.875	1599	1016	319.8	338.666666666667	5	3	NA	NA
1365	Germans	de_VP22	14	f	45	10	2848	284.8	1632	1216	326.4	243.2	5	5	NA	NA
1366	Germans	de_VP22	14	f	46	11	2980	270.909090909091	2630	350	263	350	10	1	NA	NA
1367	Germans	de_VP22	14	f	47	8	2830	353.75	2314	516	385.666666666667	258	6	2	NA	NA
1368	Germans	de_VP22	14	f	48	9	2813	312.555555555556	1565	1248	313	312	5	4	NA	NA
1369	Germans	de_VP22	14	f	49	9	2998	333.111111111111	2565	433	320.625	433	8	1	NA	NA
1370	Germans	de_VP22	14	f	50	12	2862	238.5	2479	383	247.9	191.5	10	2	nm	FALSE
1371	Germans	de_VP22	14	f	51	8	2430	303.75	1797	633	299.5	316.5	6	2	NA	NA
1372	Germans	de_VP22	14	f	52	9	2964	329.333333333333	2148	816	306.857142857143	408	7	2	NA	NA
1373	Germans	de_VP22	14	f	53	9	3064	340.444444444444	1515	1549	303	387.25	5	4	NA	NA
1374	Germans	de_VP22	14	f	54	9	3114	346	2049	1065	341.5	355	6	3	NA	NA
1375	Germans	de_VP22	14	f	55	7	2664	380.571428571429	2265	399	453	199.5	5	2	NA	NA
1376	Germans	de_VP22	14	f	56	12	2880	240	982	1898	245.5	237.25	4	8	nm	TRUE
1377	Germans	de_VP22	14	f	57	8	2615	326.875	1266	1349	422	269.8	3	5	NA	NA
1378	Germans	de_VP22	14	f	58	9	3281	364.555555555556	2265	1016	377.5	338.666666666667	6	3	NA	NA
1379	Germans	de_VP22	14	f	59	9	3082	342.444444444444	2499	583	357	291.5	7	2	NA	NA
1380	Germans	de_VP22	14	f	60	10	2997	299.7	1998	999	333	249.75	6	4	NA	NA
1381	Germans	de_VP23	14	f	1	9	2713	301.444444444444	1681	1032	336.2	258	5	4	nm	FALSE
1382	Germans	de_VP23	14	f	2	12	3064	255.333333333333	1782	1282	297	213.666666666667	6	6	NA	NA
1383	Germans	de_VP23	14	f	3	10	2999	299.9	2116	883	352.666666666667	220.75	6	4	NA	NA
1384	Germans	de_VP23	14	f	4	11	3131	284.636363636364	1365	1766	341.25	252.285714285714	4	7	nm	TRUE
1385	Germans	de_VP23	14	f	5	9	2848	316.444444444444	2316	532	330.857142857143	266	7	2	NA	NA
1386	Germans	de_VP23	14	f	6	10	2581	258.1	1599	982	266.5	245.5	6	4	nm	FALSE
1387	Germans	de_VP23	14	f	7	11	2814	255.818181818182	1082	1732	216.4	288.666666666667	5	6	NA	NA
1388	Germans	de_VP23	14	f	8	8	3731	466.375	2099	1632	419.8	544	5	3	NA	NA
1389	Germans	de_VP23	14	f	9	10	2883	288.3	1617	1266	269.5	316.5	6	4	NA	NA
1390	Germans	de_VP23	14	f	10	11	3195	290.454545454545	1715	1480	428.75	211.428571428571	4	7	NA	NA
1391	Germans	de_VP23	14	f	11	12	3380	281.666666666667	1831	1549	261.571428571429	309.8	7	5	nm	FALSE
1392	Germans	de_VP23	14	f	12	9	2631	292.333333333333	1199	1432	239.8	358	5	4	NA	NA
1393	Germans	de_VP23	14	f	13	11	2648	240.727272727273	1315	1333	219.166666666667	266.6	6	5	NA	NA
1394	Germans	de_VP23	14	f	14	11	2914	264.909090909091	1532	1382	255.333333333333	276.4	6	5	NA	NA
1395	Germans	de_VP23	14	f	15	13	2964	228	1549	1415	221.285714285714	235.833333333333	7	6	NA	NA
1396	Germans	de_VP23	14	f	16	10	2881	288.1	1915	966	273.571428571429	322	7	3	NA	NA
1397	Germans	de_VP23	14	f	17	12	2814	234.5	1782	1032	254.571428571429	206.4	7	5	NA	NA
1398	Germans	de_VP23	14	f	18	9	2865	318.333333333333	1865	1000	310.833333333333	333.333333333333	6	3	NA	NA
1399	Germans	de_VP23	14	f	19	13	2814	216.461538461538	1631	1183	203.875	236.6	8	5	NA	NA
1400	Germans	de_VP23	14	f	20	12	2964	247	1881	1083	268.714285714286	216.6	7	5	NA	NA
1401	Germans	de_VP23	14	f	21	11	3032	275.636363636364	1615	1417	403.75	202.428571428571	4	7	NA	NA
1402	Germans	de_VP23	14	f	22	10	2799	279.9	1516	1283	303.2	256.6	5	5	NA	NA
1403	Germans	de_VP23	14	f	23	11	2898	263.454545454545	1949	949	324.833333333333	189.8	6	5	NA	NA
1404	Germans	de_VP23	14	f	24	7	2231	318.714285714286	866	1365	288.666666666667	341.25	3	4	NA	NA
1405	Germans	de_VP23	14	f	25	11	2798	254.363636363636	1582	1216	316.4	202.666666666667	5	6	NA	NA
1406	Germans	de_VP23	14	f	26	6	2781	463.5	1232	1549	410.666666666667	516.333333333333	3	3	NA	NA
1407	Germans	de_VP23	14	f	27	9	2882	320.222222222222	1266	1616	316.5	323.2	4	5	NA	NA
1408	Germans	de_VP23	14	f	28	12	3149	262.416666666667	2033	1116	254.125	279	8	4	nm	FALSE
1409	Germans	de_VP23	14	f	29	13	2796	215.076923076923	1315	1481	219.166666666667	211.571428571429	6	7	NA	NA
1410	Germans	de_VP23	14	f	30	11	3046	276.909090909091	1698	1348	339.6	224.666666666667	5	6	NA	NA
1411	Germans	de_VP23	14	f	31	10	3081	308.1	1516	1565	379	260.833333333333	4	6	NA	NA
1412	Germans	de_VP23	14	f	32	8	3231	403.875	2632	599	438.666666666667	299.5	6	2	NA	NA
1413	Germans	de_VP23	14	f	33	9	2963	329.222222222222	1948	1015	389.6	253.75	5	4	nm	FALSE
1414	Germans	de_VP23	14	f	34	12	3197	266.416666666667	1898	1299	237.25	324.75	8	4	NA	NA
1415	Germans	de_VP23	14	f	35	8	2615	326.875	1283	1332	427.666666666667	266.4	3	5	NA	NA
1416	Germans	de_VP23	14	f	36	10	3198	319.8	2265	933	251.666666666667	933	9	1	nm	FALSE
1417	Germans	de_VP23	14	f	37	9	2831	314.555555555556	2065	766	295	383	7	2	NA	NA
1418	Germans	de_VP23	14	f	38	5	2682	536.4	2682	0	536.4	NA	5	0	nm	FALSE
1419	Germans	de_VP23	14	f	39	5	2498	499.6	2498	0	499.6	NA	5	0	m	TRUE
1420	Germans	de_VP23	14	f	40	5	3797	759.4	3131	666	1043.66666666667	333	3	2	NA	NA
1421	Germans	de_VP23	14	f	41	11	2881	261.909090909091	1748	1133	291.333333333333	226.6	6	5	NA	NA
1422	Germans	de_VP23	14	f	42	10	2997	299.7	2298	699	328.285714285714	233	7	3	nm	FALSE
1423	Germans	de_VP23	14	f	43	6	2764	460.666666666667	2115	649	528.75	324.5	4	2	NA	NA
1424	Germans	de_VP23	14	f	44	13	2882	221.692307692308	1883	999	235.375	199.8	8	5	NA	NA
1425	Germans	de_VP23	14	f	45	10	3084	308.4	1634	1450	272.333333333333	362.5	6	4	NA	NA
1426	Germans	de_VP23	14	f	46	10	2846	284.6	2530	316	281.111111111111	316	9	1	m	TRUE
1427	Germans	de_VP23	14	f	47	9	3799	422.111111111111	3083	716	440.428571428571	358	7	2	NA	NA
1428	Germans	de_VP23	14	f	48	13	2947	226.692307692308	1832	1115	229	223	8	5	NA	NA
1429	Germans	de_VP23	14	f	49	10	3780	378	2182	1598	436.4	319.6	5	5	NA	NA
1430	Germans	de_VP23	14	f	50	8	3180	397.5	2398	782	479.6	260.666666666667	5	3	NA	NA
1431	Germans	de_VP23	14	f	51	11	3080	280	1981	1099	283	274.75	7	4	nm	FALSE
1432	Germans	de_VP23	14	f	52	10	3114	311.4	2398	716	299.75	358	8	2	NA	NA
1433	Germans	de_VP23	14	f	53	13	2863	220.230769230769	2214	649	221.4	216.333333333333	10	3	NA	NA
1434	Germans	de_VP23	14	f	54	10	2699	269.9	1266	1433	253.2	286.6	5	5	nm	TRUE
1435	Germans	de_VP23	14	f	55	10	3063	306.3	1498	1565	299.6	313	5	5	nm	TRUE
1436	Germans	de_VP23	14	f	56	11	2865	260.454545454545	1532	1333	255.333333333333	266.6	6	5	NA	NA
1437	Germans	de_VP23	14	f	57	11	2714	246.727272727273	1165	1549	233	258.166666666667	5	6	NA	NA
1438	Germans	de_VP23	14	f	58	8	2414	301.75	1565	849	313	283	5	3	NA	NA
1439	Germans	de_VP23	14	f	59	12	2963	246.916666666667	1615	1348	230.714285714286	269.6	7	5	nm	FALSE
1440	Germans	de_VP23	14	f	60	9	3014	334.888888888889	1765	1249	294.166666666667	416.333333333333	6	3	NA	NA
1441	Germans	de_VP24	14	f	1	9	2814	312.666666666667	1899	915	316.5	305	6	3	NA	NA
1442	Germans	de_VP24	14	f	2	8	2714	339.25	1732	982	288.666666666667	491	6	2	m	TRUE
1443	Germans	de_VP24	14	f	3	5	3232	646.4	2882	350	960.666666666667	175	3	2	NA	NA
1444	Germans	de_VP24	14	f	4	5	3047	609.4	1049	1998	524.5	666	2	3	NA	NA
1445	Germans	de_VP24	14	f	5	11	2813	255.727272727273	1514	1299	302.8	216.5	5	6	nm	FALSE
1446	Germans	de_VP24	14	f	6	6	2832	472	1150	1682	383.333333333333	560.666666666667	3	3	NA	NA
1447	Germans	de_VP24	14	f	7	10	2881	288.1	2016	865	288	288.333333333333	7	3	NA	NA
1448	Germans	de_VP24	14	f	8	7	2815	402.142857142857	2582	233	430.333333333333	233	6	1	NA	NA
1449	Germans	de_VP24	14	f	9	6	2764	460.666666666667	2514	250	502.8	250	5	1	NA	NA
1450	Germans	de_VP24	14	f	10	8	2914	364.25	1299	1615	649.5	269.166666666667	2	6	NA	NA
1451	Germans	de_VP24	14	f	11	11	3179	289	1697	1482	282.833333333333	296.4	6	5	NA	NA
1452	Germans	de_VP24	14	f	12	8	3014	376.75	2731	283	390.142857142857	283	7	1	NA	NA
1453	Germans	de_VP24	14	f	13	8	2664	333	1149	1515	383	303	3	5	NA	NA
1454	Germans	de_VP24	14	f	14	8	2898	362.25	1548	1350	309.6	450	5	3	NA	NA
1455	Germans	de_VP24	14	f	15	10	3447	344.7	2614	833	290.444444444444	833	9	1	NA	NA
1456	Germans	de_VP24	14	f	16	7	2882	411.714285714286	2133	749	533.25	249.666666666667	4	3	NA	NA
1457	Germans	de_VP24	14	f	17	6	2698	449.666666666667	2182	516	545.5	258	4	2	NA	NA
1458	Germans	de_VP24	14	f	18	8	2881	360.125	1483	1398	494.333333333333	279.6	3	5	NA	NA
1459	Germans	de_VP24	14	f	19	6	2699	449.833333333333	1849	850	616.333333333333	283.333333333333	3	3	NA	NA
1460	Germans	de_VP24	14	f	20	6	3149	524.833333333333	2782	367	695.5	183.5	4	2	NA	NA
1461	Germans	de_VP24	14	f	21	9	2916	324	1849	1067	369.8	266.75	5	4	NA	NA
1462	Germans	de_VP24	14	f	22	8	2830	353.75	1815	1015	453.75	253.75	4	4	m	TRUE
1463	Germans	de_VP24	14	f	23	5	2897	579.4	2115	782	705	391	3	2	NA	NA
1464	Germans	de_VP24	14	f	24	4	2947	736.75	2631	316	1315.5	158	2	2	NA	NA
1465	Germans	de_VP24	14	f	25	7	2614	373.428571428571	1798	816	449.5	272	4	3	NA	NA
1466	Germans	de_VP24	14	f	26	4	2632	658	2049	583	1024.5	291.5	2	2	m	TRUE
1467	Germans	de_VP24	14	f	27	6	2665	444.166666666667	1982	683	495.5	341.5	4	2	m	TRUE
1468	Germans	de_VP24	14	f	28	8	3048	381	2398	650	479.6	216.666666666667	5	3	NA	NA
1469	Germans	de_VP24	14	f	29	4	2182	545.5	1966	216	983	108	2	2	NA	NA
1470	Germans	de_VP24	14	f	30	8	2731	341.375	1965	766	393	255.333333333333	5	3	m	TRUE
1471	Germans	de_VP24	14	f	31	8	2915	364.375	2765	150	395	150	7	1	NA	NA
1472	Germans	de_VP24	14	f	32	9	3031	336.777777777778	2132	899	304.571428571429	449.5	7	2	NA	NA
1473	Germans	de_VP24	14	f	33	8	2748	343.5	1616	1132	404	283	4	4	NA	NA
1474	Germans	de_VP24	14	f	34	7	2348	335.428571428571	1449	899	289.8	449.5	5	2	m	TRUE
1475	Germans	de_VP24	14	f	35	9	2930	325.555555555556	1648	1282	412	256.4	4	5	nm	FALSE
1476	Germans	de_VP24	14	f	36	7	2565	366.428571428571	1933	632	483.25	210.666666666667	4	3	NA	NA
1477	Germans	de_VP24	14	f	37	2	3214	1607	3214	0	1607	NA	2	0	NA	NA
1478	Germans	de_VP24	14	f	38	8	2732	341.5	1666	1066	555.333333333333	213.2	3	5	NA	NA
1479	Germans	de_VP24	14	f	39	5	2765	553	2765	0	553	NA	5	0	NA	NA
1480	Germans	de_VP24	14	f	40	9	2715	301.666666666667	1915	800	319.166666666667	266.666666666667	6	3	nm	FALSE
1481	Germans	de_VP24	14	f	41	7	2614	373.428571428571	2031	583	338.5	583	6	1	NA	NA
1482	Germans	de_VP24	14	f	42	9	3279	364.333333333333	1931	1348	386.2	337	5	4	NA	NA
1483	Germans	de_VP24	14	f	43	9	3214	357.111111111111	2464	750	410.666666666667	250	6	3	m	TRUE
1484	Germans	de_VP24	14	f	44	8	2847	355.875	1116	1731	1116	247.285714285714	1	7	m	FALSE
1485	Germans	de_VP24	14	f	45	5	2698	539.6	1132	1566	566	522	2	3	NA	NA
1486	Germans	de_VP24	14	f	46	7	2964	423.428571428571	2498	466	499.6	233	5	2	NA	NA
1487	Germans	de_VP24	14	f	47	9	2847	316.333333333333	2148	699	358	233	6	3	m	TRUE
1488	Germans	de_VP24	14	f	48	9	2631	292.333333333333	1516	1115	379	223	4	5	nm	FALSE
1489	Germans	de_VP24	14	f	49	8	3281	410.125	2965	316	423.571428571429	316	7	1	NA	NA
1490	Germans	de_VP24	14	f	50	6	2730	455	1931	799	643.666666666667	266.333333333333	3	3	NA	NA
1491	Germans	de_VP24	14	f	51	8	3064	383	2231	833	371.833333333333	416.5	6	2	NA	NA
1492	Germans	de_VP24	14	f	52	8	2714	339.25	1099	1615	549.5	269.166666666667	2	6	m	FALSE
1493	Germans	de_VP24	14	f	53	7	2681	383	1732	949	433	316.333333333333	4	3	NA	NA
1494	Germans	de_VP24	14	f	54	8	3082	385.25	2349	733	469.8	244.333333333333	5	3	NA	NA
1495	Germans	de_VP24	14	f	55	10	2897	289.7	1282	1615	256.4	323	5	5	NA	NA
1496	Germans	de_VP24	14	f	56	8	3014	376.75	2148	866	358	433	6	2	NA	NA
1497	Germans	de_VP24	14	f	57	7	3348	478.285714285714	2515	833	503	416.5	5	2	NA	NA
1498	Germans	de_VP24	14	f	58	10	2897	289.7	2165	732	309.285714285714	244	7	3	m	TRUE
1499	Germans	de_VP24	14	f	59	8	3013	376.625	2547	466	424.5	233	6	2	NA	NA
1500	Germans	de_VP24	14	f	60	6	3032	505.333333333333	967	2065	322.333333333333	688.333333333333	3	3	NA	NA
1501	Germans	de_VP25	14	f	1	8	2981	372.625	2448	533	408	266.5	6	2	NA	NA
1502	Germans	de_VP25	14	f	2	8	3031	378.875	2298	733	459.6	244.333333333333	5	3	NA	NA
1503	Germans	de_VP25	14	f	3	2	3081	1540.5	3081	0	1540.5	NA	2	0	NA	NA
1504	Germans	de_VP25	14	f	4	7	2880	411.428571428571	2481	399	496.2	199.5	5	2	NA	NA
1505	Germans	de_VP25	14	f	5	8	3047	380.875	3047	0	380.875	NA	8	0	NA	NA
1506	Germans	de_VP25	14	f	6	3	3082	1027.33333333333	1599	1483	1599	741.5	1	2	NA	NA
1507	Germans	de_VP25	14	f	7	6	2966	494.333333333333	2716	250	543.2	250	5	1	m	TRUE
1508	Germans	de_VP25	14	f	8	6	3897	649.5	3315	582	828.75	291	4	2	m	TRUE
1509	Germans	de_VP25	14	f	9	8	2730	341.25	2047	683	409.4	227.666666666667	5	3	NA	NA
1510	Germans	de_VP25	14	f	10	3	3614	1204.66666666667	3131	483	3131	241.5	1	2	NA	NA
1511	Germans	de_VP25	14	f	11	10	3148	314.8	2815	333	351.875	166.5	8	2	NA	NA
1512	Germans	de_VP25	14	f	12	7	2798	399.714285714286	2565	233	427.5	233	6	1	m	TRUE
1513	Germans	de_VP25	14	f	13	7	3298	471.142857142857	2032	1266	508	422	4	3	nm	FALSE
1514	Germans	de_VP25	14	f	14	9	2897	321.888888888889	1649	1248	329.8	312	5	4	nm	FALSE
1515	Germans	de_VP25	14	f	15	7	2832	404.571428571429	2832	0	404.571428571429	NA	7	0	m	TRUE
1516	Germans	de_VP25	14	f	16	9	3296	366.222222222222	3080	216	385	216	8	1	m	TRUE
1517	Germans	de_VP25	14	f	17	8	3065	383.125	2249	816	374.833333333333	408	6	2	NA	NA
1518	Germans	de_VP25	14	f	18	6	3131	521.833333333333	2315	816	578.75	408	4	2	m	TRUE
1519	Germans	de_VP25	14	f	19	6	2982	497	2016	966	504	483	4	2	nm	FALSE
1520	Germans	de_VP25	14	f	20	11	2981	271	1633	1348	326.6	224.666666666667	5	6	NA	NA
1521	Germans	de_VP25	14	f	21	6	3080	513.333333333333	2414	666	603.5	333	4	2	nm	FALSE
1522	Germans	de_VP25	14	f	22	9	2864	318.222222222222	2348	516	335.428571428571	258	7	2	NA	NA
1523	Germans	de_VP25	14	f	23	8	2531	316.375	1881	650	376.2	216.666666666667	5	3	m	TRUE
1524	Germans	de_VP25	14	f	24	2	3048	1524	3048	0	1524	NA	2	0	NA	NA
1525	Germans	de_VP25	14	f	25	7	3364	480.571428571429	3131	233	521.833333333333	233	6	1	nm	FALSE
1526	Germans	de_VP25	14	f	26	8	3082	385.25	1915	1167	478.75	291.75	4	4	NA	NA
1527	Germans	de_VP25	14	f	27	9	2997	333	2564	433	366.285714285714	216.5	7	2	NA	NA
1528	Germans	de_VP25	14	f	28	6	3030	505	2814	216	562.8	216	5	1	NA	NA
1529	Germans	de_VP25	14	f	29	7	3165	452.142857142857	2932	233	488.666666666667	233	6	1	m	TRUE
1530	Germans	de_VP25	14	f	30	6	2780	463.333333333333	2547	233	509.4	233	5	1	NA	NA
1531	Germans	de_VP25	14	f	31	2	2915	1457.5	2915	0	1457.5	NA	2	0	NA	NA
1532	Germans	de_VP25	14	f	32	8	2748	343.5	1599	1149	399.75	287.25	4	4	NA	NA
1533	Germans	de_VP25	14	f	33	3	2765	921.666666666667	2765	0	921.666666666667	NA	3	0	NA	NA
1534	Germans	de_VP25	14	f	34	7	2964	423.428571428571	2215	749	443	374.5	5	2	NA	NA
1535	Germans	de_VP25	14	f	35	9	2315	257.222222222222	1149	1166	191.5	388.666666666667	6	3	NA	NA
1536	Germans	de_VP25	14	f	36	4	2965	741.25	2332	633	777.333333333333	633	3	1	NA	NA
1537	Germans	de_VP25	14	f	37	8	2831	353.875	1665	1166	416.25	291.5	4	4	NA	NA
1538	Germans	de_VP25	14	f	38	7	3213	459	2647	566	529.4	283	5	2	NA	NA
1539	Germans	de_VP25	14	f	39	5	2998	599.6	2732	266	683	266	4	1	NA	NA
1540	Germans	de_VP25	14	f	40	7	3031	433	1682	1349	420.5	449.666666666667	4	3	NA	NA
1541	Germans	de_VP25	14	f	41	3	3064	1021.33333333333	2648	416	2648	208	1	2	NA	NA
1542	Germans	de_VP25	14	f	42	3	2732	910.666666666667	2732	0	910.666666666667	NA	3	0	NA	NA
1543	Germans	de_VP25	14	f	43	8	2747	343.375	2481	266	354.428571428571	266	7	1	NA	NA
1544	Germans	de_VP25	14	f	44	10	2765	276.5	1699	1066	339.8	213.2	5	5	NA	NA
1545	Germans	de_VP25	14	f	45	9	2964	329.333333333333	1865	1099	373	274.75	5	4	NA	NA
1546	Germans	de_VP25	14	f	46	5	2998	599.6	2998	0	599.6	NA	5	0	NA	NA
1547	Germans	de_VP25	14	f	47	7	1897	271	1631	266	271.833333333333	266	6	1	NA	NA
1548	Germans	de_VP25	14	f	48	6	2782	463.666666666667	1632	1150	544	383.333333333333	3	3	NA	NA
1549	Germans	de_VP25	14	f	49	3	3248	1082.66666666667	2898	350	1449	350	2	1	NA	NA
1550	Germans	de_VP25	14	f	50	7	2713	387.571428571429	2164	549	432.8	274.5	5	2	m	TRUE
1551	Germans	de_VP25	14	f	51	2	2915	1457.5	2915	0	1457.5	NA	2	0	NA	NA
1552	Germans	de_VP25	14	f	52	6	2766	461	1933	833	644.333333333333	277.666666666667	3	3	NA	NA
1553	Germans	de_VP25	14	f	53	9	2980	331.111111111111	2547	433	318.375	433	8	1	NA	NA
1554	Germans	de_VP25	14	f	54	4	3264	816	2948	316	982.666666666667	316	3	1	NA	NA
1555	Germans	de_VP25	14	f	55	2	3231	1615.5	3231	0	1615.5	NA	2	0	NA	NA
1556	Germans	de_VP25	14	f	56	8	2599	324.875	2249	350	321.285714285714	350	7	1	m	TRUE
1557	Germans	de_VP25	14	f	57	1	3847	3847	3847	0	3847	NA	1	0	NA	NA
1558	Germans	de_VP25	14	f	58	8	3031	378.875	2598	433	371.142857142857	433	7	1	NA	NA
1559	Germans	de_VP25	14	f	59	8	3147	393.375	2681	466	446.833333333333	233	6	2	NA	NA
1560	Germans	de_VP25	14	f	60	11	2480	225.454545454545	1232	1248	246.4	208	5	6	NA	NA
1561	Germans	de_VP3	12	m	1	0	0	NA	0	0	NA	NA	0	0	NA	NA
1562	Germans	de_VP3	12	m	2	3	3981	1327	3981	0	1327	NA	3	0	m	TRUE
1563	Germans	de_VP3	12	m	3	4	3031	757.75	3031	0	757.75	NA	4	0	NA	NA
1564	Germans	de_VP3	12	m	4	0	0	NA	0	0	NA	NA	0	0	NA	NA
1565	Germans	de_VP3	12	m	5	4	2815	703.75	2815	0	703.75	NA	4	0	m	TRUE
1566	Germans	de_VP3	12	m	6	5	2683	536.6	2266	417	755.333333333333	208.5	3	2	NA	NA
1567	Germans	de_VP3	12	m	7	0	0	NA	0	0	NA	NA	0	0	NA	NA
1568	Germans	de_VP3	12	m	8	2	3481	1740.5	3481	0	1740.5	NA	2	0	NA	NA
1569	Germans	de_VP3	12	m	9	5	2964	592.8	2964	0	592.8	NA	5	0	NA	NA
1570	Germans	de_VP3	12	m	10	3	3098	1032.66666666667	3098	0	1032.66666666667	NA	3	0	NA	NA
1571	Germans	de_VP3	12	m	11	3	6330	2110	6330	0	2110	NA	3	0	NA	NA
1572	Germans	de_VP3	12	m	12	0	0	NA	0	0	NA	NA	0	0	NA	NA
1573	Germans	de_VP3	12	m	13	5	3048	609.6	3048	0	609.6	NA	5	0	NA	NA
1574	Germans	de_VP3	12	m	14	6	2965	494.166666666667	2965	0	494.166666666667	NA	6	0	NA	NA
1575	Germans	de_VP3	12	m	15	1	6762	6762	6762	0	6762	NA	1	0	NA	NA
1576	Germans	de_VP3	12	m	16	2	6595	3297.5	6595	0	3297.5	NA	2	0	NA	NA
1577	Germans	de_VP3	12	m	17	4	3731	932.75	3731	0	932.75	NA	4	0	NA	NA
1578	Germans	de_VP3	12	m	18	5	2648	529.6	2648	0	529.6	NA	5	0	NA	NA
1579	Germans	de_VP3	12	m	19	5	2580	516	2580	0	516	NA	5	0	NA	NA
1580	Germans	de_VP3	12	m	20	0	0	NA	0	0	NA	NA	0	0	NA	NA
1581	Germans	de_VP3	12	m	21	0	0	NA	0	0	NA	NA	0	0	NA	NA
1582	Germans	de_VP3	12	m	22	3	3131	1043.66666666667	3131	0	1043.66666666667	NA	3	0	m	TRUE
1583	Germans	de_VP3	12	m	23	3	2349	783	2349	0	783	NA	3	0	NA	NA
1584	Germans	de_VP3	12	m	24	2	1449	724.5	0	1449	NA	724.5	0	2	NA	NA
1585	Germans	de_VP3	12	m	25	4	2782	695.5	2782	0	695.5	NA	4	0	NA	NA
1586	Germans	de_VP3	12	m	26	3	2432	810.666666666667	2432	0	810.666666666667	NA	3	0	m	TRUE
1587	Germans	de_VP3	12	m	27	2	1149	574.5	1149	0	574.5	NA	2	0	m	TRUE
1588	Germans	de_VP3	12	m	28	1	7045	7045	7045	0	7045	NA	1	0	NA	NA
1589	Germans	de_VP3	12	m	29	0	0	NA	0	0	NA	NA	0	0	NA	NA
1590	Germans	de_VP3	12	m	30	0	0	NA	0	0	NA	NA	0	0	nm	NA
1591	Germans	de_VP3	12	m	31	5	2532	506.4	300	2232	300	558	1	4	NA	NA
1592	Germans	de_VP3	12	m	32	4	2931	732.75	1615	1316	1615	438.666666666667	1	3	NA	NA
1593	Germans	de_VP3	12	m	33	3	3264	1088	0	3264	NA	1088	0	3	NA	NA
1594	Germans	de_VP3	12	m	34	5	2831	566.2	500	2331	500	582.75	1	4	m	FALSE
1595	Germans	de_VP3	12	m	35	4	2515	628.75	0	2515	NA	628.75	0	4	nm	TRUE
1596	Germans	de_VP3	12	m	36	0	0	NA	0	0	NA	NA	0	0	NA	NA
1597	Germans	de_VP3	12	m	37	4	6896	1724	566	6330	566	2110	1	3	NA	NA
1598	Germans	de_VP3	12	m	38	0	0	NA	0	0	NA	NA	0	0	NA	NA
1599	Germans	de_VP3	12	m	39	2	8145	4072.5	0	8145	NA	4072.5	0	2	NA	NA
1600	Germans	de_VP3	12	m	40	5	12175	2435	0	12175	NA	2435	0	5	nm	TRUE
1601	Germans	de_VP3	12	m	41	3	3897	1299	283	3614	283	1807	1	2	NA	NA
1602	Germans	de_VP3	12	m	42	1	7278	7278	0	7278	NA	7278	0	1	NA	NA
1603	Germans	de_VP3	12	m	43	7	3865	552.142857142857	533	3332	266.5	666.4	2	5	m	FALSE
1604	Germans	de_VP3	12	m	44	4	2415	603.75	0	2415	NA	603.75	0	4	nm	TRUE
1605	Germans	de_VP3	12	m	45	3	3914	1304.66666666667	300	3614	300	1807	1	2	NA	NA
1606	Germans	de_VP3	12	m	46	5	4047	809.4	283	3764	283	941	1	4	NA	NA
1607	Germans	de_VP3	12	m	47	4	2414	603.5	0	2414	NA	603.5	0	4	m	FALSE
1608	Germans	de_VP3	12	m	48	2	3964	1982	0	3964	NA	1982	0	2	m	FALSE
1609	Germans	de_VP3	12	m	49	2	5230	2615	0	5230	NA	2615	0	2	NA	NA
1610	Germans	de_VP3	12	m	50	4	3148	787	2548	600	1274	300	2	2	NA	NA
1611	Germans	de_VP3	12	m	51	2	2798	1399	0	2798	NA	1399	0	2	NA	NA
1612	Germans	de_VP3	12	m	52	5	2949	589.8	250	2699	250	674.75	1	4	nm	TRUE
1613	Germans	de_VP3	12	m	53	3	3130	1043.33333333333	1432	1698	1432	849	1	2	NA	NA
1614	Germans	de_VP3	12	m	54	0	0	NA	0	0	NA	NA	0	0	NA	NA
1615	Germans	de_VP3	12	m	55	0	0	NA	0	0	NA	NA	0	0	NA	NA
1616	Germans	de_VP3	12	m	56	4	16456	4114	0	16456	NA	4114	0	4	NA	NA
1617	Germans	de_VP3	12	m	57	2	1516	758	0	1516	NA	758	0	2	NA	NA
1618	Germans	de_VP3	12	m	58	0	0	NA	0	0	NA	NA	0	0	m	NA
1619	Germans	de_VP3	12	m	59	2	2398	1199	0	2398	NA	1199	0	2	NA	NA
1620	Germans	de_VP3	12	m	60	2	1766	883	0	1766	NA	883	0	2	NA	NA
1621	Germans	de_VP4	12	m	1	12	2780	231.666666666667	1232	1548	246.4	221.142857142857	5	7	nm	TRUE
1622	Germans	de_VP4	12	m	2	6	3331	555.166666666667	1899	1432	474.75	716	4	2	NA	NA
1623	Germans	de_VP4	12	m	3	10	2829	282.9	1348	1481	337	246.833333333333	4	6	NA	NA
1624	Germans	de_VP4	12	m	4	9	2948	327.555555555556	1582	1366	395.5	273.2	4	5	m	TRUE
1625	Germans	de_VP4	12	m	5	4	2749	687.25	1616	1133	1616	377.666666666667	1	3	NA	NA
1626	Germans	de_VP4	12	m	6	10	3114	311.4	2115	999	302.142857142857	333	7	3	m	TRUE
1627	Germans	de_VP4	12	m	7	7	2847	406.714285714286	1782	1065	594	266.25	3	4	NA	NA
1628	Germans	de_VP4	12	m	8	4	3098	774.5	2015	1083	1007.5	541.5	2	2	NA	NA
1629	Germans	de_VP4	12	m	9	6	2632	438.666666666667	1849	783	462.25	391.5	4	2	NA	NA
1630	Germans	de_VP4	12	m	10	5	2881	576.2	1632	1249	544	624.5	3	2	NA	NA
1631	Germans	de_VP4	12	m	11	7	2530	361.428571428571	2097	433	349.5	433	6	1	m	TRUE
1632	Germans	de_VP4	12	m	12	7	2947	421	1815	1132	605	283	3	4	NA	NA
1633	Germans	de_VP4	12	m	13	5	2532	506.4	1483	1049	741.5	349.666666666667	2	3	NA	NA
1634	Germans	de_VP4	12	m	14	6	2732	455.333333333333	1916	816	638.666666666667	272	3	3	NA	NA
1635	Germans	de_VP4	12	m	15	5	2581	516.2	1399	1182	699.5	394	2	3	NA	NA
1636	Germans	de_VP4	12	m	16	7	2881	411.571428571429	1165	1716	291.25	572	4	3	NA	NA
1637	Germans	de_VP4	12	m	17	3	2448	816	1199	1249	599.5	1249	2	1	NA	NA
1638	Germans	de_VP4	12	m	18	8	2465	308.125	1649	816	412.25	204	4	4	NA	NA
1639	Germans	de_VP4	12	m	19	7	2849	407	2132	717	533	239	4	3	NA	NA
1640	Germans	de_VP4	12	m	20	8	2964	370.5	2248	716	374.666666666667	358	6	2	NA	NA
1641	Germans	de_VP4	12	m	21	7	2798	399.714285714286	1099	1699	366.333333333333	424.75	3	4	NA	NA
1642	Germans	de_VP4	12	m	22	10	3212	321.2	2180	1032	363.333333333333	258	6	4	NA	NA
1643	Germans	de_VP4	12	m	23	5	2798	559.6	2498	300	624.5	300	4	1	NA	NA
1644	Germans	de_VP4	12	m	24	8	2829	353.625	1814	1015	362.8	338.333333333333	5	3	NA	NA
1645	Germans	de_VP4	12	m	25	6	2582	430.333333333333	949	1633	316.333333333333	544.333333333333	3	3	NA	NA
1646	Germans	de_VP4	12	m	26	5	2749	549.8	1066	1683	533	561	2	3	NA	NA
1647	Germans	de_VP4	12	m	27	9	3065	340.555555555556	1849	1216	369.8	304	5	4	NA	NA
1648	Germans	de_VP4	12	m	28	8	3097	387.125	1865	1232	373	410.666666666667	5	3	m	TRUE
1649	Germans	de_VP4	12	m	29	7	2898	414	1216	1682	405.333333333333	420.5	3	4	NA	NA
1650	Germans	de_VP4	12	m	30	7	2832	404.571428571429	1832	1000	366.4	500	5	2	NA	NA
1651	Germans	de_VP4	12	m	31	5	2948	589.6	2032	916	677.333333333333	458	3	2	NA	NA
1652	Germans	de_VP4	12	m	32	5	2815	563	2166	649	722	324.5	3	2	NA	NA
1653	Germans	de_VP4	12	m	33	8	3048	381	1916	1132	383.2	377.333333333333	5	3	nm	FALSE
1654	Germans	de_VP4	12	m	34	5	3815	763	2199	1616	733	808	3	2	NA	NA
1655	Germans	de_VP4	12	m	35	7	3081	440.142857142857	1565	1516	391.25	505.333333333333	4	3	NA	NA
1656	Germans	de_VP4	12	m	36	9	3297	366.333333333333	2065	1232	344.166666666667	410.666666666667	6	3	nm	FALSE
1657	Germans	de_VP4	12	m	37	6	2964	494	2248	716	562	358	4	2	NA	NA
1658	Germans	de_VP4	12	m	38	8	2732	341.5	1766	966	294.333333333333	483	6	2	nm	FALSE
1659	Germans	de_VP4	12	m	39	7	3014	430.571428571429	1799	1215	449.75	405	4	3	m	TRUE
1660	Germans	de_VP4	12	m	40	8	2815	351.875	1666	1149	333.2	383	5	3	NA	NA
1661	Germans	de_VP4	12	m	41	8	2998	374.75	1932	1066	386.4	355.333333333333	5	3	NA	NA
1662	Germans	de_VP4	12	m	42	8	3082	385.25	2215	867	443	289	5	3	m	TRUE
1663	Germans	de_VP4	12	m	43	6	2813	468.833333333333	1581	1232	527	410.666666666667	3	3	NA	NA
1664	Germans	de_VP4	12	m	44	6	2714	452.333333333333	1165	1549	388.333333333333	516.333333333333	3	3	NA	NA
1665	Germans	de_VP4	12	m	45	5	2664	532.8	2231	433	557.75	433	4	1	NA	NA
1666	Germans	de_VP4	12	m	46	8	3014	376.75	1999	1015	499.75	253.75	4	4	nm	FALSE
1667	Germans	de_VP4	12	m	47	9	2947	327.444444444444	1748	1199	349.6	299.75	5	4	NA	NA
1668	Germans	de_VP4	12	m	48	8	2615	326.875	1399	1216	349.75	304	4	4	NA	NA
1669	Germans	de_VP4	12	m	49	7	2847	406.714285714286	2148	699	429.6	349.5	5	2	NA	NA
1670	Germans	de_VP4	12	m	50	6	2880	480	2114	766	528.5	383	4	2	NA	NA
1671	Germans	de_VP4	12	m	51	7	3014	430.571428571429	1832	1182	458	394	4	3	m	TRUE
1672	Germans	de_VP4	12	m	52	7	3031	433	2598	433	433	433	6	1	NA	NA
1673	Germans	de_VP4	12	m	53	7	3964	566.285714285714	3115	849	778.75	283	4	3	NA	NA
1674	Germans	de_VP4	12	m	54	9	2865	318.333333333333	1866	999	373.2	249.75	5	4	m	TRUE
1675	Germans	de_VP4	12	m	55	9	2897	321.888888888889	1465	1432	293	358	5	4	m	TRUE
1676	Germans	de_VP4	12	m	56	6	2914	485.666666666667	2397	517	599.25	258.5	4	2	NA	NA
1677	Germans	de_VP4	12	m	57	9	2964	329.333333333333	1416	1548	472	258	3	6	NA	NA
1678	Germans	de_VP4	12	m	58	10	2914	291.4	1849	1065	308.166666666667	266.25	6	4	NA	NA
1679	Germans	de_VP4	12	m	59	8	2932	366.5	1549	1383	387.25	345.75	4	4	m	TRUE
1680	Germans	de_VP4	12	m	60	9	3148	349.777777777778	1849	1299	462.25	259.8	4	5	NA	NA
1681	Germans	de_VP5	14	m	1	8	3114	389.25	2614	500	435.666666666667	250	6	2	NA	NA
1682	Germans	de_VP5	14	m	2	8	2999	374.875	1716	1283	286	641.5	6	2	NA	NA
1683	Germans	de_VP5	14	m	3	4	2465	616.25	2198	267	732.666666666667	267	3	1	m	TRUE
1684	Germans	de_VP5	14	m	4	4	3047	761.75	2648	399	1324	199.5	2	2	NA	NA
1685	Germans	de_VP5	14	m	5	4	3598	899.5	483	3115	483	1038.33333333333	1	3	NA	NA
1686	Germans	de_VP5	14	m	6	4	2765	691.25	2032	733	1016	366.5	2	2	NA	NA
1687	Germans	de_VP5	14	m	7	6	2897	482.833333333333	2247	650	449.4	650	5	1	NA	NA
1688	Germans	de_VP5	14	m	8	3	2232	744	833	1399	833	699.5	1	2	NA	NA
1689	Germans	de_VP5	14	m	9	2	1782	891	1016	766	1016	766	1	1	m	TRUE
1690	Germans	de_VP5	14	m	10	3	2981	993.666666666667	2448	533	1224	533	2	1	m	TRUE
1691	Germans	de_VP5	14	m	11	8	3530	441.25	1532	1998	383	499.5	4	4	NA	NA
1692	Germans	de_VP5	14	m	12	4	2965	741.25	1533	1432	766.5	716	2	2	NA	NA
1693	Germans	de_VP5	14	m	13	8	4345	543.125	3080	1265	770	316.25	4	4	NA	NA
1694	Germans	de_VP5	14	m	14	8	3380	422.5	1482	1898	494	379.6	3	5	NA	NA
1695	Germans	de_VP5	14	m	15	4	3364	841	3364	0	841	NA	4	0	NA	NA
1696	Germans	de_VP5	14	m	16	8	3197	399.625	1832	1365	458	341.25	4	4	NA	NA
1697	Germans	de_VP5	14	m	17	6	2765	460.833333333333	1433	1332	286.6	1332	5	1	nm	FALSE
1698	Germans	de_VP5	14	m	18	2	3032	1516	2815	217	2815	217	1	1	NA	NA
1699	Germans	de_VP5	14	m	19	6	3113	518.833333333333	2148	965	716	321.666666666667	3	3	NA	NA
1700	Germans	de_VP5	14	m	20	2	4247	2123.5	3148	1099	3148	1099	1	1	m	TRUE
1701	Germans	de_VP5	14	m	21	8	2982	372.75	2016	966	403.2	322	5	3	NA	NA
1702	Germans	de_VP5	14	m	22	5	3115	623	2732	383	683	383	4	1	NA	NA
1703	Germans	de_VP5	14	m	23	7	2681	383	1964	717	392.8	358.5	5	2	NA	NA
1704	Germans	de_VP5	14	m	24	5	3165	633	2232	933	744	466.5	3	2	m	TRUE
1705	Germans	de_VP5	14	m	25	4	2632	658	1949	683	649.666666666667	683	3	1	NA	NA
1706	Germans	de_VP5	14	m	26	6	3232	538.666666666667	2299	933	766.333333333333	311	3	3	NA	NA
1707	Germans	de_VP5	14	m	27	3	2715	905	2715	0	905	NA	3	0	NA	NA
1708	Germans	de_VP5	14	m	28	4	3664	916	3381	283	1127	283	3	1	NA	NA
1709	Germans	de_VP5	14	m	29	4	3381	845.25	3048	333	1016	333	3	1	NA	NA
1710	Germans	de_VP5	14	m	30	6	2598	433	1183	1415	295.75	707.5	4	2	NA	NA
1711	Germans	de_VP5	14	m	31	3	2948	982.666666666667	2665	283	1332.5	283	2	1	m	TRUE
1712	Germans	de_VP5	14	m	32	4	3130	782.5	2681	449	1340.5	224.5	2	2	m	TRUE
1713	Germans	de_VP5	14	m	33	3	4214	1404.66666666667	766	3448	383	3448	2	1	NA	NA
1714	Germans	de_VP5	14	m	34	1	3165	3165	3165	0	3165	NA	1	0	NA	NA
1715	Germans	de_VP5	14	m	35	6	2681	446.833333333333	2165	516	433	516	5	1	NA	NA
1716	Germans	de_VP5	14	m	36	5	3231	646.2	2915	316	728.75	316	4	1	NA	NA
1717	Germans	de_VP5	14	m	37	3	3963	1321	383	3580	383	1790	1	2	m	FALSE
1718	Germans	de_VP5	14	m	38	4	3114	778.5	2465	649	1232.5	324.5	2	2	NA	NA
1719	Germans	de_VP5	14	m	39	4	3048	762	2665	383	1332.5	191.5	2	2	NA	NA
1720	Germans	de_VP5	14	m	40	6	3130	521.666666666667	1948	1182	649.333333333333	394	3	3	NA	NA
1721	Germans	de_VP5	14	m	41	3	3016	1005.33333333333	3016	0	1005.33333333333	NA	3	0	m	TRUE
1722	Germans	de_VP5	14	m	42	7	3598	514	1515	2083	378.75	694.333333333333	4	3	NA	NA
1723	Germans	de_VP5	14	m	43	8	3029	378.625	2663	366	380.428571428571	366	7	1	NA	NA
1724	Germans	de_VP5	14	m	44	7	2697	385.285714285714	2697	0	385.285714285714	NA	7	0	NA	NA
1725	Germans	de_VP5	14	m	45	6	3098	516.333333333333	1599	1499	533	499.666666666667	3	3	nm	FALSE
1726	Germans	de_VP5	14	m	46	6	2698	449.666666666667	1516	1182	505.333333333333	394	3	3	NA	NA
1727	Germans	de_VP5	14	m	47	7	3182	454.571428571429	1733	1449	577.666666666667	362.25	3	4	NA	NA
1728	Germans	de_VP5	14	m	48	6	3398	566.333333333333	1099	2299	366.333333333333	766.333333333333	3	3	NA	NA
1729	Germans	de_VP5	14	m	49	4	2815	703.75	2565	250	855	250	3	1	m	TRUE
1730	Germans	de_VP5	14	m	50	6	3047	507.833333333333	1416	1631	708	407.75	2	4	NA	NA
1731	Germans	de_VP5	14	m	51	5	3315	663	2799	516	933	258	3	2	NA	NA
1732	Germans	de_VP5	14	m	52	3	2931	977	2931	0	977	NA	3	0	NA	NA
1733	Germans	de_VP5	14	m	53	8	2981	372.625	1482	1499	370.5	374.75	4	4	m	FALSE
1734	Germans	de_VP5	14	m	54	5	3231	646.2	2015	1216	671.666666666667	608	3	2	NA	NA
1735	Germans	de_VP5	14	m	55	8	3098	387.25	1799	1299	299.833333333333	649.5	6	2	NA	NA
1736	Germans	de_VP5	14	m	56	6	2847	474.5	1781	1066	593.666666666667	355.333333333333	3	3	NA	NA
1737	Germans	de_VP5	14	m	57	3	3015	1005	2465	550	1232.5	550	2	1	m	TRUE
1738	Germans	de_VP5	14	m	58	7	2981	425.857142857143	2615	366	435.833333333333	366	6	1	NA	NA
1739	Germans	de_VP5	14	m	59	9	3548	394.222222222222	2482	1066	496.4	266.5	5	4	NA	NA
1740	Germans	de_VP5	14	m	60	5	2798	559.6	1882	916	470.5	916	4	1	m	TRUE
1741	Germans	de_VP6	14	m	1	10	3013	301.3	2331	682	291.375	341	8	2	NA	NA
1742	Germans	de_VP6	14	m	2	10	2981	298.1	2198	783	366.333333333333	195.75	6	4	NA	NA
1743	Germans	de_VP6	14	m	3	7	3214	459.142857142857	1565	1649	391.25	549.666666666667	4	3	NA	NA
1744	Germans	de_VP6	14	m	4	11	3031	275.545454545455	1365	1666	273	277.666666666667	5	6	NA	NA
1745	Germans	de_VP6	14	m	5	4	3081	770.25	466	2615	466	871.666666666667	1	3	NA	NA
1746	Germans	de_VP6	14	m	6	9	2865	318.333333333333	1049	1816	262.25	363.2	4	5	NA	NA
1747	Germans	de_VP6	14	m	7	6	2932	488.666666666667	1183	1749	394.333333333333	583	3	3	nm	TRUE
1748	Germans	de_VP6	14	m	8	7	2997	428.142857142857	2132	865	533	288.333333333333	4	3	nm	FALSE
1749	Germans	de_VP6	14	m	9	7	2796	399.428571428571	882	1914	294	478.5	3	4	NA	NA
1750	Germans	de_VP6	14	m	10	6	2965	494.166666666667	1349	1616	449.666666666667	538.666666666667	3	3	NA	NA
1751	Germans	de_VP6	14	m	11	6	2981	496.833333333333	1399	1582	466.333333333333	527.333333333333	3	3	NA	NA
1752	Germans	de_VP6	14	m	12	4	2999	749.75	2066	933	688.666666666667	933	3	1	nm	FALSE
1753	Germans	de_VP6	14	m	13	9	2631	292.333333333333	1532	1099	306.4	274.75	5	4	nm	FALSE
1754	Germans	de_VP6	14	m	14	11	2932	266.545454545455	2066	866	295.142857142857	216.5	7	4	m	TRUE
1755	Germans	de_VP6	14	m	15	9	2698	299.777777777778	2082	616	347	205.333333333333	6	3	nm	FALSE
1756	Germans	de_VP6	14	m	16	9	3014	334.888888888889	1649	1365	412.25	273	4	5	nm	FALSE
1757	Germans	de_VP6	14	m	17	6	2980	496.666666666667	2248	732	749.333333333333	244	3	3	NA	NA
1758	Germans	de_VP6	14	m	18	10	3014	301.4	1899	1115	379.8	223	5	5	m	TRUE
1759	Germans	de_VP6	14	m	19	11	2681	243.727272727273	1183	1498	236.6	249.666666666667	5	6	m	FALSE
1760	Germans	de_VP6	14	m	20	11	2996	272.363636363636	1764	1232	294	246.4	6	5	NA	NA
1761	Germans	de_VP6	14	m	21	10	3013	301.3	2048	965	292.571428571429	321.666666666667	7	3	nm	FALSE
1762	Germans	de_VP6	14	m	22	8	2548	318.5	1182	1366	394	273.2	3	5	NA	NA
1763	Germans	de_VP6	14	m	23	4	2931	732.75	2931	0	732.75	NA	4	0	m	TRUE
1764	Germans	de_VP6	14	m	24	8	3029	378.625	2147	882	429.4	294	5	3	NA	NA
1765	Germans	de_VP6	14	m	25	8	2731	341.375	1398	1333	233	666.5	6	2	nm	FALSE
1766	Germans	de_VP6	14	m	26	11	2980	270.909090909091	1200	1780	300	254.285714285714	4	7	NA	NA
1767	Germans	de_VP6	14	m	27	8	3247	405.875	765	2482	255	496.4	3	5	NA	NA
1768	Germans	de_VP6	14	m	28	9	2198	244.222222222222	1166	1032	291.5	206.4	4	5	NA	NA
1769	Germans	de_VP6	14	m	29	4	2999	749.75	1366	1633	683	816.5	2	2	m	FALSE
1770	Germans	de_VP6	14	m	30	5	3031	606.2	2481	550	827	275	3	2	NA	NA
1771	Germans	de_VP6	14	m	31	10	3030	303	1631	1399	271.833333333333	349.75	6	4	NA	NA
1772	Germans	de_VP6	14	m	32	6	2831	471.833333333333	2115	716	528.75	358	4	2	NA	NA
1773	Germans	de_VP6	14	m	33	8	3064	383	2781	283	397.285714285714	283	7	1	NA	NA
1774	Germans	de_VP6	14	m	34	4	1482	370.5	1216	266	405.333333333333	266	3	1	NA	NA
1775	Germans	de_VP6	14	m	35	10	2831	283.1	1099	1732	274.75	288.666666666667	4	6	NA	NA
1776	Germans	de_VP6	14	m	36	2	2482	1241	2482	0	1241	NA	2	0	NA	NA
1777	Germans	de_VP6	14	m	37	6	2765	460.833333333333	2199	566	439.8	566	5	1	NA	NA
1778	Germans	de_VP6	14	m	38	4	799	199.75	583	216	194.333333333333	216	3	1	NA	NA
1779	Germans	de_VP6	14	m	39	4	3047	761.75	2448	599	1224	299.5	2	2	NA	NA
1780	Germans	de_VP6	14	m	40	8	2697	337.125	1632	1065	326.4	355	5	3	NA	NA
1781	Germans	de_VP6	14	m	41	12	3015	251.25	2082	933	260.25	233.25	8	4	NA	NA
1782	Germans	de_VP6	14	m	42	9	2913	323.666666666667	1998	915	399.6	228.75	5	4	NA	NA
1783	Germans	de_VP6	14	m	43	11	3264	296.727272727273	2232	1032	318.857142857143	258	7	4	NA	NA
1784	Germans	de_VP6	14	m	44	4	1749	437.25	1349	400	449.666666666667	400	3	1	NA	NA
1785	Germans	de_VP6	14	m	45	11	3014	274	1398	1616	279.6	269.333333333333	5	6	NA	NA
1786	Germans	de_VP6	14	m	46	11	2883	262.090909090909	1683	1200	240.428571428571	300	7	4	NA	NA
1787	Germans	de_VP6	14	m	47	5	2764	552.8	1432	1332	358	1332	4	1	NA	NA
1788	Germans	de_VP6	14	m	48	5	1781	356.2	1498	283	374.5	283	4	1	NA	NA
1789	Germans	de_VP6	14	m	49	5	3115	623	2349	766	1174.5	255.333333333333	2	3	NA	NA
1790	Germans	de_VP6	14	m	50	8	2664	333	1366	1298	341.5	324.5	4	4	m	TRUE
1791	Germans	de_VP6	14	m	51	11	3079	279.909090909091	1548	1531	309.6	255.166666666667	5	6	NA	NA
1792	Germans	de_VP6	14	m	52	7	2398	342.571428571429	2048	350	341.333333333333	350	6	1	NA	NA
1793	Germans	de_VP6	14	m	53	8	2797	349.625	2364	433	337.714285714286	433	7	1	NA	NA
1794	Germans	de_VP6	14	m	54	10	2780	278	1249	1531	416.333333333333	218.714285714286	3	7	NA	NA
1795	Germans	de_VP6	14	m	55	11	2798	254.363636363636	1549	1249	258.166666666667	249.8	6	5	NA	NA
1796	Germans	de_VP6	14	m	56	11	2980	270.909090909091	1848	1132	308	226.4	6	5	nm	FALSE
1797	Germans	de_VP6	14	m	57	9	2797	310.777777777778	2214	583	316.285714285714	291.5	7	2	NA	NA
1798	Germans	de_VP6	14	m	58	10	3031	303.1	3031	0	303.1	NA	10	0	NA	NA
1799	Germans	de_VP6	14	m	59	10	2714	271.4	1099	1615	183.166666666667	403.75	6	4	NA	NA
1800	Germans	de_VP6	14	m	60	10	2814	281.4	1465	1349	293	269.8	5	5	NA	NA
1801	Germans	de_VP7	12	m	1	12	3031	252.583333333333	1733	1298	288.833333333333	216.333333333333	6	6	m	TRUE
1802	Germans	de_VP7	12	m	2	5	2848	569.6	2848	0	569.6	NA	5	0	NA	NA
1803	Germans	de_VP7	12	m	3	7	3031	433	2848	183	474.666666666667	183	6	1	NA	NA
1804	Germans	de_VP7	12	m	4	6	2981	496.833333333333	2665	316	533	316	5	1	m	TRUE
1805	Germans	de_VP7	12	m	5	7	2798	399.714285714286	2598	200	433	200	6	1	NA	NA
1806	Germans	de_VP7	12	m	6	6	2814	469	2464	350	492.8	350	5	1	m	TRUE
1807	Germans	de_VP7	12	m	7	7	2981	425.857142857143	2981	0	425.857142857143	NA	7	0	NA	NA
1808	Germans	de_VP7	12	m	8	5	2931	586.2	2415	516	805	258	3	2	NA	NA
1809	Germans	de_VP7	12	m	9	8	3030	378.75	749	2281	749	325.857142857143	1	7	NA	NA
1810	Germans	de_VP7	12	m	10	9	2997	333	766	2231	383	318.714285714286	2	7	NA	NA
1811	Germans	de_VP7	12	m	11	6	3013	502.166666666667	2397	616	599.25	308	4	2	nm	FALSE
1812	Germans	de_VP7	12	m	12	5	2098	419.6	1915	183	478.75	183	4	1	NA	NA
1813	Germans	de_VP7	12	m	13	6	3017	502.833333333333	2850	167	570	167	5	1	NA	NA
1814	Germans	de_VP7	12	m	14	3	2964	988	2831	133	1415.5	133	2	1	NA	NA
1815	Germans	de_VP7	12	m	15	7	3097	442.428571428571	2864	233	572.8	116.5	5	2	NA	NA
1816	Germans	de_VP7	12	m	16	9	3046	338.444444444444	2646	400	330.75	400	8	1	NA	NA
1817	Germans	de_VP7	12	m	17	9	2764	307.111111111111	1632	1132	326.4	283	5	4	NA	NA
1818	Germans	de_VP7	12	m	18	5	2997	599.4	2614	383	653.5	383	4	1	NA	NA
1819	Germans	de_VP7	12	m	19	6	2981	496.833333333333	2681	300	536.2	300	5	1	NA	NA
1820	Germans	de_VP7	12	m	20	9	2882	320.222222222222	1732	1150	433	230	4	5	NA	NA
1821	Germans	de_VP7	12	m	21	7	3014	430.571428571429	2648	366	529.6	183	5	2	NA	NA
1822	Germans	de_VP7	12	m	22	6	2765	460.833333333333	2765	0	460.833333333333	NA	6	0	NA	NA
1823	Germans	de_VP7	12	m	23	5	2881	576.2	2881	0	576.2	NA	5	0	NA	NA
1824	Germans	de_VP7	12	m	24	9	3015	335	1682	1333	420.5	266.6	4	5	NA	NA
1825	Germans	de_VP7	12	m	25	7	2881	411.571428571429	1998	883	499.5	294.333333333333	4	3	NA	NA
1826	Germans	de_VP7	12	m	26	5	2180	436	1914	266	638	133	3	2	NA	NA
1827	Germans	de_VP7	12	m	27	5	2865	573	2382	483	794	241.5	3	2	NA	NA
1828	Germans	de_VP7	12	m	28	2	3098	1549	2898	200	2898	200	1	1	m	TRUE
1829	Germans	de_VP7	12	m	29	5	3048	609.6	2449	599	816.333333333333	299.5	3	2	NA	NA
1830	Germans	de_VP7	12	m	30	9	2466	274	550	1916	183.333333333333	319.333333333333	3	6	NA	NA
1831	Germans	de_VP7	12	m	31	6	2997	499.5	2714	283	542.8	283	5	1	NA	NA
1832	Germans	de_VP7	12	m	32	10	2848	284.8	1399	1449	279.8	289.8	5	5	NA	NA
1833	Germans	de_VP7	12	m	33	2	2931	1465.5	2715	216	2715	216	1	1	m	TRUE
1834	Germans	de_VP7	12	m	34	3	3781	1260.33333333333	383	3398	191.5	3398	2	1	NA	NA
1835	Germans	de_VP7	12	m	35	5	3081	616.2	1732	1349	577.333333333333	674.5	3	2	NA	NA
1836	Germans	de_VP7	12	m	36	1	2898	2898	2898	0	2898	NA	1	0	m	TRUE
1837	Germans	de_VP7	12	m	37	6	3030	505	2398	632	599.5	316	4	2	NA	NA
1838	Germans	de_VP7	12	m	38	10	2263	226.3	815	1448	271.666666666667	206.857142857143	3	7	nm	TRUE
1839	Germans	de_VP7	12	m	39	6	3047	507.833333333333	2781	266	556.2	266	5	1	m	TRUE
1840	Germans	de_VP7	12	m	40	6	3032	505.333333333333	2616	416	523.2	416	5	1	NA	NA
1841	Germans	de_VP7	12	m	41	10	2981	298.1	915	2066	228.75	344.333333333333	4	6	NA	NA
1842	Germans	de_VP7	12	m	42	7	2947	421	2647	300	441.166666666667	300	6	1	m	TRUE
1843	Germans	de_VP7	12	m	43	6	2747	457.833333333333	2414	333	482.8	333	5	1	NA	NA
1844	Germans	de_VP7	12	m	44	9	2982	331.333333333333	1066	1916	266.5	383.2	4	5	NA	NA
1845	Germans	de_VP7	12	m	45	10	2998	299.8	2032	966	338.666666666667	241.5	6	4	NA	NA
1846	Germans	de_VP7	12	m	46	9	3063	340.333333333333	2381	682	340.142857142857	341	7	2	m	TRUE
1847	Germans	de_VP7	12	m	47	8	3064	383	2748	316	392.571428571429	316	7	1	NA	NA
1848	Germans	de_VP7	12	m	48	7	3030	432.857142857143	399	2631	199.5	526.2	2	5	NA	NA
1849	Germans	de_VP7	12	m	49	8	2981	372.625	1316	1665	329	416.25	4	4	NA	NA
1850	Germans	de_VP7	12	m	50	4	2965	741.25	699	2266	699	755.333333333333	1	3	NA	NA
1851	Germans	de_VP7	12	m	51	3	3015	1005	3015	0	1005	NA	3	0	m	TRUE
1852	Germans	de_VP7	12	m	52	5	2966	593.2	2383	583	794.333333333333	291.5	3	2	NA	NA
1853	Germans	de_VP7	12	m	53	8	3015	376.875	1982	1033	396.4	344.333333333333	5	3	NA	NA
1854	Germans	de_VP7	12	m	54	9	3031	336.777777777778	683	2348	341.5	335.428571428571	2	7	nm	TRUE
1855	Germans	de_VP7	12	m	55	6	2864	477.333333333333	499	2365	249.5	591.25	2	4	nm	TRUE
1856	Germans	de_VP7	12	m	56	7	2980	425.714285714286	749	2231	249.666666666667	557.75	3	4	NA	NA
1857	Germans	de_VP7	12	m	57	5	2998	599.6	650	2348	325	782.666666666667	2	3	NA	NA
1858	Germans	de_VP7	12	m	58	5	3015	603	3015	0	603	NA	5	0	NA	NA
1859	Germans	de_VP7	12	m	59	12	3080	256.666666666667	1399	1681	233.166666666667	280.166666666667	6	6	nm	TRUE
1860	Germans	de_VP7	12	m	60	9	2995	332.777777777778	981	2014	245.25	402.8	4	5	NA	NA
1861	Germans	de_VP8	9	f	1	8	3082	385.25	1016	2066	254	516.5	4	4	NA	NA
1862	Germans	de_VP8	9	f	2	11	2766	251.454545454545	2133	633	237	316.5	9	2	m	TRUE
1863	Germans	de_VP8	9	f	3	9	2832	314.666666666667	733	2099	244.333333333333	349.833333333333	3	6	NA	NA
1864	Germans	de_VP8	9	f	4	9	2764	307.111111111111	1549	1215	258.166666666667	405	6	3	NA	NA
1865	Germans	de_VP8	9	f	5	8	2863	357.875	766	2097	383	349.5	2	6	nm	TRUE
1866	Germans	de_VP8	9	f	6	8	3314	414.25	1432	1882	477.333333333333	376.4	3	5	NA	NA
1867	Germans	de_VP8	9	f	7	9	2764	307.111111111111	1349	1415	269.8	353.75	5	4	NA	NA
1868	Germans	de_VP8	9	f	8	6	3047	507.833333333333	1349	1698	674.5	424.5	2	4	NA	NA
1869	Germans	de_VP8	9	f	9	11	3398	308.909090909091	1665	1733	333	288.833333333333	5	6	NA	NA
1870	Germans	de_VP8	9	f	10	6	2581	430.166666666667	2215	366	443	366	5	1	NA	NA
1871	Germans	de_VP8	9	f	11	8	3180	397.5	915	2265	305	453	3	5	NA	NA
1872	Germans	de_VP8	9	f	12	6	2747	457.833333333333	2747	0	457.833333333333	NA	6	0	NA	NA
1873	Germans	de_VP8	9	f	13	8	2981	372.625	1383	1598	345.75	399.5	4	4	NA	NA
1874	Germans	de_VP8	9	f	14	8	3047	380.875	1748	1299	349.6	433	5	3	NA	NA
1875	Germans	de_VP8	9	f	15	10	3331	333.1	1083	2248	216.6	449.6	5	5	NA	NA
1876	Germans	de_VP8	9	f	16	7	2898	414	1699	1199	424.75	399.666666666667	4	3	NA	NA
1877	Germans	de_VP8	9	f	17	10	2913	291.3	600	2313	300	289.125	2	8	NA	NA
1878	Germans	de_VP8	9	f	18	10	2963	296.3	1099	1864	274.75	310.666666666667	4	6	NA	NA
1879	Germans	de_VP8	9	f	19	12	3049	254.083333333333	900	2149	225	268.625	4	8	NA	NA
1880	Germans	de_VP8	9	f	20	9	2764	307.111111111111	1815	949	363	237.25	5	4	NA	NA
1881	Germans	de_VP8	9	f	21	11	3164	287.636363636364	1249	1915	208.166666666667	383	6	5	NA	NA
1882	Germans	de_VP8	9	f	22	7	2881	411.571428571429	1432	1449	358	483	4	3	nm	TRUE
1883	Germans	de_VP8	9	f	23	6	2881	480.166666666667	2231	650	557.75	325	4	2	NA	NA
1884	Germans	de_VP8	9	f	24	7	2766	395.142857142857	1399	1367	349.75	455.666666666667	4	3	NA	NA
1885	Germans	de_VP8	9	f	25	6	2548	424.666666666667	1415	1133	707.5	283.25	2	4	NA	NA
1886	Germans	de_VP8	9	f	26	12	4063	338.583333333333	1499	2564	249.833333333333	427.333333333333	6	6	nm	TRUE
1887	Germans	de_VP8	9	f	27	9	2715	301.666666666667	1449	1266	289.8	316.5	5	4	nm	FALSE
1888	Germans	de_VP8	9	f	28	8	2534	316.75	883	1651	441.5	275.166666666667	2	6	NA	NA
1889	Germans	de_VP8	9	f	29	8	3348	418.5	2232	1116	446.4	372	5	3	NA	NA
1890	Germans	de_VP8	9	f	30	8	3049	381.125	1483	1566	494.333333333333	313.2	3	5	nm	TRUE
1891	Germans	de_VP8	9	f	31	6	3114	519	3114	0	519	NA	6	0	NA	NA
1892	Germans	de_VP8	9	f	32	10	2746	274.6	1831	915	305.166666666667	228.75	6	4	NA	NA
1893	Germans	de_VP8	9	f	33	11	3065	278.636363636364	1766	1299	294.333333333333	259.8	6	5	NA	NA
1894	Germans	de_VP8	9	f	34	7	2864	409.142857142857	483	2381	241.5	476.2	2	5	nm	TRUE
1895	Germans	de_VP8	9	f	35	9	2730	303.333333333333	1349	1381	337.25	276.2	4	5	nm	TRUE
1896	Germans	de_VP8	9	f	36	7	2815	402.142857142857	1649	1166	412.25	388.666666666667	4	3	NA	NA
1897	Germans	de_VP8	9	f	37	7	2930	418.571428571429	1948	982	649.333333333333	245.5	3	4	NA	NA
1898	Germans	de_VP8	9	f	38	9	2848	316.444444444444	833	2015	416.5	287.857142857143	2	7	NA	NA
1899	Germans	de_VP8	9	f	39	4	3048	762	2199	849	733	849	3	1	NA	NA
1900	Germans	de_VP8	9	f	40	7	2632	376	0	2632	NA	376	0	7	nm	TRUE
1901	Germans	de_VP8	9	f	41	6	3231	538.5	416	2815	208	703.75	2	4	NA	NA
1902	Germans	de_VP8	9	f	42	9	2863	318.111111111111	1348	1515	269.6	378.75	5	4	NA	NA
1903	Germans	de_VP8	9	f	43	5	1466	293.2	933	533	311	266.5	3	2	nm	FALSE
1904	Germans	de_VP8	9	f	44	10	2798	279.8	1666	1132	277.666666666667	283	6	4	nm	FALSE
1905	Germans	de_VP8	9	f	45	11	2831	257.363636363636	1282	1549	213.666666666667	309.8	6	5	NA	NA
1906	Germans	de_VP8	9	f	46	8	2996	374.5	1014	1982	253.5	495.5	4	4	NA	NA
1907	Germans	de_VP8	9	f	47	11	2849	259	1416	1433	283.2	238.833333333333	5	6	nm	TRUE
1908	Germans	de_VP8	9	f	48	10	2765	276.5	1516	1249	379	208.166666666667	4	6	m	TRUE
1909	Germans	de_VP8	9	f	49	7	2615	373.571428571429	1265	1350	632.5	270	2	5	NA	NA
1910	Germans	de_VP8	9	f	50	11	3247	295.181818181818	1016	2231	508	247.888888888889	2	9	NA	NA
1911	Germans	de_VP8	9	f	51	9	3197	355.222222222222	1832	1365	366.4	341.25	5	4	NA	NA
1912	Germans	de_VP8	9	f	52	10	3064	306.4	1848	1216	308	304	6	4	m	TRUE
1913	Germans	de_VP8	9	f	53	7	2582	368.857142857143	2582	0	368.857142857143	NA	7	0	NA	NA
1914	Germans	de_VP8	9	f	54	9	2664	296	1615	1049	403.75	209.8	4	5	NA	NA
1915	Germans	de_VP8	9	f	55	10	3031	303.1	1332	1699	333	283.166666666667	4	6	NA	NA
1916	Germans	de_VP8	9	f	56	5	3297	659.4	2231	1066	557.75	1066	4	1	NA	NA
1917	Germans	de_VP8	9	f	57	7	2581	368.714285714286	1149	1432	383	358	3	4	NA	NA
1918	Germans	de_VP8	9	f	58	11	2913	264.818181818182	1032	1881	258	268.714285714286	4	7	nm	TRUE
1919	Germans	de_VP8	9	f	59	11	2831	257.363636363636	1249	1582	249.8	263.666666666667	5	6	NA	NA
1920	Germans	de_VP8	9	f	60	9	2832	314.666666666667	1333	1499	266.6	374.75	5	4	NA	NA
1921	Germans	de_VP9	16	f	1	6	2498	416.333333333333	766	1732	383	433	2	4	NA	NA
1922	Germans	de_VP9	16	f	2	8	2847	355.875	2447	400	349.571428571429	400	7	1	NA	NA
1923	Germans	de_VP9	16	f	3	8	2981	372.625	1599	1382	399.75	345.5	4	4	NA	NA
1924	Germans	de_VP9	16	f	4	9	3197	355.222222222222	1981	1216	495.25	243.2	4	5	NA	NA
1925	Germans	de_VP9	16	f	5	8	3049	381.125	1316	1733	329	433.25	4	4	NA	NA
1926	Germans	de_VP9	16	f	6	7	2997	428.142857142857	1116	1881	372	470.25	3	4	NA	NA
1927	Germans	de_VP9	16	f	7	8	2498	312.25	1315	1183	438.333333333333	236.6	3	5	nm	FALSE
1928	Germans	de_VP9	16	f	8	8	3166	395.75	2016	1150	504	287.5	4	4	nm	FALSE
1929	Germans	de_VP9	16	f	9	7	3049	435.571428571429	1683	1366	420.75	455.333333333333	4	3	NA	NA
1930	Germans	de_VP9	16	f	10	9	3197	355.222222222222	1399	1798	349.75	359.6	4	5	NA	NA
1931	Germans	de_VP9	16	f	11	6	2530	421.666666666667	283	2247	283	449.4	1	5	NA	NA
1932	Germans	de_VP9	16	f	12	6	3165	527.5	1816	1349	605.333333333333	449.666666666667	3	3	nm	FALSE
1933	Germans	de_VP9	16	f	13	5	3048	609.6	2698	350	674.5	350	4	1	nm	FALSE
1934	Germans	de_VP9	16	f	14	8	3013	376.625	1282	1731	427.333333333333	346.2	3	5	nm	TRUE
1935	Germans	de_VP9	16	f	15	8	2765	345.625	1499	1266	374.75	316.5	4	4	nm	FALSE
1936	Germans	de_VP9	16	f	16	10	3197	319.7	1465	1732	293	346.4	5	5	nm	TRUE
1937	Germans	de_VP9	16	f	17	7	2648	378.285714285714	866	1782	433	356.4	2	5	NA	NA
1938	Germans	de_VP9	16	f	18	9	3230	358.888888888889	1849	1381	462.25	276.2	4	5	nm	FALSE
1939	Germans	de_VP9	16	f	19	7	2897	413.857142857143	1715	1182	571.666666666667	295.5	3	4	nm	FALSE
1940	Germans	de_VP9	16	f	20	8	2882	360.25	850	2032	425	338.666666666667	2	6	NA	NA
1941	Germans	de_VP9	16	f	21	9	2697	299.666666666667	1748	949	291.333333333333	316.333333333333	6	3	nm	FALSE
1942	Germans	de_VP9	16	f	22	10	2698	269.8	1799	899	257	299.666666666667	7	3	NA	NA
1943	Germans	de_VP9	16	f	23	9	2930	325.555555555556	1332	1598	333	319.6	4	5	nm	TRUE
1944	Germans	de_VP9	16	f	24	9	3097	344.111111111111	1415	1682	353.75	336.4	4	5	NA	NA
1945	Germans	de_VP9	16	f	25	7	2614	373.428571428571	1182	1432	394	358	3	4	nm	TRUE
1946	Germans	de_VP9	16	f	26	7	2664	380.571428571429	1382	1282	460.666666666667	320.5	3	4	NA	NA
1947	Germans	de_VP9	16	f	27	6	3063	510.5	233	2830	233	566	1	5	NA	NA
1948	Germans	de_VP9	16	f	28	6	3747	624.5	849	2898	849	579.6	1	5	NA	NA
1949	Germans	de_VP9	16	f	29	9	2814	312.666666666667	1466	1348	366.5	269.6	4	5	m	TRUE
1950	Germans	de_VP9	16	f	30	7	2648	378.285714285714	400	2248	400	374.666666666667	1	6	NA	NA
1951	Germans	de_VP9	16	f	31	9	3080	342.222222222222	2214	866	369	288.666666666667	6	3	NA	NA
1952	Germans	de_VP9	16	f	32	7	3049	435.571428571429	2216	833	554	277.666666666667	4	3	NA	NA
1953	Germans	de_VP9	16	f	33	7	2198	314	1382	816	345.5	272	4	3	NA	NA
1954	Germans	de_VP9	16	f	34	6	2880	480	1848	1032	616	344	3	3	NA	NA
1955	Germans	de_VP9	16	f	35	8	3030	378.75	1648	1382	412	345.5	4	4	NA	NA
1956	Germans	de_VP9	16	f	36	8	2813	351.625	1648	1165	329.6	388.333333333333	5	3	NA	NA
1957	Germans	de_VP9	16	f	37	7	3032	433.142857142857	1816	1216	363.2	608	5	2	NA	NA
1958	Germans	de_VP9	16	f	38	5	2947	589.4	1932	1015	966	338.333333333333	2	3	NA	NA
1959	Germans	de_VP9	16	f	39	3	2698	899.333333333333	2698	0	899.333333333333	NA	3	0	NA	NA
1960	Germans	de_VP9	16	f	40	8	2849	356.125	1250	1599	312.5	399.75	4	4	NA	NA
1961	Germans	de_VP9	16	f	41	9	2814	312.666666666667	949	1865	237.25	373	4	5	NA	NA
1962	Germans	de_VP9	16	f	42	9	3181	353.444444444444	1832	1349	305.333333333333	449.666666666667	6	3	NA	NA
1963	Germans	de_VP9	16	f	43	12	2980	248.333333333333	1699	1281	242.714285714286	256.2	7	5	NA	NA
1964	Germans	de_VP9	16	f	44	9	3031	336.777777777778	1432	1599	358	319.8	4	5	NA	NA
1965	Germans	de_VP9	16	f	45	10	2814	281.4	1466	1348	293.2	269.6	5	5	NA	NA
1966	Germans	de_VP9	16	f	46	9	3214	357.111111111111	1682	1532	336.4	383	5	4	NA	NA
1967	Germans	de_VP9	16	f	47	9	3064	340.444444444444	1765	1299	353	324.75	5	4	NA	NA
1968	Germans	de_VP9	16	f	48	9	2998	333.111111111111	2116	882	352.666666666667	294	6	3	NA	NA
1969	Germans	de_VP9	16	f	49	8	3215	401.875	2049	1166	512.25	291.5	4	4	NA	NA
1970	Germans	de_VP9	16	f	50	7	3014	430.571428571429	1815	1199	453.75	399.666666666667	4	3	nm	FALSE
1971	Germans	de_VP9	16	f	51	4	2382	595.5	1466	916	733	458	2	2	NA	NA
1972	Germans	de_VP9	16	f	52	9	2714	301.555555555556	1798	916	299.666666666667	305.333333333333	6	3	NA	NA
1973	Germans	de_VP9	16	f	53	8	2698	337.25	1099	1599	366.333333333333	319.8	3	5	NA	NA
1974	Germans	de_VP9	16	f	54	6	2732	455.333333333333	1616	1116	538.666666666667	372	3	3	NA	NA
1975	Germans	de_VP9	16	f	55	8	2547	318.375	632	1915	210.666666666667	383	3	5	NA	NA
1976	Germans	de_VP9	16	f	56	10	3028	302.8	2079	949	297	316.333333333333	7	3	m	TRUE
1977	Germans	de_VP9	16	f	57	8	2549	318.625	1050	1499	262.5	374.75	4	4	NA	NA
1978	Germans	de_VP9	16	f	58	8	3031	378.875	1949	1082	389.8	360.666666666667	5	3	NA	NA
1979	Germans	de_VP9	16	f	59	10	3064	306.4	1149	1915	287.25	319.166666666667	4	6	NA	NA
1980	Germans	de_VP9	16	f	60	8	2813	351.625	1548	1265	387	316.25	4	4	NA	NA
1981	Namibians	nm_VP1	13	m	1	2	625	312.5	224	401	224	401	1	1	NA	NA
1982	Namibians	nm_VP1	13	m	2	6	2756	459.333333333333	2259	497	564.75	248.5	4	2	NA	NA
1983	Namibians	nm_VP1	13	m	3	5	2836	567.2	2003	833	667.666666666667	416.5	3	2	NA	NA
1984	Namibians	nm_VP1	13	m	4	2	3451	1725.5	1797	1654	1797	1654	1	1	NA	NA
1985	Namibians	nm_VP1	13	m	5	5	3812	762.4	3092	720	773	720	4	1	NA	NA
1986	Namibians	nm_VP1	13	m	6	6	2710	451.666666666667	1647	1063	411.75	531.5	4	2	NA	NA
1987	Namibians	nm_VP1	13	m	7	2	1021	510.5	1021	0	510.5	NA	2	0	nm	FALSE
1988	Namibians	nm_VP1	13	m	8	6	2858	476.333333333333	2119	739	529.75	369.5	4	2	m	TRUE
1989	Namibians	nm_VP1	13	m	9	8	2399	299.875	2004	395	334	197.5	6	2	NA	NA
1990	Namibians	nm_VP1	13	m	10	1	240	240	0	240	NA	240	0	1	NA	NA
1991	Namibians	nm_VP1	13	m	11	2	534	267	332	202	332	202	1	1	NA	NA
1992	Namibians	nm_VP1	13	m	12	3	1194	398	497	697	497	348.5	1	2	m	FALSE
1993	Namibians	nm_VP1	13	m	13	6	3622	603.666666666667	3002	620	750.5	310	4	2	nm	FALSE
1994	Namibians	nm_VP1	13	m	14	8	2855	356.875	1888	967	314.666666666667	483.5	6	2	m	TRUE
1995	Namibians	nm_VP1	13	m	15	7	3306	472.285714285714	2894	412	482.333333333333	412	6	1	m	TRUE
1996	Namibians	nm_VP1	13	m	16	6	2757	459.5	1156	1601	385.333333333333	533.666666666667	3	3	m	FALSE
1997	Namibians	nm_VP1	13	m	17	5	3006	601.2	2326	680	775.333333333333	340	3	2	NA	NA
1998	Namibians	nm_VP1	13	m	18	6	3735	622.5	3113	622	622.6	622	5	1	m	TRUE
1999	Namibians	nm_VP1	13	m	19	6	2987	497.833333333333	2034	953	406.8	953	5	1	m	TRUE
[truncated: 1,601 more rows]
